# Supplementary material for: Surveillance of Swine Coronaviruses in Hungarian Herds with a Newly Established Pan-Coronavirus RT-PCR System
Source: Animals (Basel). 2026 Jan 23;16(3):358. doi: 10.3390/ani16030358 (PMC12896397; doi:10.3390/ani16030358)
Supplement: Supplementary file 1 [file animals-16-00358-s001.zip]

Archive with 2 entries (1 files):
- File_S1_20260122/
- File_S1_20260122/File S1_20260122.txt
