# Supplementary material for: Surveillance of Swine Coronaviruses in Hungarian Herds with a Newly Established Pan-Coronavirus RT-PCR System
Source: Animals (Basel). 2026 Jan 23;16(3):358. doi: 10.3390/ani16030358 (PMC12896397; doi:10.3390/ani16030358)
Supplement: Supplementary file 1 [file animals-16-00358-s001.zip › File_S1_20260122/File S1_20260122.txt]

>Fw-mix
------------------------------------------------------------------------------------------------------------------------------------------------------------------------------------------------------------------------------------------------------------------------------------------------------------------------------------------------------------------------------------------------------------------------------------------------------------------------------------------------------------------------------------------------------------------------------------------------------------------------------------------------------------------------------------------------------------------------------------------------------------------------------------------------------------------------------------------------------------------------------------------------------------------------------------------------------------------------------------------------------------------------------------------------------------------------------------------------------------------------------------------------------------------------------------------------------------------------------------------------------------------------------------------------------------------------------------------------------------------------------------------------------------------------------------------------------------------------------------------------------------------------------------------------------------------------------------------------------------------------------------------------------------------------------------------------------------------------------------------------------------------------------------------------------------------------------------------------------------------------------------------------------------------------------------------------------------------------------------------------GGNTGGGAYTAYCCNAAATGTGA----------------------------------------------------------------------------------------------------------------------------------------------------------------------------------------------------------------------------------------------------------------------------------------------------------------------------------------------------------------------------------------------------------------------------------------------------------------------------------------------------------------------------------------------------------------------------------------------------------------------------------------------------------------------------------------------------------------------------------------------------------------------------------------------------------------------------------------------------------------------------------------------------------------------------------------------------------------------------------------------------------------------------------------------------------------------------------------------------------------------------------------------------------------------------------------------------------------------------------------------------------------------------------------------------------------------------------------------------------------------------------------------------------------------------------------------------------------------------------------------------------------------------------------------------------------------------------------------------------------------------------------------------------------------------------------------------------------------------------------------------------------------------------------------------------------------------------------------------------------------------------------------------------------------------------------------------------------------------------------------------------------------------------------------------------------------------------------------------------------------------------------------------------------------------------------------------------------------------------------------------------------------------------------------------------------------------------------------------------------------------------------------------------------------------------------------------------------------------------------------------------------------------------------------------------------------------------------------------------------------------------------------------------------------------------------------------------------------------------------------------------------------------------------------------------------------------------------------------------------------------------------------------------------------------------------------------------------------------------------------------------------------------------------------------------------------------------------------------------------------------------------------------------------------------------------------------------------------------------------------------------------------------------------------------------------------------------------------------------------------------------------------------------------------------------------------------------------------------------------------------------------------------------------------------------------------------------------------------------------------------------------------------------------------------------------------------------------------------------------------------------------------------------------------------------------------------------------------------------------------------------------------------------------------------------------------------------------------------------------------------------------------------------------------------------------------------------------------------------------------------------------------------------------------------------------------------------------------------------------------------------------------------------------------------------------------------------------------------------------------------------------------------------------------------------------------------------------------------------------------------------------------------------------------------------------------------------------------------------------------------------------------------------------------------------------------------------------------------------------------------------------------------------------------------------------------------------------------------------------------------------------------------------------------------------------------------------------------------------------------------------------------------------------------------------------------------------------------------------------------------------------------------------------------------------------------------------------------------------------------------------------------------------------------------------------------------------------------------------------------------------------------------------------------------------------------------------------------------------------------------------------------------------------------------------------------------------------------------------------------------------------------------------------------------------------------------------------------------------------------------------------------------------------------------------------------------------------------------------------------------------------------------------------------------------------------------------------------------------------------------------------------------------------------------------------------------------------------------------------------------------------------------------------------------------------------------------------------------------------------------------------------------------------------------------------------------------------------------------------------------------------------------------------------------------------------------------------------------------------------------------------------------------------------------------------------------------------------------------------------------------------------------------------------------------------------------------------------------------------------------------------------------------------------------------------------------------------------------------------------------------------------------------------------------------------------------------------------------
>Fw-mix
------------------------------------------------------------------------------------------------------------------------------------------------------------------------------------------------------------------------------------------------------------------------------------------------------------------------------------------------------------------------------------------------------------------------------------------------------------------------------------------------------------------------------------------------------------------------------------------------------------------------------------------------------------------------------------------------------------------------------------------------------------------------------------------------------------------------------------------------------------------------------------------------------------------------------------------------------------------------------------------------------------------------------------------------------------------------------------------------------------------------------------------------------------------------------------------------------------------------------------------------------------------------------------------------------------------------------------------------------------------------------------------------------------------------------------------------------------------------------------------------------------------------------------------------------------------------------------------------------------------------------------------------------------------------------------------------------------------------------------------------------------------------------------------------------------------------------------------------------------------------------------------------------------------------------------------------------------------------------------------------GGNTGGGAYTAYCCNAAGTGCGA----------------------------------------------------------------------------------------------------------------------------------------------------------------------------------------------------------------------------------------------------------------------------------------------------------------------------------------------------------------------------------------------------------------------------------------------------------------------------------------------------------------------------------------------------------------------------------------------------------------------------------------------------------------------------------------------------------------------------------------------------------------------------------------------------------------------------------------------------------------------------------------------------------------------------------------------------------------------------------------------------------------------------------------------------------------------------------------------------------------------------------------------------------------------------------------------------------------------------------------------------------------------------------------------------------------------------------------------------------------------------------------------------------------------------------------------------------------------------------------------------------------------------------------------------------------------------------------------------------------------------------------------------------------------------------------------------------------------------------------------------------------------------------------------------------------------------------------------------------------------------------------------------------------------------------------------------------------------------------------------------------------------------------------------------------------------------------------------------------------------------------------------------------------------------------------------------------------------------------------------------------------------------------------------------------------------------------------------------------------------------------------------------------------------------------------------------------------------------------------------------------------------------------------------------------------------------------------------------------------------------------------------------------------------------------------------------------------------------------------------------------------------------------------------------------------------------------------------------------------------------------------------------------------------------------------------------------------------------------------------------------------------------------------------------------------------------------------------------------------------------------------------------------------------------------------------------------------------------------------------------------------------------------------------------------------------------------------------------------------------------------------------------------------------------------------------------------------------------------------------------------------------------------------------------------------------------------------------------------------------------------------------------------------------------------------------------------------------------------------------------------------------------------------------------------------------------------------------------------------------------------------------------------------------------------------------------------------------------------------------------------------------------------------------------------------------------------------------------------------------------------------------------------------------------------------------------------------------------------------------------------------------------------------------------------------------------------------------------------------------------------------------------------------------------------------------------------------------------------------------------------------------------------------------------------------------------------------------------------------------------------------------------------------------------------------------------------------------------------------------------------------------------------------------------------------------------------------------------------------------------------------------------------------------------------------------------------------------------------------------------------------------------------------------------------------------------------------------------------------------------------------------------------------------------------------------------------------------------------------------------------------------------------------------------------------------------------------------------------------------------------------------------------------------------------------------------------------------------------------------------------------------------------------------------------------------------------------------------------------------------------------------------------------------------------------------------------------------------------------------------------------------------------------------------------------------------------------------------------------------------------------------------------------------------------------------------------------------------------------------------------------------------------------------------------------------------------------------------------------------------------------------------------------------------------------------------------------------------------------------------------------------------------------------------------------------------------------------------------------------------------------------------------------------------------------------------------------------------------------------------------------------------------------------------------------------------------------------------------------------------------------------------------------------------------------------------------------------------------------------------------------------------------------------------------------------------------------------------------------------------------------------------------------------------------------------------------------------------
>Fw-mix
------------------------------------------------------------------------------------------------------------------------------------------------------------------------------------------------------------------------------------------------------------------------------------------------------------------------------------------------------------------------------------------------------------------------------------------------------------------------------------------------------------------------------------------------------------------------------------------------------------------------------------------------------------------------------------------------------------------------------------------------------------------------------------------------------------------------------------------------------------------------------------------------------------------------------------------------------------------------------------------------------------------------------------------------------------------------------------------------------------------------------------------------------------------------------------------------------------------------------------------------------------------------------------------------------------------------------------------------------------------------------------------------------------------------------------------------------------------------------------------------------------------------------------------------------------------------------------------------------------------------------------------------------------------------------------------------------------------------------------------------------------------------------------------------------------------------------------------------------------------------------------------------------------------------------------------------------------------------------------------------GGNTGGGAYTAYCCNAAGTGTGA----------------------------------------------------------------------------------------------------------------------------------------------------------------------------------------------------------------------------------------------------------------------------------------------------------------------------------------------------------------------------------------------------------------------------------------------------------------------------------------------------------------------------------------------------------------------------------------------------------------------------------------------------------------------------------------------------------------------------------------------------------------------------------------------------------------------------------------------------------------------------------------------------------------------------------------------------------------------------------------------------------------------------------------------------------------------------------------------------------------------------------------------------------------------------------------------------------------------------------------------------------------------------------------------------------------------------------------------------------------------------------------------------------------------------------------------------------------------------------------------------------------------------------------------------------------------------------------------------------------------------------------------------------------------------------------------------------------------------------------------------------------------------------------------------------------------------------------------------------------------------------------------------------------------------------------------------------------------------------------------------------------------------------------------------------------------------------------------------------------------------------------------------------------------------------------------------------------------------------------------------------------------------------------------------------------------------------------------------------------------------------------------------------------------------------------------------------------------------------------------------------------------------------------------------------------------------------------------------------------------------------------------------------------------------------------------------------------------------------------------------------------------------------------------------------------------------------------------------------------------------------------------------------------------------------------------------------------------------------------------------------------------------------------------------------------------------------------------------------------------------------------------------------------------------------------------------------------------------------------------------------------------------------------------------------------------------------------------------------------------------------------------------------------------------------------------------------------------------------------------------------------------------------------------------------------------------------------------------------------------------------------------------------------------------------------------------------------------------------------------------------------------------------------------------------------------------------------------------------------------------------------------------------------------------------------------------------------------------------------------------------------------------------------------------------------------------------------------------------------------------------------------------------------------------------------------------------------------------------------------------------------------------------------------------------------------------------------------------------------------------------------------------------------------------------------------------------------------------------------------------------------------------------------------------------------------------------------------------------------------------------------------------------------------------------------------------------------------------------------------------------------------------------------------------------------------------------------------------------------------------------------------------------------------------------------------------------------------------------------------------------------------------------------------------------------------------------------------------------------------------------------------------------------------------------------------------------------------------------------------------------------------------------------------------------------------------------------------------------------------------------------------------------------------------------------------------------------------------------------------------------------------------------------------------------------------------------------------------------------------------------------------------------------------------------------------------------------------------------------------------------------------------------------------------------------------------------------------------------------------------------------------------------------------------------------------------------------------------------------------------------------------------------------------------------------------------------------------------------------------------------------------------------------------------------------------------------------------------------------------------------------------------------------------------------------------------------------------------------------------------------------------------------------------------------------------------------------------------------------------------------------------------------------------------------------------------------------------------------------------------------------------------------------------------------------------------------------------------------------------------------------------------------------------------------------------------------------------------------------------------------------------------------------------------------------------------------------------------
>Rev-mix1
---------------------------------------------------------------------------------------------------------------------------------------------------------------------------------------------------------------------------------------------------------------------------------------------------------------------------------------------------------------------------------------------------------------------------------------------------------------------------------------------------------------------------------------------------------------------------------------------------------------------------------------------------------------------------------------------------------------------------------------------------------------------------------------------------------------------------------------------------------------------------------------------------------------------------------------------------------------------------------------------------------------------------------------------------------------------------------------------------------------------------------------------------------------------------------------------------------------------------------------------------------------------------------------------------------------------------------------------------------------------------------------------------------------------------------------------------------------------------------------------------------------------------------------------------------------------------------------------------------------------------------------------------------------------------------------------------------------------------------------------------------------------------------------------------------------------------------------------------------------------------------------------------------------------------------------------------------------------------------------------------------------------------------------------------------------------------------------------------------------------------------------------------------------------------------------------------------------------------------------------------------------------------------------------------------------------------------------------------------------------------------------------------------------------------------------------------------------------------------------------------------------------------------------------------------------------------------------------------------------------------------------------------------------------------------------------------------------------------------------------------------------------GCAATWGAYGCNTAYCCNYT----------------------------------------------------------------------------------------------------------------------------------------------------------------------------------------------------------------------------------------------------------------------------------------------------------------------------------------------------------------------------------------------------------------------------------------------------------------------------------------------------------------------------------------------------------------------------------------------------------------------------------------------------------------------------------------------------------------------------------------------------------------------------------------------------------------------------------------------------------------------------------------------------------------------------------------------------------------------------------------------------------------------------------------------------------------------------------------------------------------------------------------------------------------------------------------------------------------------------------------------------------------------------------------------------------------------------------------------------------------------------------------------------------------------------------------------------------------------------------------------------------------------------------------------------------------------------------------------------------------------------------------------------------------------------------------------------------------------------------------------------------------------------------------------------------------------------------------------------------------------------------------------------------------------------------------------------------------------------------------------------------------------------------------------------------------------------------------------------------------------------------------------------------------------------------------------------------------------------------------------------------------------------------------------------------------------------------------------------------------------------------------------------------------------------------------------------------------------------------------------------------------------------------------------------------------------------------------------------------------------------------------------------------------------------------------------------------------------------------------------------------------------------------------------------------------------------------------------------------------------------------------------------------------------------------------------------------------------------------------------------------------------------------------------------------------------------------------------------------------------------------------------------------------------------------------------------------------------------------------------------------------------------------------------------------------------------------------------------------------------------------------------------------------------------------------------------------------------------------------------------------------------------------------------------------------------------------------------------------------------------------------------------------------------------------------------------------------------------------------------------------------------------------------------------------------------------------------------------------------------------------------------------------------------------------------------------------------------------------------------------------------------------------------------------------------------------------------------------------------------------------------------------------------------------------------------------------------------------------------------------------------------------------------------------------------------------------------------------------------------------------------------------------------------------------------------------------------------------------------------------------------------------------------------------------------------------------------------------------------------------------------------------------------------------------------------------------------------------------------------------------------------------------------------------------------------------------------------------------------------------------------------------------------------------------------------------------------------------------------------------------------------------------------------------------------------------------------------------------------------------------------------------------------------------------------------------------------------------------------------------------------------------------------------------------------------------------------------------------------------------------------------------------------------------------------------------------------------------------------------------------------------------------------------------------------------------------------------------------------------------------------------------------------------------------------------------------------------------------------------------------------------------------------------------------------------------------------------------------------------------------------------------------------------------------------------------------------------------------------------------------------------------------------------------------------------------------------------------------------------------------------------------------------------------------------------------------
>Rev-mix1
---------------------------------------------------------------------------------------------------------------------------------------------------------------------------------------------------------------------------------------------------------------------------------------------------------------------------------------------------------------------------------------------------------------------------------------------------------------------------------------------------------------------------------------------------------------------------------------------------------------------------------------------------------------------------------------------------------------------------------------------------------------------------------------------------------------------------------------------------------------------------------------------------------------------------------------------------------------------------------------------------------------------------------------------------------------------------------------------------------------------------------------------------------------------------------------------------------------------------------------------------------------------------------------------------------------------------------------------------------------------------------------------------------------------------------------------------------------------------------------------------------------------------------------------------------------------------------------------------------------------------------------------------------------------------------------------------------------------------------------------------------------------------------------------------------------------------------------------------------------------------------------------------------------------------------------------------------------------------------------------------------------------------------------------------------------------------------------------------------------------------------------------------------------------------------------------------------------------------------------------------------------------------------------------------------------------------------------------------------------------------------------------------------------------------------------------------------------------------------------------------------------------------------------------------------------------------------------------------------------------------------------------------------------------------------------------------------------------------------------------------------------------GCCATWGAYGCNTAYCCNYT----------------------------------------------------------------------------------------------------------------------------------------------------------------------------------------------------------------------------------------------------------------------------------------------------------------------------------------------------------------------------------------------------------------------------------------------------------------------------------------------------------------------------------------------------------------------------------------------------------------------------------------------------------------------------------------------------------------------------------------------------------------------------------------------------------------------------------------------------------------------------------------------------------------------------------------------------------------------------------------------------------------------------------------------------------------------------------------------------------------------------------------------------------------------------------------------------------------------------------------------------------------------------------------------------------------------------------------------------------------------------------------------------------------------------------------------------------------------------------------------------------------------------------------------------------------------------------------------------------------------------------------------------------------------------------------------------------------------------------------------------------------------------------------------------------------------------------------------------------------------------------------------------------------------------------------------------------------------------------------------------------------------------------------------------------------------------------------------------------------------------------------------------------------------------------------------------------------------------------------------------------------------------------------------------------------------------------------------------------------------------------------------------------------------------------------------------------------------------------------------------------------------------------------------------------------------------------------------------------------------------------------------------------------------------------------------------------------------------------------------------------------------------------------------------------------------------------------------------------------------------------------------------------------------------------------------------------------------------------------------------------------------------------------------------------------------------------------------------------------------------------------------------------------------------------------------------------------------------------------------------------------------------------------------------------------------------------------------------------------------------------------------------------------------------------------------------------------------------------------------------------------------------------------------------------------------------------------------------------------------------------------------------------------------------------------------------------------------------------------------------------------------------------------------------------------------------------------------------------------------------------------------------------------------------------------------------------------------------------------------------------------------------------------------------------------------------------------------------------------------------------------------------------------------------------------------------------------------------------------------------------------------------------------------------------------------------------------------------------------------------------------------------------------------------------------------------------------------------------------------------------------------------------------------------------------------------------------------------------------------------------------------------------------------------------------------------------------------------------------------------------------------------------------------------------------------------------------------------------------------------------------------------------------------------------------------------------------------------------------------------------------------------------------------------------------------------------------------------------------------------------------------------------------------------------------------------------------------------------------------------------------------------------------------------------------------------------------------------------------------------------------------------------------------------------------------------------------------------------------------------------------------------------------------------------------------------------------------------------------------------------------------------------------------------------------------------------------------------------------------------------------------------------------------------------------------------------------------------------------------------------------------------------------------------------------------------------------------------------------------------------------------------------------------------------------------------------------------------------------------------------------------------------------------------------------------------------
>Rev-mix1
---------------------------------------------------------------------------------------------------------------------------------------------------------------------------------------------------------------------------------------------------------------------------------------------------------------------------------------------------------------------------------------------------------------------------------------------------------------------------------------------------------------------------------------------------------------------------------------------------------------------------------------------------------------------------------------------------------------------------------------------------------------------------------------------------------------------------------------------------------------------------------------------------------------------------------------------------------------------------------------------------------------------------------------------------------------------------------------------------------------------------------------------------------------------------------------------------------------------------------------------------------------------------------------------------------------------------------------------------------------------------------------------------------------------------------------------------------------------------------------------------------------------------------------------------------------------------------------------------------------------------------------------------------------------------------------------------------------------------------------------------------------------------------------------------------------------------------------------------------------------------------------------------------------------------------------------------------------------------------------------------------------------------------------------------------------------------------------------------------------------------------------------------------------------------------------------------------------------------------------------------------------------------------------------------------------------------------------------------------------------------------------------------------------------------------------------------------------------------------------------------------------------------------------------------------------------------------------------------------------------------------------------------------------------------------------------------------------------------------------------------------------------GCTATWGAYGCNTAYCCNYT----------------------------------------------------------------------------------------------------------------------------------------------------------------------------------------------------------------------------------------------------------------------------------------------------------------------------------------------------------------------------------------------------------------------------------------------------------------------------------------------------------------------------------------------------------------------------------------------------------------------------------------------------------------------------------------------------------------------------------------------------------------------------------------------------------------------------------------------------------------------------------------------------------------------------------------------------------------------------------------------------------------------------------------------------------------------------------------------------------------------------------------------------------------------------------------------------------------------------------------------------------------------------------------------------------------------------------------------------------------------------------------------------------------------------------------------------------------------------------------------------------------------------------------------------------------------------------------------------------------------------------------------------------------------------------------------------------------------------------------------------------------------------------------------------------------------------------------------------------------------------------------------------------------------------------------------------------------------------------------------------------------------------------------------------------------------------------------------------------------------------------------------------------------------------------------------------------------------------------------------------------------------------------------------------------------------------------------------------------------------------------------------------------------------------------------------------------------------------------------------------------------------------------------------------------------------------------------------------------------------------------------------------------------------------------------------------------------------------------------------------------------------------------------------------------------------------------------------------------------------------------------------------------------------------------------------------------------------------------------------------------------------------------------------------------------------------------------------------------------------------------------------------------------------------------------------------------------------------------------------------------------------------------------------------------------------------------------------------------------------------------------------------------------------------------------------------------------------------------------------------------------------------------------------------------------------------------------------------------------------------------------------------------------------------------------------------------------------------------------------------------------------------------------------------------------------------------------------------------------------------------------------------------------------------------------------------------------------------------------------------------------------------------------------------------------------------------------------------------------------------------------------------------------------------------------------------------------------------------------------------------------------------------------------------------------------------------------------------------------------------------------------------------------------------------------------------------------------------------------------------------------------------------------------------------------------------------------------------------------------------------------------------------------------------------------------------------------------------------------------------------------------------------------------------------------------------------------------------------------------------------------------------------------------------------------------------------------------------------------------------------------------------------------------------------------------------------------------------------------------------------------------------------------------------------------------------------------------------------------------------------------------------------------------------------------------------------------------------------------------------------------------------------------------------------------------------------------------------------------------------------------------------------------------------------------------------------------------------------------------------------------------------------------------------------------------------------------------------------------------------------------------------------------------------------------------------------------------------------------------------------------------------------------------------------------------------------------------------------------------------------------------------------------------------------------------------------------------------------------------------------------------------------------------------------------------------------
>Rev-mix2
------------------------------------------------------------------------------------------------------------------------------------------------------------------------------------------------------------------------------------------------------------------------------------------------------------------------------------------------------------------------------------------------------------------------------------------------------------------------------------------------------------------------------------------------------------------------------------------------------------------------------------------------------------------------------------------------------------------------------------------------------------------------------------------------------------------------------------------------------------------------------------------------------------------------------------------------------------------------------------------------------------------------------------------------------------------------------------------------------------------------------------------------------------------------------------------------------------------------------------------------------------------------------------------------------------------------------------------------------------------------------------------------------------------------------------------------------------------------------------------------------------------------------------------------------------------------------------------------------------------------------------------------------------------------------------------------------------------------------------------------------------------------------------------------------------------------------------------------------------------------------------------------------------------------------------------------------------------------------------------------------------------------------------------------------------------------------------------------------------------------------------------------------------------------------------------------------------------------------------------------------------------------------------------------------------------------------------------------------------------------------------------------------------------------------------------------------------------------------------------------------------------------------------------------------------------------------------------------GGACCNCAYGARTTYTGYTCNCARCA-------------------------------------------------------------------------------------------------------------------------------------------------------------------------------------------------------------------------------------------------------------------------------------------------------------------------------------------------------------------------------------------------------------------------------------------------------------------------------------------------------------------------------------------------------------------------------------------------------------------------------------------------------------------------------------------------------------------------------------------------------------------------------------------------------------------------------------------------------------------------------------------------------------------------------------------------------------------------------------------------------------------------------------------------------------------------------------------------------------------------------------------------------------------------------------------------------------------------------------------------------------------------------------------------------------------------------------------------------------------------------------------------------------------------------------------------------------------------------------------------------------------------------------------------------------------------------------------------------------------------------------------------------------------------------------------------------------------------------------------------------------------------------------------------------------------------------------------------------------------------------------------------------------------------------------------------------------------------------------------------------------------------------------------------------------------------------------------------------------------------------------------------------------------------------------------------------------------------------------------------------------------------------------------------------------------------------------------------------------------------------------------------------------------------------------------------------------------------------------------------------------------------------------------------------------------------------------------------------------------------------------------------------------------------------------------------------------------------------------------------------------------------------------------------------------------------------------------------------------------------------------------------------------------------------------------------------------------------------------------------------------------------------------------------------------------------------------------------------------------------------------------------------------------------------------------------------------------------------------------------------------------------------------------------------------------------------------------------------------------------------------------------------------------------------------------------------------------------------------------------------------------------------------------------------------------------------------------------------------------------------------------------------------------------------------------------------------------------------------------------------------------------------------------------------------------------------------------------------------------------------------------------------------------------------------------------------------------------------------------------------------------------------------------------------------------------------------------------------------------------------------------------------------------------------------------------------------------------------------------------------------------------------------------------------------------------------------------------------------------------------------------------------------------------------------------------------------------------------------------------------------------------------------------------------------------------------------------------------------------------------------------------------------------------------------------------------------------------------------------------------------------------------------------------------------------------------------------------------------------------------------------------------------------------------------------------------------------------------------------------------------------------------------------------------------------------------------------------------------------------------------------------------------------------------------------------------------------------------------------------------------------------------------------------------------------------------------------------------------------------------------------------------------------------------------------------------------------------------------------------------------------------------------------------------------------------------------------------------------------------------------------------------------------------------------------------------------------------------------------------------------------------------------------------------------------------------------------------------------------------------------------------------------------------------------------------------------------------------------------------------------------------------------------------------------------------------------------------------------------------------------------------------------------------------------------------------------------------------------------------------------------------------------------------------------------------------------------------------------------------
>Rev-mix2
------------------------------------------------------------------------------------------------------------------------------------------------------------------------------------------------------------------------------------------------------------------------------------------------------------------------------------------------------------------------------------------------------------------------------------------------------------------------------------------------------------------------------------------------------------------------------------------------------------------------------------------------------------------------------------------------------------------------------------------------------------------------------------------------------------------------------------------------------------------------------------------------------------------------------------------------------------------------------------------------------------------------------------------------------------------------------------------------------------------------------------------------------------------------------------------------------------------------------------------------------------------------------------------------------------------------------------------------------------------------------------------------------------------------------------------------------------------------------------------------------------------------------------------------------------------------------------------------------------------------------------------------------------------------------------------------------------------------------------------------------------------------------------------------------------------------------------------------------------------------------------------------------------------------------------------------------------------------------------------------------------------------------------------------------------------------------------------------------------------------------------------------------------------------------------------------------------------------------------------------------------------------------------------------------------------------------------------------------------------------------------------------------------------------------------------------------------------------------------------------------------------------------------------------------------------------------------------------GGTCCNCAYGARTTYTGYTCNCARCA-------------------------------------------------------------------------------------------------------------------------------------------------------------------------------------------------------------------------------------------------------------------------------------------------------------------------------------------------------------------------------------------------------------------------------------------------------------------------------------------------------------------------------------------------------------------------------------------------------------------------------------------------------------------------------------------------------------------------------------------------------------------------------------------------------------------------------------------------------------------------------------------------------------------------------------------------------------------------------------------------------------------------------------------------------------------------------------------------------------------------------------------------------------------------------------------------------------------------------------------------------------------------------------------------------------------------------------------------------------------------------------------------------------------------------------------------------------------------------------------------------------------------------------------------------------------------------------------------------------------------------------------------------------------------------------------------------------------------------------------------------------------------------------------------------------------------------------------------------------------------------------------------------------------------------------------------------------------------------------------------------------------------------------------------------------------------------------------------------------------------------------------------------------------------------------------------------------------------------------------------------------------------------------------------------------------------------------------------------------------------------------------------------------------------------------------------------------------------------------------------------------------------------------------------------------------------------------------------------------------------------------------------------------------------------------------------------------------------------------------------------------------------------------------------------------------------------------------------------------------------------------------------------------------------------------------------------------------------------------------------------------------------------------------------------------------------------------------------------------------------------------------------------------------------------------------------------------------------------------------------------------------------------------------------------------------------------------------------------------------------------------------------------------------------------------------------------------------------------------------------------------------------------------------------------------------------------------------------------------------------------------------------------------------------------------------------------------------------------------------------------------------------------------------------------------------------------------------------------------------------------------------------------------------------------------------------------------------------------------------------------------------------------------------------------------------------------------------------------------------------------------------------------------------------------------------------------------------------------------------------------------------------------------------------------------------------------------------------------------------------------------------------------------------------------------------------------------------------------------------------------------------------------------------------------------------------------------------------------------------------------------------------------------------------------------------------------------------------------------------------------------------------------------------------------------------------------------------------------------------------------------------------------------------------------------------------------------------------------------------------------------------------------------------------------------------------------------------------------------------------------------------------------------------------------------------------------------------------------------------------------------------------------------------------------------------------------------------------------------------------------------------------------------------------------------------------------------------------------------------------------------------------------------------------------------------------------------------------------------------------------------------------------------------------------------------------------------------------------------------------------------------------------------------------------------------------------------------------------------------------------------------------------------------------------------------------------------------------------------------------------------------------------------------------------------------------------------------------------------------------------------------------------------------------------------------------------------------------------------------------------------------------------------------------------------------------------------------------------------------------
>Rev-mix2
------------------------------------------------------------------------------------------------------------------------------------------------------------------------------------------------------------------------------------------------------------------------------------------------------------------------------------------------------------------------------------------------------------------------------------------------------------------------------------------------------------------------------------------------------------------------------------------------------------------------------------------------------------------------------------------------------------------------------------------------------------------------------------------------------------------------------------------------------------------------------------------------------------------------------------------------------------------------------------------------------------------------------------------------------------------------------------------------------------------------------------------------------------------------------------------------------------------------------------------------------------------------------------------------------------------------------------------------------------------------------------------------------------------------------------------------------------------------------------------------------------------------------------------------------------------------------------------------------------------------------------------------------------------------------------------------------------------------------------------------------------------------------------------------------------------------------------------------------------------------------------------------------------------------------------------------------------------------------------------------------------------------------------------------------------------------------------------------------------------------------------------------------------------------------------------------------------------------------------------------------------------------------------------------------------------------------------------------------------------------------------------------------------------------------------------------------------------------------------------------------------------------------------------------------------------------------------------------GGCCCNCAYGARTTYTGYTCNCARCA-------------------------------------------------------------------------------------------------------------------------------------------------------------------------------------------------------------------------------------------------------------------------------------------------------------------------------------------------------------------------------------------------------------------------------------------------------------------------------------------------------------------------------------------------------------------------------------------------------------------------------------------------------------------------------------------------------------------------------------------------------------------------------------------------------------------------------------------------------------------------------------------------------------------------------------------------------------------------------------------------------------------------------------------------------------------------------------------------------------------------------------------------------------------------------------------------------------------------------------------------------------------------------------------------------------------------------------------------------------------------------------------------------------------------------------------------------------------------------------------------------------------------------------------------------------------------------------------------------------------------------------------------------------------------------------------------------------------------------------------------------------------------------------------------------------------------------------------------------------------------------------------------------------------------------------------------------------------------------------------------------------------------------------------------------------------------------------------------------------------------------------------------------------------------------------------------------------------------------------------------------------------------------------------------------------------------------------------------------------------------------------------------------------------------------------------------------------------------------------------------------------------------------------------------------------------------------------------------------------------------------------------------------------------------------------------------------------------------------------------------------------------------------------------------------------------------------------------------------------------------------------------------------------------------------------------------------------------------------------------------------------------------------------------------------------------------------------------------------------------------------------------------------------------------------------------------------------------------------------------------------------------------------------------------------------------------------------------------------------------------------------------------------------------------------------------------------------------------------------------------------------------------------------------------------------------------------------------------------------------------------------------------------------------------------------------------------------------------------------------------------------------------------------------------------------------------------------------------------------------------------------------------------------------------------------------------------------------------------------------------------------------------------------------------------------------------------------------------------------------------------------------------------------------------------------------------------------------------------------------------------------------------------------------------------------------------------------------------------------------------------------------------------------------------------------------------------------------------------------------------------------------------------------------------------------------------------------------------------------------------------------------------------------------------------------------------------------------------------------------------------------------------------------------------------------------------------------------------------------------------------------------------------------------------------------------------------------------------------------------------------------------------------------------------------------------------------------------------------------------------------------------------------------------------------------------------------------------------------------------------------------------------------------------------------------------------------------------------------------------------------------------------------------------------------------------------------------------------------------------------------------------------------------------------------------------------------------------------------------------------------------------------------------------------------------------------------------------------------------------------------------------------------------------------------------------------------------------------------------------------------------------------------------------------------------------------------------------------------------------------------------------------------------------------------------------------------------------------------------------------------------------------------------------------------------------------------------------------------------------------------------------------------------------------------------------------------------------------------------------------
>Rev-mix2
------------------------------------------------------------------------------------------------------------------------------------------------------------------------------------------------------------------------------------------------------------------------------------------------------------------------------------------------------------------------------------------------------------------------------------------------------------------------------------------------------------------------------------------------------------------------------------------------------------------------------------------------------------------------------------------------------------------------------------------------------------------------------------------------------------------------------------------------------------------------------------------------------------------------------------------------------------------------------------------------------------------------------------------------------------------------------------------------------------------------------------------------------------------------------------------------------------------------------------------------------------------------------------------------------------------------------------------------------------------------------------------------------------------------------------------------------------------------------------------------------------------------------------------------------------------------------------------------------------------------------------------------------------------------------------------------------------------------------------------------------------------------------------------------------------------------------------------------------------------------------------------------------------------------------------------------------------------------------------------------------------------------------------------------------------------------------------------------------------------------------------------------------------------------------------------------------------------------------------------------------------------------------------------------------------------------------------------------------------------------------------------------------------------------------------------------------------------------------------------------------------------------------------------------------------------------------------------------GGGCCNCAYGARTTYTGYTCNCARCA-------------------------------------------------------------------------------------------------------------------------------------------------------------------------------------------------------------------------------------------------------------------------------------------------------------------------------------------------------------------------------------------------------------------------------------------------------------------------------------------------------------------------------------------------------------------------------------------------------------------------------------------------------------------------------------------------------------------------------------------------------------------------------------------------------------------------------------------------------------------------------------------------------------------------------------------------------------------------------------------------------------------------------------------------------------------------------------------------------------------------------------------------------------------------------------------------------------------------------------------------------------------------------------------------------------------------------------------------------------------------------------------------------------------------------------------------------------------------------------------------------------------------------------------------------------------------------------------------------------------------------------------------------------------------------------------------------------------------------------------------------------------------------------------------------------------------------------------------------------------------------------------------------------------------------------------------------------------------------------------------------------------------------------------------------------------------------------------------------------------------------------------------------------------------------------------------------------------------------------------------------------------------------------------------------------------------------------------------------------------------------------------------------------------------------------------------------------------------------------------------------------------------------------------------------------------------------------------------------------------------------------------------------------------------------------------------------------------------------------------------------------------------------------------------------------------------------------------------------------------------------------------------------------------------------------------------------------------------------------------------------------------------------------------------------------------------------------------------------------------------------------------------------------------------------------------------------------------------------------------------------------------------------------------------------------------------------------------------------------------------------------------------------------------------------------------------------------------------------------------------------------------------------------------------------------------------------------------------------------------------------------------------------------------------------------------------------------------------------------------------------------------------------------------------------------------------------------------------------------------------------------------------------------------------------------------------------------------------------------------------------------------------------------------------------------------------------------------------------------------------------------------------------------------------------------------------------------------------------------------------------------------------------------------------------------------------------------------------------------------------------------------------------------------------------------------------------------------------------------------------------------------------------------------------------------------------------------------------------------------------------------------------------------------------------------------------------------------------------------------------------------------------------------------------------------------------------------------------------------------------------------------------------------------------------------------------------------------------------------------------------------------------------------------------------------------------------------------------------------------------------------------------------------------------------------------------------------------------------------------------------------------------------------------------------------------------------------------------------------------------------------------------------------------------------------------------------------------------------------------------------------------------------------------------------------------------------------------------------------------------------------------------------------------------------------------------------------------------------------------------------------------------------------------------------------------------------------------------------------------------------------------------------------------------------------------------------------------------------------------------------------------------------------------------------------------------------------------------------------------------------------------------------------------------------------------------------------------------------------------------------------------------------------------------------------------------------------------------------------------------
>AF029248_-_RNA-directed_RNA_polymerase_CDS Mouse hepatitis virus strain MHV-A59 C12 mutant, complete genome
CGGGTTCGGGGTACAAGTGTAAATGCCCGTCTTGTACCCTGTGCCAGTGGCTTGGACACTGATGTTCAATTAAGGGCATTTGACATTTGTAAT------GCTAATCGAGCTGGCATTGGTTTGTATTATAAAGTGAATTGCTGCCGCTTCCAGCGTGTAGATGAGGACGGCAACA------------------------AGTTGGATAAGTTCTTTGTTGTTAAAAGAACTAATTTAGAAGTGTATAATAAGGAGAAAGAATGCTATGAGTTGACAAAAGAA------------------------TGCGGTGTTGTGGCTGAACACGAGTTCTTCACATTTGATGTGGAGGGAAGTCGGGTACCACACATAGTCCGTAAAGATCTTTCAAAGTTTACTATGTTAGATCTTTGCTATGCATTGCGTCATTTTGACCGCAATGATTGTTCAACTCTTAAGGAAATTCTCCTTACATATGCTGAGTGTGAAGAGTCCTACTTCC------------------------------------------AAAAGAAGGACTGGTATGATTTTGTTGAGAATCCTGATATAATTAATGTGTATAAAAAGCTTGGTCCTATATTTAATAGAGCCCTGCTTAACACTGCCAAGTTTGCAGACGCATTAGTGGAGGCAGGCTTAGTAGGTGTTTTAACACTTGATAATCAAGATTTATATGGTCAATGGTATGACTTTGGAGATTTTGTCAAGACAGTACCTGGTTGTGGTGTTGCCGTGGCAGACTCTTATTATTCATATATGATGCCAATGCTGACTATGTGTCATGCGTTGGATAGTGAGTTGTTTGTTAATGGTACTTATAGGGAGTTTGACCTTGTTC---------------AGTATGATTTTACTGATTTCAAGCTAGAGCTCTTCACTAAGTATTTTAAGCATTGGAGTATGACCTACCACCCGAACACCTGTGAGTGCGAGGATGACAGGTGCATTATTCATTGCGCCAATTTTAATATACTTTTTAGTATGGTCTTACCTAAGACCTGTTTTGGGCCTCTTGTTAGGCAGATATTTGTGGATGGTGTTCCTTTCGTTGTGTCGATCGGTTACCATTATAAAGAATTAGGTGTTGTTATGAATATGGATGTGGATACACATCGTTATCGCTTGTCTCTTAAGGACTTGCTTTTGTATGCTGCAGACCCTGCCCTTCATGTGGCGTCTGCTAGTGCACTGCTTGATTTGCGCACATGTTGTTTTAGCGTTGCAGCTATTACAAGTGGCGTAAAATTTCAAACAGTTAAACCTGGAAATTTTAATCAGGATTTTTATGAGTTTATTTTGAGTAAAGGCCTGCTTAAAGAGGGGAGCTCCGTTGATTTGAAGCACTTCTTCTTTACGCAGGATGGTAATGCTGCTATTACTGATTATAATTATTACAAGTATAATCTACCCACCATGGTGGATATTAAGCAGTTGTTGTTTGTTTTAGAAGTTGTTAATAAGTATTTTGAGATCTATGAGGGTGGGTGTATACCCGCAACACAGGTCATTGTTAATAATTATGATAAGAGTGCTGGCTATCCATTTAATAAATTTGGAAAGGCCAGGCTCTATTATGAGGCATTATCATTTGAGGAGCAGGATGAAATTTATGCGTATACCAAACGCAATGTCCTGCCGACCCTAACTCAAATGAATCTTAAATATGCTATTAGTGCTAAGAATAGGGCCCGCACCGTTGCTGGTGTCTCTATTCTCAGTACTATGACTGGCAGAATGTTTCATCAAAAGTGTCTAAAGAGTATAGCAGCTACTCGCGGTGTTCCTGTAGTTATAGGCACCACGAAGTTCTATGGCGGTTGGGATGATATGTTACGCCGCCTTATTAAAGATGTTGATAGTCCTGTACTCATGGGTTGGGACTATCCTAAATGTGATCGTGCTATGCCAAACATACTGCGTATTGTTAGTAGTTTGGTGCTAGCCCGTAAACATGATTCGTGCTGTTCGCATACGGATAGATTCTATCGTCTTGCGAACGAGTGCGCCCAAGTTTTGAGTGAAATTGTTATGTGTGGTGGTTGTTATTATGTTAAACCAGGTGGCACTAGTAGTGGGGATGCAACCACTGCTTTTGCTAATTCTGTGTTTAACATTTGTCAAGCTGTTTCCGCCAATGTATGCTCGCTTATGGCATGCAATGGACACAAAATTGAAGATTTGAGTATACGCGAGTTACAAAAGCGCCTATACTCTAATGTCTATCGTGCGGACCATGTTGACCCCGCATTTGTTAGTGAGTATTATGAGTTTTTAAATAAGCATTTTAGTATGATGATTTTGAGTGATGATGGTGTTGTGTGTTATAATTCAGAGTTTGCGTCCAAGGGTTATATTGCTAATATAAGTGCCTTTCAACAGGTATTATATTATCAAAATAATGTGTTTATGTCTGAGGCCAAATGTTGGGTAGAAACAGACATCGAAAAGGGACCGCATGAATTTTGTTCTCAACATACAATGCTAGTCAAGATGGATGGTGATGAAGTCTACCTTCCATACCCTGATCCTTCGAGAATCTTAGGAGCAGGCTGTTTTGTTGATGATTTATTAAAGACTGATAGCGTTCTCTTGATAGAGCGTTTCGTAAGTCTTGCAATTGATGCTTATCCTTTAGTATACCATGAGAACCCAGAGTATCAAAATGTGTTCCGGGTATATTTAGAATATATAAAGAAGCTGTACAATGATCTCGGTAATCAGATCCTGGACAGCTACAGTGTTATTTTAAGTACTTGTGATGGTCAAAAGTTTACTGATGAGACCTTTTACAAGAACATGTATTTAAGAAGTGCAGTGCTGCAAAGCGTTGGTGCCTGCGTTGTCTGTAGTTCTCAAACATCATTACGTTGTGGCAGTTGCATACGCAAGCCTTTGCTGTGTTGCAAATGCGCCTATGATCATGTTATGTCCACTGATCATAAATATGTCCTGAGTGTGTCACCATATGTGTGTAATTCACCGGGATGTGATGTAAATGATGTTACCAAATTGTATTTAGGTGGTATGTCATATTATTGTGAGGACCATAAACCACAGTATTCATTCAAATTGGTGATGAATGGTATGGTTTTTGGTTTATATAAACAATCTTGTACTGGTTCGCCCTACATAGAGGATTTTAATAAAATAGCTAGTTGCAAATGGACAGAAGTCGATGATTATGTGCTAGCTAATGAATGCACCGAACGCCTTAAATTGTTTGCCGCAGAAACGCAGAAGGCCACAGAAGAGGCCTTTAAGCAATGTTATGCGTCAGCAACGATCCGTGAGATCGTGAGCGATCGGGAGTTAATTTTATCTTGGGAAATTGGTAAAGTGAGACCACCACTTAATAAAAATTATGTTTTTACTGGCTACCATTTTACTAATAATGGTAAGACAGTTTTAGGTGAGTATGTTTTTGATAAGAGTGAGTTGAC---TAATGGTGTGTACTATCGCGCCACAACCACTTATAAGTTATCTGTAGGTGATGTGTTCATTTTAACATCACACGCAGTGTCTAGTTTAAGTGCTCCTACATTAGTACCGCAGGAGAATTATACTAGCATTC---GTTTTGCTAGTGTTTATAGTGTGCCTGAGACGTTTCAGAATAATGTGCCTAATTATCAGCACATTGGAATGAAGCGCTATTGTACTGTACAGGGACCGCCTGGTACTGGTAAGTCCCATCTAGCCATTGGGCTAGCTGTTTATTATTGTACAGCGCGCGTGGTGTATACCGCTGCTAGCCATGCTGCAGTTGACGCGCTGTGTGAAAAGGCACATAAATTTTTAAATATTAATGACTGCACGCGTATTGTTCCTGCAAAGGTGCGTGTAGATTGTTATGATAAATTTAAGGTCAATGACACCACTCGCAAGTATGTGTTTACTACAATAAATGCATTACCTGAGTTGGTGACTGACATTATTGTCGTTGATGAAGTTAGTATGCTTACCAACTATGAGCTGTCTGTTATTAACAGTCGTGTTAGTGCTAAGCATTATGTGTATATTGGAGACCCTGCGCAGTTACCTGCACCACGTGTGCTACTGAATAAGGGAACTCTAGAACCTAGATATTTTAATTCCGTTACCAAGCTAATGTGTTGTTTGGGTCCAGATATTTTCTTGGGCACCTGTTATAGATGCCCTAAGGAGATTGTGGATACGGTGTCAGCCTTGGTTTATAATAATAAGCTGAAGGCTAAAAATGATAATAGCTCCATGTGCTTTAAGGTTTATTATAAGGG---------CCAGACTACACATGAGAGTTCTAGTGCTGTTAATATGCAGCAAATACATTTAATTAGTAAGTTTTTAAAGGCAAACCCCAGTTGGAGTAACGCCGTATTTATTAGTCCTTATAATAGTCAGAACTATGTTGCTAAGAGAGTCTTGGGATTACAAACCCAGACAGTAGACTCAGCGCAGGGTTCTGAATATGATTTTGTTATTTATTCACAGACTGCGGAAACAGCGCATTCTGTCAATGTAAATAGATTCAATGTTGCTATTACACGTGCTAAGAAGGGTATTCTCTGTGTCATGAGTAG---TATGCAATTATTTGAGTCTCTTAATTTTAC------TACACTGACGTTGGATAAGATTAACA---------------------------------------------------------------ATCCACGATTACA------------------------------------------------GTGTACTACAAATTTGTTTAAGGATTGTAGCAGGAGCTATGT---AGGATATCACCCAGCCCATGCACCATCCTTTTTGGCAGTTGATGACAAATATAAGGTAGGCGGTGATTTAGCCGTTTGC---CTTAATGTTGCTGATTCT---GCTGTCACTTATTCGCGGCTTATATCACTCATGGGATTCAAGCTTGACTTGACCCTTGATGGTTATT---------------GTAAGCTGTTTATAACTAGAGATGAAGCTATCAAACGTGTTAGAGCCTGGGTTGGCTTCGATGCAGAAGGTGCCCATGCGATACGTGATAGCATTGGGACAAATTTCCCATTACAATTAGGCTTTTCGACTGGAATTGATTTTGTTGTCGAAGCCACTGGAATGTTTGCTGAGAGAGATGGTTATGTCTTTAAAAAGGCAGCCGCACGAGCTCCTCCTGGCGAACAATTTAAACACCTTATCCCACTTATGTCAAGAGGGCAGAAATGGGATGTGGTTCGAATTAGAATAGTACAAATGTTGTCAGACCACCTAGCGGATTTGGCAGACAGTGTTGTACTTGTGACGTGGGCTGCCAGCTTTGAGCTCACATGTTTGCGATATTTCGCTAAAGTTGGAAGAGAAGTTGTGTGTAGTGTCTGCACCAAGCGTGCGACATGTTTTAATTCTAGAACTGGATACTATGGATGCTGGCGACATAGTT------------ATTCCTGTGATTACCTGTACAACCCACTAATAGTTGACATTCAACAGTGGGGATATACAGGATCTTTAACTAGCAATCATGATCCTATTTGCAGCGTGCATAAGGGTGCTCATGTTGCATCATCTGATGCTATCATGACCCGGTGTCTAGCTGTTCATGATTGCTTTTGTAAGTCTGTTAATTGGAATTTAGAATACCCCATTATTTCAAATGAGGTCAGTGTTAATACCTCCTGCAGGTTATTGCAGCGCGTAATGTTTAGGGCTGCGATGCTATGCAATAGGTATGATGTGTGTTATGACATTGGCAACCCTAAAGGTCTTGCCTGTGTCAAAGGATAT------GATTTTAAGTTTTATGATGCCTCCCCTGTTGTTAAGTCTG---------TTAAACAGTTTGTTTATAAATACGAGGCACATAAAGATCAATTTTTAGATGGTTTGTG--TATGTTTTGGAACTG-CAATGTGGATAAGTATCCAGCGAATGCAGTTGTGTGTAGGTTTGACACGCGTGTGTTGAACAAATTAAATCTCCCTGGCTGTAATGGTGGCAGTTTGTATGTTAACAAACATGCATTCCACACCAGTCCCTTTACCCGGGCTGCCTTCGAGAATTTGAAGCCTATGCCTTTCTTTTATTATTCAGATACGCCCTGTGTGTATATGGAAGGCATGGAATCTAAG----------CAGGTCGATTATGTCCCATTGAGAAGCGCTACATGCATCACAAGATGCAATTTAGGTGGCGCTGTTTGTTTAAAACATGCTGAGGAGTATCGTGAGTACCTTGAGTCTTACAATACGGCAACCACAGCGGGTTTTACTTTTTGGGTCTATAAGACTTTTGATTTTTATAACCTTTGGAATACTTTTACTAG---------GCTCCAAAGTTTAGAAAATGTAGTGTATAATTTGGTCAATGCTGGACACTTTGATGGCCGGGCGGGTGAACTGCCTTGTGCTGTTATAGGTGAGAAAGTCATTGCCAAGATTCAAAATGAGGATGTCGTGGTCTTTAAAAATAACACGCCATTCCCCACTAATGTGGCTGTCGAATTATTTGCTAAGCGCAGTATTCGGCCCCACCCCGAGCTTAAGCTCTTTAGAAATTTGAATATTGACGTGTGCTGGAGTCACGTCCTTTGGGATTATGCTAAGGATAGTGTGTTTTGCAGTTCGACGTATAAGGTCTGCAAATACACAGATTTACAGTGCATTGAAAGC--TTGAATGTACTT------------------TTTGATGGTCGTGATAATGGTGCTCTTGAAGCTTTTAAGAAGTGCCGGAATGGCGTCTACATTAACACGACAAAAAT------------TAAAAGTCTGTCGATGATTAAAG------GCCCACAACGTGCCGATTTGAATGGC-GTAGTTGTG------------------------------GAGAAAGTTGGAGA---------TTCTGATGTGGAATTTTGGTTTGCTGTGCGTAAAGACGGTGACGATGTTATCTTCAGCCGTACAGGGAGCCTTGAACCGAGCCATTACCGGAGCCCACAAGGTAATCCGGGTGGTAATCGCG---TGGGTGATCTCAGCGGTAATGAAGCTCTAGCGCGTGGCACTATCTTTACTCAAAGCAGATTATTATCTTCTTTCACACCTCGATCAGAGATGGAGAAAGATTTTATGGATTTAGATGATGATGTGTTCATTGCAAAATATAGTTTACAGGACTACGCGTTTGAACACGTTGTTTATGGTAGTTTTAACCAGAAGATTATTGGAGGTTTGCATTTGCTTATTGGCTTAGCCCGTAGGCAGCAAAAATCCAATCTGGTAATTCAAGAGTTCGTG---ACATACGACTCTAGCATTCATTCGTACTTTATCACTGACGAGAACAGTGGTAGTAGTAAGAGTGTGTGCACTGTTATTGATTTATTGTTAGATGATTTTGTGGACATTGTAAAGTCCCTG---------AATCTAAAGTGTGTGAGTAAGGTTGTTAATGTTAATGTTGATTTTAAAGATTTCCAGTTTATGTTGTGGTGCAATGAGGAGAAGGTCATGACTTTCTATCCTCGTTTGCAGGCTGCTGC------------------------------TGACTGGAAACCTGGTTATGTTATGCCTGTCTTATATAAGTATTTGGAATCGCCTCTGGAAAGAGTAAACCTCTGGAATTATGGCAAGCCGATTACTTTACCTACAGGATGTATGATGAATGTTGCTAAGTATACTCAATTATGTCAATATTTGAGCACTAC---AACATTAGCAGTTCCGGCTAATATGCGTGTCTTACACCTTGGTGCCGGTTCGGATAAGGGTGTTGCCCCTGGGTCTGCAGTTCTTAGGCAGTGGCTACCAGCGGGAAGTATTCTTGTAGATAATGATGTGAATCCATTTGTGAGTGACAGTGTCGCCTCATATTATGGAAATTGTATAACCTTACCCTTTGATTGTCAGTGGGATCTGATAATTTCTGATATGTAC---GACCCTCTTACTAAGAACATTGGGGAGTA---------CAACGTGAGTAAAGATGGATTCTTTACTTACCTCTGTCATTTAATTCGTGACAAGTTGGCTCTGGGTGGCAGTGTTGCCATAAAAATAACAGAGTTTTCTTGGAACGCTGAGTTATATAGTTTAATGGGGAAGTTTGCGTTCTGGACAATCTTTTGCACCAACGTAAACGCCTCTTCAAGTGAAGGATTTTTGATTGGCATAAATTGGTTGAATAAGAC------CCGTACCGAAATTGACGGTAAAACCATGCATGCCAATTATCTGTTTTGGAGAAATAGTACAATGTGGAATGGAGGGGCTTACAGTCTCTTTGACATGAGTAAGTTCCCTTTGAAAGCGGCTGGTACGGCTGTTGTTAGCCTTAAACCAGACCAAATA-AATGACTTAGTCCTCTCCTTGATTGAGAAGGGCAAGTTATTAGTGCGTGATACA-CGCAAAGAAGTTTTTGTTGGCGATAGCCTAGT----AAATGTCAAATAA-----------------------------
>NC_001846_-_ORF1ab_gene Murine hepatitis virus strain MHV-A59 C12 mutant, complete genome
CGGGTTCGGGGTACAAGTGTAAATGCCCGTCTTGTACCCTGTGCCAGTGGCTTGGACACTGATGTTCAATTAAGGGCATTTGACATTTGTAAT------GCTAATCGAGCTGGCATTGGTTTGTATTATAAAGTGAATTGCTGCCGCTTCCAGCGTGTAGATGAGGACGGCAACA------------------------AGTTGGATAAGTTCTTTGTTGTTAAAAGAACTAATTTAGAAGTGTATAATAAGGAGAAAGAATGCTATGAGTTGACAAAAGAA------------------------TGCGGTGTTGTGGCTGAACACGAGTTCTTCACATTTGATGTGGAGGGAAGTCGGGTACCACACATAGTCCGTAAAGATCTTTCAAAGTTTACTATGTTAGATCTTTGCTATGCATTGCGTCATTTTGACCGCAATGATTGTTCAACTCTTAAGGAAATTCTCCTTACATATGCTGAGTGTGAAGAGTCCTACTTCC------------------------------------------AAAAGAAGGACTGGTATGATTTTGTTGAGAATCCTGATATAATTAATGTGTATAAAAAGCTTGGTCCTATATTTAATAGAGCCCTGCTTAACACTGCCAAGTTTGCAGACGCATTAGTGGAGGCAGGCTTAGTAGGTGTTTTAACACTTGATAATCAAGATTTATATGGTCAATGGTATGACTTTGGAGATTTTGTCAAGACAGTACCTGGTTGTGGTGTTGCCGTGGCAGACTCTTATTATTCATATATGATGCCAATGCTGACTATGTGTCATGCGTTGGATAGTGAGTTGTTTGTTAATGGTACTTATAGGGAGTTTGACCTTGTTC---------------AGTATGATTTTACTGATTTCAAGCTAGAGCTCTTCACTAAGTATTTTAAGCATTGGAGTATGACCTACCACCCGAACACCTGTGAGTGCGAGGATGACAGGTGCATTATTCATTGCGCCAATTTTAATATACTTTTTAGTATGGTCTTACCTAAGACCTGTTTTGGGCCTCTTGTTAGGCAGATATTTGTGGATGGTGTTCCTTTCGTTGTGTCGATCGGTTACCATTATAAAGAATTAGGTGTTGTTATGAATATGGATGTGGATACACATCGTTATCGCTTGTCTCTTAAGGACTTGCTTTTGTATGCTGCAGACCCTGCCCTTCATGTGGCGTCTGCTAGTGCACTGCTTGATTTGCGCACATGTTGTTTTAGCGTTGCAGCTATTACAAGTGGCGTAAAATTTCAAACAGTTAAACCTGGAAATTTTAATCAGGATTTTTATGAGTTTATTTTGAGTAAAGGCCTGCTTAAAGAGGGGAGCTCCGTTGATTTGAAGCACTTCTTCTTTACGCAGGATGGTAATGCTGCTATTACTGATTATAATTATTACAAGTATAATCTACCCACCATGGTGGATATTAAGCAGTTGTTGTTTGTTTTAGAAGTTGTTAATAAGTATTTTGAGATCTATGAGGGTGGGTGTATACCCGCAACACAGGTCATTGTTAATAATTATGATAAGAGTGCTGGCTATCCATTTAATAAATTTGGAAAGGCCAGGCTCTATTATGAGGCATTATCATTTGAGGAGCAGGATGAAATTTATGCGTATACCAAACGCAATGTCCTGCCGACCCTAACTCAAATGAATCTTAAATATGCTATTAGTGCTAAGAATAGGGCCCGCACCGTTGCTGGTGTCTCTATTCTCAGTACTATGACTGGCAGAATGTTTCATCAAAAGTGTCTAAAGAGTATAGCAGCTACTCGCGGTGTTCCTGTAGTTATAGGCACCACGAAGTTCTATGGCGGTTGGGATGATATGTTACGCCGCCTTATTAAAGATGTTGATAGTCCTGTACTCATGGGTTGGGACTATCCTAAATGTGATCGTGCTATGCCAAACATACTGCGTATTGTTAGTAGTTTGGTGCTAGCCCGTAAACATGATTCGTGCTGTTCGCATACGGATAGATTCTATCGTCTTGCGAACGAGTGCGCCCAAGTTTTGAGTGAAATTGTTATGTGTGGTGGTTGTTATTATGTTAAACCAGGTGGCACTAGTAGTGGGGATGCAACCACTGCTTTTGCTAATTCTGTGTTTAACATTTGTCAAGCTGTTTCCGCCAATGTATGCTCGCTTATGGCATGCAATGGACACAAAATTGAAGATTTGAGTATACGCGAGTTACAAAAGCGCCTATACTCTAATGTCTATCGTGCGGACCATGTTGACCCCGCATTTGTTAGTGAGTATTATGAGTTTTTAAATAAGCATTTTAGTATGATGATTTTGAGTGATGATGGTGTTGTGTGTTATAATTCAGAGTTTGCGTCCAAGGGTTATATTGCTAATATAAGTGCCTTTCAACAGGTATTATATTATCAAAATAATGTGTTTATGTCTGAGGCCAAATGTTGGGTAGAAACAGACATCGAAAAGGGACCGCATGAATTTTGTTCTCAACATACAATGCTAGTCAAGATGGATGGTGATGAAGTCTACCTTCCATACCCTGATCCTTCGAGAATCTTAGGAGCAGGCTGTTTTGTTGATGATTTATTAAAGACTGATAGCGTTCTCTTGATAGAGCGTTTCGTAAGTCTTGCAATTGATGCTTATCCTTTAGTATACCATGAGAACCCAGAGTATCAAAATGTGTTCCGGGTATATTTAGAATATATAAAGAAGCTGTACAATGATCTCGGTAATCAGATCCTGGACAGCTACAGTGTTATTTTAAGTACTTGTGATGGTCAAAAGTTTACTGATGAGACCTTTTACAAGAACATGTATTTAAGAAGTGCAGTGCTGCAAAGCGTTGGTGCCTGCGTTGTCTGTAGTTCTCAAACATCATTACGTTGTGGCAGTTGCATACGCAAGCCTTTGCTGTGTTGCAAATGCGCCTATGATCATGTTATGTCCACTGATCATAAATATGTCCTGAGTGTGTCACCATATGTGTGTAATTCACCGGGATGTGATGTAAATGATGTTACCAAATTGTATTTAGGTGGTATGTCATATTATTGTGAGGACCATAAACCACAGTATTCATTCAAATTGGTGATGAATGGTATGGTTTTTGGTTTATATAAACAATCTTGTACTGGTTCGCCCTACATAGAGGATTTTAATAAAATAGCTAGTTGCAAATGGACAGAAGTCGATGATTATGTGCTAGCTAATGAATGCACCGAACGCCTTAAATTGTTTGCCGCAGAAACGCAGAAGGCCACAGAAGAGGCCTTTAAGCAATGTTATGCGTCAGCAACGATCCGTGAGATCGTGAGCGATCGGGAGTTAATTTTATCTTGGGAAATTGGTAAAGTGAGACCACCACTTAATAAAAATTATGTTTTTACTGGCTACCATTTTACTAATAATGGTAAGACAGTTTTAGGTGAGTATGTTTTTGATAAGAGTGAGTTGAC---TAATGGTGTGTACTATCGCGCCACAACCACTTATAAGTTATCTGTAGGTGATGTGTTCATTTTAACATCACACGCAGTGTCTAGTTTAAGTGCTCCTACATTAGTACCGCAGGAGAATTATACTAGCATTC---GTTTTGCTAGTGTTTATAGTGTGCCTGAGACGTTTCAGAATAATGTGCCTAATTATCAGCACATTGGAATGAAGCGCTATTGTACTGTACAGGGACCGCCTGGTACTGGTAAGTCCCATCTAGCCATTGGGCTAGCTGTTTATTATTGTACAGCGCGCGTGGTGTATACCGCTGCTAGCCATGCTGCAGTTGACGCGCTGTGTGAAAAGGCACATAAATTTTTAAATATTAATGACTGCACGCGTATTGTTCCTGCAAAGGTGCGTGTAGATTGTTATGATAAATTTAAGGTCAATGACACCACTCGCAAGTATGTGTTTACTACAATAAATGCATTACCTGAGTTGGTGACTGACATTATTGTCGTTGATGAAGTTAGTATGCTTACCAACTATGAGCTGTCTGTTATTAACAGTCGTGTTAGTGCTAAGCATTATGTGTATATTGGAGACCCTGCGCAGTTACCTGCACCACGTGTGCTACTGAATAAGGGAACTCTAGAACCTAGATATTTTAATTCCGTTACCAAGCTAATGTGTTGTTTGGGTCCAGATATTTTCTTGGGCACCTGTTATAGATGCCCTAAGGAGATTGTGGATACGGTGTCAGCCTTGGTTTATAATAATAAGCTGAAGGCTAAAAATGATAATAGCTCCATGTGCTTTAAGGTTTATTATAAGGG---------CCAGACTACACATGAGAGTTCTAGTGCTGTTAATATGCAGCAAATACATTTAATTAGTAAGTTTTTAAAGGCAAACCCCAGTTGGAGTAACGCCGTATTTATTAGTCCTTATAATAGTCAGAACTATGTTGCTAAGAGAGTCTTGGGATTACAAACCCAGACAGTAGACTCAGCGCAGGGTTCTGAATATGATTTTGTTATTTATTCACAGACTGCGGAAACAGCGCATTCTGTCAATGTAAATAGATTCAATGTTGCTATTACACGTGCTAAGAAGGGTATTCTCTGTGTCATGAGTAG---TATGCAATTATTTGAGTCTCTTAATTTTAC------TACACTGACGTTGGATAAGATTAACA---------------------------------------------------------------ATCCACGATTACA------------------------------------------------GTGTACTACAAATTTGTTTAAGGATTGTAGCAGGAGCTATGT---AGGATATCACCCAGCCCATGCACCATCCTTTTTGGCAGTTGATGACAAATATAAGGTAGGCGGTGATTTAGCCGTTTGC---CTTAATGTTGCTGATTCT---GCTGTCACTTATTCGCGGCTTATATCACTCATGGGATTCAAGCTTGACTTGACCCTTGATGGTTATT---------------GTAAGCTGTTTATAACTAGAGATGAAGCTATCAAACGTGTTAGAGCCTGGGTTGGCTTCGATGCAGAAGGTGCCCATGCGATACGTGATAGCATTGGGACAAATTTCCCATTACAATTAGGCTTTTCGACTGGAATTGATTTTGTTGTCGAAGCCACTGGAATGTTTGCTGAGAGAGATGGTTATGTCTTTAAAAAGGCAGCCGCACGAGCTCCTCCTGGCGAACAATTTAAACACCTTATCCCACTTATGTCAAGAGGGCAGAAATGGGATGTGGTTCGAATTAGAATAGTACAAATGTTGTCAGACCACCTAGCGGATTTGGCAGACAGTGTTGTACTTGTGACGTGGGCTGCCAGCTTTGAGCTCACATGTTTGCGATATTTCGCTAAAGTTGGAAGAGAAGTTGTGTGTAGTGTCTGCACCAAGCGTGCGACATGTTTTAATTCTAGAACTGGATACTATGGATGCTGGCGACATAGTT------------ATTCCTGTGATTACCTGTACAACCCACTAATAGTTGACATTCAACAGTGGGGATATACAGGATCTTTAACTAGCAATCATGATCCTATTTGCAGCGTGCATAAGGGTGCTCATGTTGCATCATCTGATGCTATCATGACCCGGTGTCTAGCTGTTCATGATTGCTTTTGTAAGTCTGTTAATTGGAATTTAGAATACCCCATTATTTCAAATGAGGTCAGTGTTAATACCTCCTGCAGGTTATTGCAGCGCGTAATGTTTAGGGCTGCGATGCTATGCAATAGGTATGATGTGTGTTATGACATTGGCAACCCTAAAGGTCTTGCCTGTGTCAAAGGATAT------GATTTTAAGTTTTATGATGCCTCCCCTGTTGTTAAGTCTG---------TTAAACAGTTTGTTTATAAATACGAGGCACATAAAGATCAATTTTTAGATGGTTTGTG--TATGTTTTGGAACTG-CAATGTGGATAAGTATCCAGCGAATGCAGTTGTGTGTAGGTTTGACACGCGTGTGTTGAACAAATTAAATCTCCCTGGCTGTAATGGTGGCAGTTTGTATGTTAACAAACATGCATTCCACACCAGTCCCTTTACCCGGGCTGCCTTCGAGAATTTGAAGCCTATGCCTTTCTTTTATTATTCAGATACGCCCTGTGTGTATATGGAAGGCATGGAATCTAAG----------CAGGTCGATTATGTCCCATTGAGAAGCGCTACATGCATCACAAGATGCAATTTAGGTGGCGCTGTTTGTTTAAAACATGCTGAGGAGTATCGTGAGTACCTTGAGTCTTACAATACGGCAACCACAGCGGGTTTTACTTTTTGGGTCTATAAGACTTTTGATTTTTATAACCTTTGGAATACTTTTACTAG---------GCTCCAAAGTTTAGAAAATGTAGTGTATAATTTGGTCAATGCTGGACACTTTGATGGCCGGGCGGGTGAACTGCCTTGTGCTGTTATAGGTGAGAAAGTCATTGCCAAGATTCAAAATGAGGATGTCGTGGTCTTTAAAAATAACACGCCATTCCCCACTAATGTGGCTGTCGAATTATTTGCTAAGCGCAGTATTCGGCCCCACCCCGAGCTTAAGCTCTTTAGAAATTTGAATATTGACGTGTGCTGGAGTCACGTCCTTTGGGATTATGCTAAGGATAGTGTGTTTTGCAGTTCGACGTATAAGGTCTGCAAATACACAGATTTACAGTGCATTGAAAGC--TTGAATGTACTT------------------TTTGATGGTCGTGATAATGGTGCTCTTGAAGCTTTTAAGAAGTGCCGGAATGGCGTCTACATTAACACGACAAAAAT------------TAAAAGTCTGTCGATGATTAAAG------GCCCACAACGTGCCGATTTGAATGGC-GTAGTTGTG------------------------------GAGAAAGTTGGAGA---------TTCTGATGTGGAATTTTGGTTTGCTGTGCGTAAAGACGGTGACGATGTTATCTTCAGCCGTACAGGGAGCCTTGAACCGAGCCATTACCGGAGCCCACAAGGTAATCCGGGTGGTAATCGCG---TGGGTGATCTCAGCGGTAATGAAGCTCTAGCGCGTGGCACTATCTTTACTCAAAGCAGATTATTATCTTCTTTCACACCTCGATCAGAGATGGAGAAAGATTTTATGGATTTAGATGATGATGTGTTCATTGCAAAATATAGTTTACAGGACTACGCGTTTGAACACGTTGTTTATGGTAGTTTTAACCAGAAGATTATTGGAGGTTTGCATTTGCTTATTGGCTTAGCCCGTAGGCAGCAAAAATCCAATCTGGTAATTCAAGAGTTCGTG---ACATACGACTCTAGCATTCATTCGTACTTTATCACTGACGAGAACAGTGGTAGTAGTAAGAGTGTGTGCACTGTTATTGATTTATTGTTAGATGATTTTGTGGACATTGTAAAGTCCCTG---------AATCTAAAGTGTGTGAGTAAGGTTGTTAATGTTAATGTTGATTTTAAAGATTTCCAGTTTATGTTGTGGTGCAATGAGGAGAAGGTCATGACTTTCTATCCTCGTTTGCAGGCTGCTGC------------------------------TGACTGGAAACCTGGTTATGTTATGCCTGTCTTATATAAGTATTTGGAATCGCCTCTGGAAAGAGTAAACCTCTGGAATTATGGCAAGCCGATTACTTTACCTACAGGATGTATGATGAATGTTGCTAAGTATACTCAATTATGTCAATATTTGAGCACTAC---AACATTAGCAGTTCCGGCTAATATGCGTGTCTTACACCTTGGTGCCGGTTCGGATAAGGGTGTTGCCCCTGGGTCTGCAGTTCTTAGGCAGTGGCTACCAGCGGGAAGTATTCTTGTAGATAATGATGTGAATCCATTTGTGAGTGACAGTGTCGCCTCATATTATGGAAATTGTATAACCTTACCCTTTGATTGTCAGTGGGATCTGATAATTTCTGATATGTAC---GACCCTCTTACTAAGAACATTGGGGAGTA---------CAACGTGAGTAAAGATGGATTCTTTACTTACCTCTGTCATTTAATTCGTGACAAGTTGGCTCTGGGTGGCAGTGTTGCCATAAAAATAACAGAGTTTTCTTGGAACGCTGAGTTATATAGTTTAATGGGGAAGTTTGCGTTCTGGACAATCTTTTGCACCAACGTAAACGCCTCTTCAAGTGAAGGATTTTTGATTGGCATAAATTGGTTGAATAAGAC------CCGTACCGAAATTGACGGTAAAACCATGCATGCCAATTATCTGTTTTGGAGAAATAGTACAATGTGGAATGGAGGGGCTTACAGTCTCTTTGACATGAGTAAGTTCCCTTTGAAAGCGGCTGGTACGGCTGTTGTTAGCCTTAAACCAGACCAAATA-AATGACTTAGTCCTCTCCTTGATTGAGAAGGGCAAGTTATTAGTGCGTGATACA-CGCAAAGAAGTTTTTGTTGGCGATAGCCTAGT----AAATGTCAAATAA-----------------------------
>KF268338_-_PP1ab_gene Murine coronavirus strain MHV/BHKR_lab/USA/icA59_L94P/2012, complete genome
CGGGTTCGGGGTACAAGTGTAAATGCCCGTCTTGTACCCTGTGCCAGTGGCTTGGACACTGATGTTCAATTAAGGGCATTTGACATTTGTAAT------GCTAATCGAGCTGGCATTGGTTTGTATTATAAAGTGAATTGCTGCCGCTTCCAGCGTGTAGATGAGGACGGCAACA------------------------AGTTGGATAAGTTCTTTGTTGTTAAAAGAACTAATTTAGAAGTGTATAATAAGGAGAAAGAATGCTATGAGTTGACAAAAGAA------------------------TGCGGTGTTGTGGCTGAACACGAGTTCTTCACATTTGATGTGGAGGGAAGTCGGGTACCACACATAGTCCGTAAAGATCTTTCAAAGTTTACTATGTTAGATCTTTGCTATGCATTGCGTCATTTTGACCGCAATGATTGTTCAACTCTTAAGGAAATTCTACTTACATATGCTGAGTGTGAAGAGTCCTACTTCC------------------------------------------AAAAGAAGGACTGGTATGATTTTGTTGAGAATCCTGATATAATTAATGTGTATAAAAAGCTTGGTCCTATATTTAATAGAGCCCTGCTTAACACTGCCAAGTTTGCAGACGCATTAGTGGAGGCAGGCTTAGTAGGTGTTTTAACACTTGATAATCAAGATTTATATGGTCAATGGTATGACTTTGGAGATTTTGTCAAGACAGTACCTGGTTGTGGTGTTGCCGTGGCAGACTCTTATTATTCATATATGATGCCAATGCTGACTATGTGTCATGCGTTGGATAGTGAGTTGTTTGTTAATGGTACTTATAGGGAGTTTGACCTTGTTC---------------AGTATGATTTTACTGATTTCAAGCTAGAGCTCTTCACTAAGTATTTTAAGCATTGGAGTATGACCTACCACCCGAACACCTGTGAGTGCGAGGATGACAGGTGCATTATTCATTGCGCCAATTTTAATATACTTTTTAGTATGGTCTTACCTAAGACCTGTTTTGGGCCTCTTGTTAGGCAGATATTTGTGGATGGTGTTCCTTTCGTTGTGTCGATCGGTTACCATTATAAAGAATTAGGTGTTGTTATGAATATGGATGTGGATACACATCGTTATCGCTTGTCTCTTAAGGACTTGCTTTTGTATGCTGCAGACCCTGCCCTTCATGTGGCGTCTGCTAGTGCACTGCTTGATTTGCGCACATGTTGTTTTAGCGTTGCAGCTATTACAAGTGGCGTAAAATTTCAAACAGTTAAACCTGGAAATTTTAATCAGGATTTTTATGAGTTTATTTTGAGTAAAGGCCTGCTTAAAGAGGGGAGCTCCGTTGATTTGAAGCACTTCTTCTTTACGCAGGATGGTAATGCTGCTATTACTGATTATAATTATTACAAGTATAATCTACCCACCATGGTGGATATTAAGCAGTTGTTGTTTGTTTTAGAAGTTGTTAATAAGTATTTTGAGATCTATGAGGGTGGGTGTATACCCGCAACACAGGTCATTGTTAATAATTATGATAAGAGTGCTGGCTATCCATTTAATAAATTTGGAAAGGCCAGGCTCTATTATGAGGCATTATCATTTGAGGAGCAGGATGAAATTTATGCGTATACCAAACGCAATGTCCTGCCGACCCTAACTCAAATGAATCTTAAATATGCTATTAGTGCTAAGAATAGGGCCCGCACCGTTGCTGGTGTCTCTATTCTCAGTACTATGACTGGCAGAATGTTTCATCAAAAGTGTCTAAAGAGTATAGCAGCTACTCGCGGTGTTCCTGTAGTTATAGGCACCACGAAGTTCTATGGCGGTTGGGATGATATGTTACGCCGCCTTATTAAAGATGTTGATAGTCCTGTACTCATGGGTTGGGACTATCCTAAATGTGATCGTGCTATGCCAAACATACTGCGTATTGTTAGTAGTTTGGTGCTAGCCCGTAAACATGATTCGTGCTGTTCGCATACGGATAGATTCTATCGTCTTGCGAACGAGTGCGCCCAAGTTTTGAGTGAAATTGTTATGTGTGGTGGTTGTTATTATGTTAAACCAGGTGGCACTAGTAGTGGGGATGCAACCACTGCTTTTGCTAATTCTGTGTTTAACATTTGTCAAGCTGTTTCCGCCAATGTATGCTCGCTTATGGCATGCAATGGACACAAAATTGAAGATTTGAGTATACGCGAGTTACAAAAGCGCCTATACTCTAATGTCTATCGTGCGGACCATGTTGACCCCGCATTTGTTAGTGAGTATTATGAGTTTTTAAATAAGCATTTTAGTATGATGATTTTGAGTGATGATGGTGTTGTGTGTTATAATTCAGAGTTTGCGTCCAAGGGTTATATTGCTAATATAAGTGCCTTTCAACAGGTATTATATTATCAAAATAATGTGTTTATGTCTGAGGCCAAATGTTGGGTAGAAACAGACATCGAAAAGGGACCGCATGAATTTTGTTCTCAACATACAATGCTAGTCAAGATGGATGGTGATGAAGTCTACCTTCCATACCCTGATCCTTCGAGAATCTTAGGAGCAGGCTGTTTTGTTGATGATTTATTAAAGACTGATAGCGTTCTCTTGATAGAGCGTTTCGTAAGTCTTGCAATTGATGCTTATCCTTTAGTATACCATGAGAACCCAGAGTATCAAAATGTGTTCCGGGTATATTTAGAATATATAAAGAAGCTGTACAATGATCTCGGTAATCAGATCCTGGACAGCTACAGTGTTATTTTAAGTACTTGTGATGGTCAAAAGTTTACTGATGAGACCTTTTACAAGAACATGTATTTAAGAAGTGCAGTGCTGCAAAGCGTTGGTGCCTGCGTTGTCTGTAGTTCTCAAACATCATTACGTTGTGGCAGTTGCATACGCAAGCCTTTGCTGTGTTGCAAATGCGCCTATGATCATGTTATGTCCACTGATCATAAATATGTCCTGAGTGTGTCACCATATGTGTGTAATTCACCGGGATGTGATGTAAATGATGTTACCAAATTGTATTTAGGTGGTATGTCATATTATTGTGAGGACCATAAACCACAGTATTCATTCAAATTGGTGATGAATGGTATGGTTTTTGGTTTATATAAACAATCTTGTACTGGTTCGCCCTACATAGAGGATTTTAATAAAATAGCTAGTTGCAAATGGACAGAAGTCGATGATTATGTGCTAGCTAATGAATGCACCGAACGCCTTAAATTGTTTGCCGCAGAAACGCAGAAGGCCACAGAAGAGGCCTTTAAGCAATGTTATGCGTCAGCAACGATCCGTGAGATCGTGAGCGATCGGGAGTTAATTTTATCTTGGGAAATTGGTAAAGTGAGACCACCACTTAATAAAAATTATGTTTTTACTGGCTACCATTTTACTAATAATGGTAAGACAGTTTTAGGTGAGTATGTTTTTGATAAGAGTGAGTTGAC---TAATGGTGTGTACTATCGCGCCACAACCACTTATAAGTTATCTGTAGGTGATGTGTTCATTTTAACATCACACGCAGTGTCTAGTTTAAGTGCTCCTACATTAGTACCGCAGGAGAATTATACTAGCATTC---GTTTTGCTAGTGTTTATAGTGTGCCTGAAACCTTTCAGAATAATGTGCCTAATTATCAGCACATTGGAATGAAGCGCTATTGTACTGTACAGGGACCGCCTGGTACTGGTAAGTCCCATCTAGCCATTGGGCTAGCTGTTTATTATTGTACAGCGCGCGTGGTGTATACCGCTGCTAGCCATGCTGCAGTTGACGCGCTGTGTGAAAAGGCACATAAATTTTTAAATATTAATGACTGCACGCGTATTGTTCCTGCAAAGGTGCGTGTAGATTGTTATGATAAATTTAAGGTCAATGACACCACTCGCAAGTATGTGTTTACTACAATAAATGCATTACCTGAGTTGGTGACTGACATTATTGTCGTTGATGAGGTTAGTATGCTTACCAACTATGAGCTGTCTGTTATTAACAGCCGTGTTAGGGCTAAGCATTATGTGTATATTGGAGACCCTGCGCAGTTACCTGCACCACGTGTGCTACTGAATAAGGGAACTCTAGAACCTAGATATTTTAATTCCGTTACCAAGCTAATGTGTTGTTTGGGTCCAGATATTTTCTTGGGCACCTGTTATAGATGCCCTAAGGAGATTGTGGATACGGTGTCAGCCTTGGTTTATAATAATAAGCTGAAGGCTAAAAATGATAATAGCTCCATGTGCTTTAAGGTTTATTATAAGGG---------CCAGACTACACATGAGAGTTCTAGTGCTGTTAATATGCAGCAAATACATTTAATTAGTAAGTTTTTAAAGGCAAACCCCAGTTGGAGTAACGCCGTATTTATTAGTCCTTATAATAGTCAGAACTATGTTGCTAAGAGAGTCTTGGGATTACAAACCCAGACAGTAGACTCAGCGCAGGGTTCTGAATATGATTTTGTTATTTATTCACAGACTGCGGAAACAGCGCATTCTGTCAATGTAAATAGATTCAATGTTGCTATTACACGTGCTAAGAAGGGTATTCTCTGTGTCATGAGTAG---TATGCAATTATTTGAGTCTCTTAATTTTAC------TACACTGACGTTGGATAAGATTAACA---------------------------------------------------------------ATCCACGATTACA------------------------------------------------GTGTACTACAAATTTGTTTAAGGATTGTAGCAGGAGCTATGT---AGGATATCACCCAGCCCATGCACCATCCTTTTTGGCAGTTGATGACAAATATAAGGTAGGCGGTGATTTAGCCGTTTGC---CTTAATGTTGCTGATTCT---GCTGTCACTTATTCGCGGCTTATATCACTCATGGGATTCAAGCTTGACTTGACCCTTGATGGTTATT---------------GTAAGCTGTTTATAACTAGAGATGAAGCTATCAAACGTGTTAGAGCCTGGGTTGGCTTCGATGCAGAAGGTGCCCATGCGATACGTGATAGCATTGGGACAAATTTCCCATTACAATTAGGCTTTTCGACTGGAATTGATTTTGTTGTCGAAGCCACTGGAATGTTTGCTGAGAGAGATGGTTATGTCTTTAAAAAGGCAGCCGCACGAGCTCCTCCTGGCGAACAATTTAAACACCTTATCCCACTTATGTCAAGAGGGCAGAAATGGGATGTGGTTCGAATTAGAATAGTACAAATGTTGTCAGACCACCTAGCGGATTTGGCAGACAGTGTTGTACTTGTGACGTGGGCTGCCAGCTTTGAGCTCACATGTTTGCGATATTTCGCTAAAGTTGGAAGAGAAGTTGTGTGTAGTGTCTGCACCAAGCGTGCGACATGTTTTAATTCTAGAACTGGATACTATGGATGCTGGCGACATAGTT------------ATTCCTGTGATTACCTGTACAACCCACTAATAGTTGACATTCAACAGTGGGGATATACAGGATCTTTAACTAGCAATCATGATCCTATTTGCAGCGTGCATAAGGGTGCTCATGTTGCATCATCTGATGCTATCATGACCCGGTGTCTAGCTGTTCATGATTGCTTTTGTAAGTCTGTTAATTGGAATTTAGAATACCCCATTATTTCAAATGAGGTCAGTGTTAATACCTCCTGCAGGTTATTGCAGCGCGTAATGTTTAGGGCTGCGATGCTATGCAATAGGTATGATGTGTGTTATGACATTGGCAACCCTAAAGGTCTTGCCTGTGTCAAAGGATAT------GATTTTAAGTTTTATGATGCCTCCCCTGTTGTTAAGTCTG---------TTAAACAGTTTGTTTATAAATACGAGGCACATAAAGATCAATTTTTAGATGGTTTGTG--TATGTTTTGGAACTG-CAATGTGGATAAGTATCCAGCGAATGCAGTTGTGTGTAGGTTTGACACGCGTGTGTTGAACAAATTAAATCTCCCTGGCTGTAATGGTGGCAGTTTGTATGTTAACAAACATGCATTCCACACCAGTCCCTTTACCCGGGCTGCCTTCGAGAATTTGAAGCCTATGCCTTTCTTTTATTATTCAGATACGCCCTGTGTGTATATGGAAGGCATGGAATCTAAG----------CAGGTCGATTATGTCCCATTGAGAAGCGCTACATGCATCACAAGATGCAATTTAGGTGGCGCTGTTTGTTTAAAACATGCTGAGGAGTATCGTGAGTACCTTGAGTCTTACAATACGGCAACCACAGCGGGTTTTACTTTTTGGGTCTATAAGACTTTTGATTTTTATAACCTTTGGAATACTTTTACTAG---------GCTCCAAAGTTTAGAAAATGTAGTGTATAATTTGGTCAATGCTGGACACTTTGATGGCCGGGCGGGTGAACTGCCTTGTGCTGTTATAGGTGAGAAAGTCATTGCCAAGATTCAAAATGAGGATGTCGTGGTCTTTAAAAATAACACGCCATTCCCCACTAATGTGGCCGTCGAATTATTTGCTAAGCGCAGTATTCGGCCCCACCCCGAGCTTAAGCTCTTTAGAAATTTGAATATTGACGTGTGCTGGAGTCACGTCCTTTGGGATTATGCTAAGGATAGTGTGTTTTGCAGTTCGACGTATAAGGTCTGCAAATACACAGATTTACAGTGCATTGAAAGC--TTGAATGTACTT------------------TTTGATGGTCGTGATAATGGTGCTCTTGAAGCTTTTAAGAAGTGCCGGAATGGCGTCTACATTAACACGACAAAAAT------------TAAAAGTCTGTCGATGATTAAAG------GCCCACAACGTGCCGATTTGAATGGC-GTAGTTGTG------------------------------GAGAAAGTTGGAGA---------TTCTGATGTGGAATTTTGGTTTGCTGTGCGTAAAGACGGTGACGATGTTATCTTCAGCCGTACAGGGAGCCTTGAACCGAGCCATTACCGGAGCCCACAAGGTAATCCGGGTGGTAATCGCG---TGGGTGATCTCAGCGGTAATGAAGCTCTAGCGCGTGGCACTATCTTTACTCAAAGCAGATTATTATCTTCTTTCACACCTCGATCAGAGATGGAGAAAGATTTTATGGATTTAGATGATGATGTGTTCATTGCAAAATATAGTTTACAGGACTACGCGTTTGAACACGTTGTTTATGGTAGTTTTAACCAGAAGATTATTGGAGGTTTGCATTTGCTTATTGGCTTAGCCCGTAGGCAGCAAAAATCCAATCTGGTAATTCAAGAGTTCGTG---ACATACGACTCTAGCATTCATTCGTACTTTATCACTGACGAGAACAGTGGTAGTAGTAAGAGTGTGTGCACTGTTATTGATTTATTGTTAGATGATTTTGTGGACATTGTAAAGTCCCTG---------AATCTAAAGTGTGTGAGTAAGGTTGTTAATGTTAATGTTGATTTTAAAGATTTCCAGTTTATGTTGTGGTGCAATGAGGAGAAGGTCATGACTTTCTATCCTCGTTTGCAGGCTGCTGC------------------------------TGACTGGAAACCTGGTTATGTTATGCCTGTCTTATATAAGTATTTGGAATCGCCTCTGGAAAGAGTAAACCTCTGGAATTATGGCAAGCCGATTACTTTACCTACAGGATGTATGATGAATGTTGCTAAGTATACTCAATTATGTCAATATTTGAGCACTAC---AACATTAGCAGTTCCGGCTAATATGCGTGTCTTACACCTTGGTGCCGGTTCGGATAAGGGTGTTGCCCCTGGGTCTGCAGTTCTTAGGCAGTGGCTACCAGCGGGAAGTATTCTTGTAGATAATGATGTGAATCCATTTGTGAGTGACAGTGTCGCCTCATATTATGGAAATTGTATAACCTTACCCTTTGATTGTCAGTGGGATCTGATAATTTCTGATATGTAC---GACCCTCTTACTAAGAACATTGGGGAGTA---------CAACGTGAGTAAAGATGGATTCTTTACTTACCTCTGTCATTTAATTCGTGACAAGTTGGCTCTGGGTGGCAGTGTTGCCATAAAAATAACAGAGTTTTCTTGGAACGCTGAGTTATATAGTTTAATGGGGAAGTTTGCGTTCTGGACAATCTTTTGCACCAACGTAAACGCCTCTTCAAGTGAAGGATTTTTGATTGGCATAAATTGGTTGAATAAGAC------CCGTACCGAAATTGACGGTAAAACCATGCATGCCAATTATCTGTTTTGGAGAAATAGTACAATGTGGAATGGAGGGGCTTACAGTCTCTTTGACATGAGTAAGTTCCCTTTGAAAGCGGCTGGTACGGCTGTTGTTAGCCTTAAACCAGACCAAATA-AATGACTTAGTCCTCTCCTTGATTGAGAAGGGCAAGTTATTAGTGCGTGATACA-CGCAAAGAAGTTTTTGTTGGCGATAGCCTAGT----AAATGTCAAATAA-----------------------------
>AY391777_-_replicase_polyprotein_CDS Human coronavirus OC43, complete genome
CGGGTTCGGGGTACGAGTGTAGATGCCCGTCTCGTACCCTGCGCCAGTGGTTTATCTACTGATGTACAATTAAGGGCATTTGATATTTACAAT------GCTAGTGTTGCTGGCATTGGTTTACATTTAAAAGTTAATTGTTGCCGTTTTCAGCGTGTTGATGAGAACGGTGATA------------------------AATTAGATCAGTTCTTTGTTGTTAAGAGGACAGATCTGACTATATATAATAGAGAGATGAAATGCTATGAGCGTGTAAAAGAT------------------------TGTAAGTTTGTGGCTGAACACGATTTCTTTACATTTGATGTAGAAGGTAGTCGTGTGCCACACATTGTACGCAAGGATTTAACAAAGTATACTATGTTGGATCTTTGCTATGCATTGCGACATTTTGATCGCAATGATTGCATGCTGCTTTGTGACATTCTCTCTATATATGCTGGTTGTGAACAATCCTACTTTA------------------------------------------CTAAGAAGGATTGGTATGATTTTGTTGAAAATCCTGATATTATTAATGTGTATAAAAAGCTAGGACCTATTTTTAATAGAGCCCTAGTTAGCGCTACTGAGTTTGCGGACAAATTGGTGGAGGTAGGCTTAGTAGGCGTTTTAACACTTGATAATCAAGATTTAAATGGTAAATGGTATGATTTTGGTGACTATGTTATTGCAGCCCCAGGATGTGGTGTTGCTATAGCAGATTCTTATTATTCTTATATCATGCCTATGCTGACCATGTGTCATGCATTGGATTGCGAATTGTATGTGAATAATGCTTATAGACTATTTGATCTTGTAC---------------AGTATGATTTTACTGATTACAAGCTTGAATTGTTTAATAAGTATTTTAAGCACTGGAGTATGCCATATCATCCTAACACTGTTGATTGTCAGGATGATCGGTGTATTATACATTGTGCTAATTTTAACATACTTTTTAGTATGGTTTTACCTAATACATGTTTTGGGCCTCTTGTTAGGCAAATTTTTGTGGATGGTGTGCCTTTTGTTGTTTCAATTGGCTACCATTATAAAGAACTTGGTATTGTGATGAATATGGATGTGGATACACATCGTTATCGCTTGTCTTTAAAAGACTTGCTTTTATATGCTGCTGATCCAGCTTTGCATGTAGCTTCTGCTAGTGCATTGTATGATTTACGCACTTGCTGTTTTAGTGTTGCCGCTATAACAAGCGGTGTAAAATTTCAAACAGTTAAACCTGGTAATTTTAATCAGGATTTTTATGATTTTGTTTTAAGTAAAGGCCTGCTTAAAGAGGGTAGCTCAGTTGATCTGAAGCACTTTTTCTTTACACAGGATGGTAATGCTGCTATTACTGATTATAATTATTATAAGTATAATTTGCCCACCATGGTGGACATTAAGCAGTTGTTGTTTGTTTTGGAAGTTGTTTATAAGTATTTTGAGATTTATGATGGTGGGTGTATACCGGCATCACAAGTCATTGTTAATAATTATGATAAGAGTGCTGGCTATCCATTTAACAAATTTGGAAAAGCCAGGCTCTATTATGAAGCATTATCATTTGAGGAACAGGATGAAATTTACGCTTATACTAAGCGTAATGTCCTGCCAACACTTACTCAAATGAATTTGAAATATGCTATTAGTGCTAAGAATAGAGCCCGCACTGTTGCTGGTGTTTCCATACTTAGTACTATGACTGGCAGAATGTTTCATCAAAAATGTTTGAAAAGTATAGCAGCTACACGTGGTGTTCCTGTAGTTATAGGCACCACTAAATTTTATGGTGGCTGGGATGATATGTTACGCCGCCTTATTAAAGATGTTGACAATCCTGTACTTATGGGTTGGGATTATCCTAAGTGTGATCGTGCTATGCCAAACCTACTACGTATTGTTAGTAGTTTGGTATTAGCCCGAAAACATGAGACATGTTGTTCGCAAAGCGATAGGTTTTATCGACTTGCGAATGAATGCGCACAAGTTTTGAGTGAAATTGTTATGTGTGGTGGCTGTTATTATGTTAAGCCTGGTGGCACTAGTAGTGGTGATGCAACTACTGCTTTTGCTAATTCAGTCTTTAACATATGTCAAGCTGTTTCAGCCAATGTATGTGCCTTAATGTCATGCAATGGCAATAAGATTGAAGATCTTAGTATACGTGCTCTTCAGAAGCGCTTATACTCACATGTGTATAGAAGTGATAAGGTTGATTCAACCTTTGTCACAGAATATTATGAATTTTTAAATAAGCATTTTAGTATGATGATTTTGAGTGATGATGGGGTTGTGTGTTATAATTCTGATTATGCGTCCAAAGGGTATATTGCTAATATAAGTGCCTTTCAACAGGTATTATATTATCAAAATAACGTTTTTATGTCAGAATCCAAATGTTGGGTTGAACATGACATAAATAATGGACCTCATGAATTCTGTTCACAACACACAATGCTTGTAAAGATGGATGGTGACGATGTCTACCTTCCATATCCTAATCCTAGTCGTATATTAGGAGCTGGATGTTTTGTAGATGATTTGTTAAAGACTGATAGTGTTCTTTTAATAGAACGATTTGTAAGTCTTGCAATAGATGCTTATCCACTTGTGTATCATGAAAATGAAGAATACCAAAAGGTTTTTCGTGTTTATTTGGCGTATATAAAGAAGTTGTACAATGACCTGGGTAATCAGATCTTGGATAGCTACAGTGTTATTTTAAGTACTTGTGATGGACAAAAGTTCACTGATGAGTCCTTTTACAAGAACATGTATTTAAGAAGTGCAGTTATGCAGAGTGTTGGAGCTTGCGTGGTCTGCTCTTCTCAAACATCATTACGTTGTGGCAGTTGCATCAGAAAGCCTCTTCTTTGCTGCAAGTGTTGTTATGATCATGTTATGGCGACTGATCATAAATATGTCTTGAGTGTTTCACCATATGTGTGTAATGCACCAGGATGTGATGTAAATGATGTTACCAAATTGTATCTAGGTGGTATGTCATATTATTGTGAAGACCATAAGCCACAATATTCATTCAAGTTGGTAATGAATGGTCTGGTTTTTGGTCTATATAAACAATCTTGTACAGGATCTCCGTACATAGACGATTTTAATCGTATAGCTAGTTGTAAATGGACCGATGTGGATGATTACATACTAGCTAATGAATGTACAGAGCGCTTGAAATTGTTTGCTGCAGAAACGCAAAAGGCAACCGAGGAAGCCTTTAAGCAGAGTTATGCATCAGCAACAATACAAGAGATTGTTAGTGAGCGCGAATTGATTCTCTCTTGGGAGATTGGAAAAGTTAAGCCACCACTTAATAAAAATTATGTTTTTACTGGCTACCATTTTACTAAAAATGGTAAGACAGTTTTAGGTGAGTATGTTTTTGATAAGAGTGAGTTGAC---TAATGGTGTGTATTATCGCGCCACAACCACTTATAAGCTATCTGTAGGAGATGTTTTTGTTTTAACCTCTCATTCAGTAGCTAATTTAAGTGCTCCTACGCTTGTTCCGCAGGAGAATTATAGTAGTATTA---GATTTGCTAGTGTTTATAGTGTGCTTGAGACGTTTCAGAACAATGTTGTTAATTATCAACACATTGGTATGAAACGTTACTGCACCGTGCAAGGACCTCCTGGTACAGGGAAGTCACATCTTGCTATTGGTCTTGCTGTATTCTATTGTACAGCACGTGTTGTATACACAGCGGCCAGCCATGCAGCTGTTGACGCATTGTGTGAAAAAGCATATAAATTTTTGAATATAAATGATTGCACTCGTATTGTTCCGGCCAAGGTCAGGGTGGAGTGCTATGATAAGTTTAAAATTAATGACACCACTCGTAAGTATGTGTTTACTACCATAAATGCATTACCTGAGATGGTGACTGATATTGTTGTTGTAGATGAAGTTAGTATGCTTACCAATTATGAGCTTTCTGTTATTAATGCTCGTATTCGCGCTAAGCATTATGTTTATATTGGTGATCCTGCTCAATTGCCAGCACCACGTGTGTTATTGAGCAAGGGTACACTTGAACCTAAATATTTTAACACTGTTACTAAGCTCATGTGTTGCTTAGGGCCAGACATTTTTCTTGGTACATGTTATAGATGTCCTAAGGAAATCGTTGATACAGTGTCCGCCTTGGTTTATGAAAATAAGCTTAAGGCTAAGAATGAGAGTAGTTCATTGTGTTTTAAGGTCTATTATAAGGG---------CGTTACAACACATGAAAGTTCTAGTGCTGTAAATATGCAGCAGATTTATTTGATTAATAAGTTTTTGAAGGCTAACCCTTTGTGGCATAAAGCTGTTTTTATTAGCCCATATAATAGTCAGAACTTTGCAGCTAAGCGTGTTTTGGGTTTACAAACCCAAACCGTGGATTCTGCTCAAGGTTCTGAATATGATTATGTTATATATTCACAGACTGCAGAAACAGCGCATTCTGTAAATGTTAATCGCTTCAATGTTGCTATTACTCGAGCCAAGAAAGGTATTCTTTGTGTTATGAGTAA---TATGCAGTTGTTTGAAGCATTACAGTTTAC------TACATTGACCTTAGATAAAGTGCCACAGG------------------------------------------------------CCGTCGAAACTAAAGTTCA------------------------------------------------ATGTAGTACTAATTTATTTAAAGATTGTAGCAAGAGTTATAG---CGGTTATCACCCAGCTCATGCTCCTTCATTTTTGGCAGTAGATGACAAATATAAGGCAACTGGCGATTTAGCCGTGTGT---CTTGGTATTGGTGATTCT---GCTGTTACATATTCAAGATTAATATCACTCATGGGTTTTAAATTGGATGTTACCCTTGATGGGTATT---------------GTAAGCTTTTTATAACTAAAGAAGAAGCTGTTAAACGCGTGCGTGCCTGGGTTGGCTTTGATGCTGAAGGTGCTCATGCCACGCGTGATAGCATTGGGACAAATTTCCCACTTCAATTAGGATTTTCCACAGGAATTGATTTTGTTGTGGAAGCCACTGGTTTGTTTGCTGATAGAGATGGTTACAGCTTTAAAAAGGCTGTGGCGAAAGCTCCTCCTGGTGAACAATTTAAGCACCTCATCCCTTTGATGACGAGAGGTCATCGCTGGGATGTTGTTAGACCTAGAATAGTACAAATGTTTGCAGATCATTTAATTGATCTGTCTGATTGTGTTGTGCTAGTTACATGGGCAGCCAACTTTGAGCTCACTTGTCTCCGCTACTTTGCAAAAGTAGGGCGTGAGATTTCTTGTAATGTATGCACTAAACGTGCCACAGTTTACAATTCTAGAACTGGTTACTATGGTTGTTGGCGCCATAGTG------------TTACATGTGATTACTTGTATAATCCACTTATTGTTGATATTCAACAGTGGGGATATATTGGTTCTTTATCAAGTAATCATGATTTATATTGTAGTGTCCATAAAGGAGCACATGTTGCTTCCTCTGATGCTATAATGACACGGTGTTTGGCCGTTTATGATTGCTTTTGCAATAATATTAATTGGAATGTGGAGTATCCCATCATTTCAAATGAGTTAAGTATTAATACCTCTTGTAGGGTCTTGCAGCGTGTGATTCTTAAAGCTGCCATGCTCTGCAACAGATATACTTTGTGTTATGATATTGGCAACCCAAAAGCGATTGCCTGTGTCAAAGATTTT------GATTTTAAGTTCTATGATGCCCAACCAATTGTTAAGTCTG---------TTAAGACTCTTTTGTATTCTTTTGAGGCACATAAGGACTCTTTTAAAGACGGTTTGTG--TATGTTTTGGAACTG-TAATGTGGATAAGTATCCACCGAATGCAGTTGTATGTAGATTTGACACTAGAGTGTTGAATAATTTAAATCTTCCTGGCTGTAATGGAGGTAGTTTGTATGTTAATAAACATGCATTCCACACTAAACCCTTTGCTAGGGCAGCCTTTGAGCATTTGAAGCCTATGCCATTCTTCTATTATTCAGATACGCCTTGTGTGTATATGGATGGCATGGATGCTAAG----------CAGGTTGATTATGTACCTTTGAAATCTGCCACGTGCATCACAAGATGCAATTTAGGTGGTGCAGTTTGTTTAAAACATGCTGAAGAGTATCGTGAGTACTTAGAGTCTTACAATACAGCTACTACAGCAGGTTTTACTTTTTGGGTCTATAAGACATTTGATTTTTATAATTTGTGGAATACGTTCACCAA---------GCTACAAAGCTTGGAGAATGTTGTATATAATTTAGTCAAGACTGGTCATTATACAGGACAGGCTGGTGAAATGCCTTGTGCCATTATAAATGATAAAGTTGTGGCTAAGATCGATAAGGAGGATGTTGTCATTTTTATTAATAATACAACATACCCTACTAATGTGGCCGTTGAATTATTTGCCAAGCGCAGTGTTCGACACCACCCAGAGCTTAAGCTCTTTAGAAATTTAAATATAGACGTGTGTTGGAAGCACGTCATTTGGGATTATGCTAGAGAAAGTATATTTTGCAGTAATACCTATGGTGTCTGCATGTATACAGATTTAAAGTTCATTGATAAA--TTGAATGTCCTT------------------TTTGATGGTCGTGATAATGGTGCTCTTGAAGCTTTTAAACGTTCTAATAATGGCGTTTACATTTCCACGACAAAAGT------------TAAGAGTCTTTCGATGATAAGAG------GTCCACCGCGTGCTGAATTAAATGGC-GTAGTGGTG------------------------------GACAAGGTTGGAGA---------CACTGATTGTGTGTTTTATTTTGCTGTGCGTAAAGAAGGTCAGGATGTCATCTTCAGCCAATTCGACAGCCTGGGAGTCAGCTCTAACCAGAGCCCACAAGGTAATCTGGGGAGTAATGGTAAACCCGGTAATGTCGGTGGTAATGATGCTCTGTCAATCTCTACTATCTTTACACAAAGCCGTGTTATTAGCTCTTTTACATGTCGTACTGATATGGAAAAAGATTTTATAGCTTTAGATCAAGATGTGTTTATTCAGAAGTATGGTTTGGAGGACTATGCCTTTGAACACATTGTTTATGGTAACTTCAACCAGAAGATTATTGGTGGTTTGCATTTGTTAATAGGCTTGTACCGAAGACAGCAAACTTCCAATCTGGTTGTTCAGGAGTTTGTT---TCATATGACTCCAGCATACACTCTTATTTTATCACTGACGAGAAGAGTGGTGGTAGTAAGAGTGTTTGCACTGTTATAGATATTTTGTTGGATGATTTTGTGGCTCTTGTTAAGTCACTT---------AATCTTAATTGTGTGAGTAAGGTTGTTAATGTTAATGTTGATTTTAAAGATTTTCAGTTTATGCTTTGGTGTAACGATGAGAAAGTTATGACTTTCTATCCTCGTTTGCAAGCTGCATC------------------------------TGACTGGAAGCCTGGTTATTCTATGCCTGTATTATATAAGTATTTGAATTCTCCAATGGAAAGAGTTAGTCTCTGGAATTATGGGAAGCCAGTTACTTTGCCTACAGGCTGTATGATGAATGTTGCTAAGTATACTCAGTTATGTCAATATCTGAATACTAC---AACATTAGCTGTACCTGTTAATATGCGAGTTTTGCATTTAGGTGCAGGTTCAGAAAAAGGAGTAGCACCGGGTTCTGCAGTTCTTAGGCAGTGGTTGCCTGCTGGTACTATTCTTGTAGATAACGATTTATACCCATTTGTTAGTGACAGTGTCGCTACATATTTTGGGGATTGTATAACTTTACCCTTTGATTGTCAATGGGATTTGATAATTTCTGATATGTAT---GACCCTATTACTAAGAACATAGGGGAGTA---------CAATGTGAGTAAAGATGGTTTCTTTACATACATTTGTCATATGATTCGAGACAAGTTAGCTCTGGGTGGCAGTGTTGCTATAAAAATAACAGAGTTTTCTTGGAATGCAGAATTATATAAGTTAATGGGGTATTTTGCATTTTGGACTGTGTTTTGCACAAATGCAAATGCTTCTTCTAGTGAAGGATTTTTAATTGGCATAAATTATTTGTGTAAGCC------CAAGGTTGAGATAGATGGAAATGTTATGCATGCCAATTATTTGTTTTGGAGAAATTCCACAGTTTGGAACGGGGGTGCTTATAGCCTGTTTGATATGGCTAAATTCCCGCTTAAGTTGGCTGGTACTGCCGTAATAAATTTAAGAGCAGACCAGATT-AATGATATGGTTTATTCCCTTCTTGAAAAGGGTAAACTACTTATTAGAGATACA-AATAAAGAAGTTTTCGTTGGTGACAGTTTGGT----TAATGTAATCTAA-----------------------------
>KJ958219_-_ORF1ab_gene Human coronavirus OC43 strain LY342, complete genome
CGGGTTCGGGGTGCGAGTGTAGATGCCCGTCTCGTACCCTGCGCCAGTGGTTTATCTACTGATGTACAATTAAGGGCATTTGATATTTACAAT------GCTAGTGTTGCTGGCATTGGTTTACATTTAAAAGTTAATTGTTGCCGTTTTCAGCGTGTTGATGAGAACGGTGATA------------------------AATTAGATCAGTTCTTTGTTGTTAAGAGGACAGATCTGACTATATATAATAGAGAGATGAAATGCTATGAGCGTGTAAAAGAT------------------------TGTAAGTTTGTGGCTGAACACGATTTCTTTACATTTGATGTAGAAGGTAGTCGTGTGCCACACATTGTACGCAAGGATTTAACAAAGTATACTATGTTGGATCTTTGCTATGCATTGCGACATTTTGATCGCAATGATTGCATGCTGCTTTGTGATATTCTCTCTATATATGCTGGTTGTGAACAATCCTATTTTA------------------------------------------CTAAGAAGGATTGGTATGATTTTGTTGAAAATCCTGATATTATTAATGTGTATAAAAAGCTAGGACCTATTTTTAATAGAGCCCTAGTTAGCGCTACTGAGTTTGCGGACAAATTGGTGGAGGTAGGCTTAGTAGGTGTTTTAACACTTGATAATCAAGATTTAAATGGTAAATGGTATGATTTTGGTGACTATGTTATTGCAGCCCCAGGATGTGGTGTTGCTATAGCAGATTCTTATTATTCTTATATCATGCCTATGCTGACCATGTGTCATGCATTGGATTGCGAATTGTATGTGAATAATGCTTATAGACTATTTGATCTTGTAC---------------AGTATGATTTTACTGATTACAAGCTTGAATTGTTTAATAAGTATTTTAAGCACTGGAGTATGCCATATCATCCTAACACGGTTGATTGTCAGGATGATCGGTGTATTATACATTGTGCTAATTTTAACATACTTTTTAGTATGGTTTTACCTAATACATGTTTTGGGCCTCTTGTTAGGCAAATTTTTGTGGATGGTGTGCCTTTTGTTGTTTCAATTGGCTACCATTATAAAGAACTTGGTATTGTGATGAATATGGATGTGGATACACATCGTTATCGCTTGTCTTTAAAAGACTTGCTTTTATATGCTGCTGATCCAGCTTTGCATGTAGCTTCTGCTAGTGCATTGTATGATTTACGCACTTGCTGTTTTAGTGTTGCCGCTATAACAAGCGGTGTAAAATTTCAAACAGTTAAACCTGGTAATTTTAATCAGGATTTTTATGATTTTGTTTTAAGTAAAGGCCTGCTTAAAGAGGGTAGCTCAGTTGATCTGAAGCACTTTTTCTTTACACAGGATGGTAATGCTGCTATTACTGATTATAATTATTATAAGTATAATTTGCCCACCATGGTGGACATTAAGCAGTTGTTGTTTGTTTTGGAAGTTGTTTATAAGTATTTTGAGATTTATGATGGTGGTTGTATACCGGCATCACAAGTCATTGTTAATAATTATGATAAGAGTGCTGGCTATCCATTTAACAAATTTGGAAAAGCCAGGCTCTATTATGAAGCATTATCATTTGAGGAACAGGATGAAATTTACGCTTATACTAAGCGTAATGTCCTGCCAACACTTACTCAAATGAATTTGAAATATGCTATTAGTGCTAAGAATAGAGCCCGCACTGTTGCTGGTGTTTCCATACTTAGTACTATGACTGGCAGAATGTTTCATCAAAAATGTTTGAAAAGTATAGCAGCTACACGTGGTGTTCCTGTAGTTATAGGCACCACTAAATTTTATGGTGGCTGGGATGATATGTTACGCCGCCTTATTAAAGATGTCGACAATCCTGTACTTATGGGTTGGGATTATCCTAAGTGTGATCGTGCTATGCCAAACATACTACGTATTGTTAGTAGTTTGGTATTAGCCCGAAAACATGAGACATGTTGTTCGCAAAGCGATAGGTTTTATCGACTTGCGAATGAATGCGCACAAGTTTTGAGTGAAATTGTTATGTGTGGTGGCTGTTATTATGTTAAGCCTGGTGGCACTAGTAGTGGTGATGCAACTACTGCTTTTGCTAATTCAGTCTTTAACATATGTCAAGCTGTTTCAGCCAATGTATGTGCCTTAATGTCATGCAATGGCAATAAGATTGAAGATCTTAGTATACGTGCTCTTCAGAAGCGCTTATACTCACATGTGTATAGAAGTGATAAGGTTGATTCAACCTTTGTCACAGAATATTATGAATTTTTAAATAAGCATTTTAGTATGATGATTTTGAGTGATGATGGGGTTGTGTGTTATAATTCTGATTATGCGTCCAAAGGGTATATTGCTAATATAAGTGCCTTTCAACAGGTATTATATTATCAAAATAATGTTTTTATGTCAGAATCCAAATGTTGGGTTGAACATGACATAAATAATGGACCTCATGAATTTTGTTCACAACACACAATGCTTGTAAAGATGGATGGTGACGATGTCTACCTTCCATATCCTAATCCTAGTCGTATATTAGGAGCTGGATGTTTTGTAGATGATTTGTTAAAGACTGATAGTGTTCTTTTAATAGAACGATTTGTAAGTCTTGCAATAGATGCTTATCCACTTGTGTATCATGAAAATGAAGAATACCAAAAGGTTTTTCGTGTTTATTTGGCGTATATAAAGAAGTTGTACAATGACCTGGGTAATCAGATCTTGGATAGCTACAGTGTTATTTTAAGTACTTGTGATGGACAAAAGTTCACTGATGAGTCCTTTTACAAGAACATGTATTTAAGAAGTGCAGTCATGCAGAGTGTTGGAGCTTGCGTGGTCTGCTCTTCTCAAACATCATTACGTTGTGGCAGTTGCATCAGAAAGCCTCTTCTTTGCTGCAAGTGTTGTTATGATCATGTTATGGCGACTGATCATAAATATGTCTTGAGTGTTTCACCATATGTGTGTAATGCACCAGGATGTGATGTAAATGATGTTACCAAATTGTATCTAGGTGGTATGTCATATTATTGTGAAGACCATAAGCCACAATATTCATTCAAGTTGGTAATGAATGGTCTGGTTTTTGGTCTATATAAACAATCTTGTACAGGATCTCCGTACATAGACGATTTTAATCGTATAGCTAGTTGTAAATGGACCGATGTGGATGATTACATACTAGCTAATGAATGTACAGAGCGCTTGAAATTGTTTGCTGCAGAAACGCAAAAGGCAACCGAGGAAGCCTTTAAGCAGAGTTATGCATCAGCAACAATACAAGAGATTGTTAGTGAGCGCGAATTGATTCTCTCTTGGGAGATTGGAAAAGTTAAGCCACCACTTAATAAAAATTATGTTTTTACTGGCTACCATTTTACTAAAAACGGTAAGACAGTTTTAGGTGAGTATGTTTTTGATAAGAGTGAGTTGAC---TAATGGTGTGTATTATCGCGCCACAACCACTTATAAGCTATCTGTAGGAGATGTTTTTGTTTTAACCTCTCATTCAGTAGCTAATTTAAGTGCTCCTACGCTTGTTCCGCAGGAGAATTATAGTAGTATTA---GATTTGCTAGTGTTTATAGTGTGCTTGAGACGTTTCAGAACAATGTTGTTAATTATCAACACATTGGTATGAAACGTTACTGTACCGTGCAAGGACCTCCTGGTACAGGGAAGTCACATCTTGCTATTGGTCTTGCTGTATTTTATTGTACAGCACGTGTTGTATACACAGCGGCCAGCCATGCAGCTGTTGACGCATTGTGTGAAAAAGCATATAAATTTTTGAATATAAATGATTGCACTCGTATTGTTCCGGCCAAGGTCAGGGTAGAGTGCTATGATAAGTTTAAAATTAATGACACCACTCGTAAGTATGTGTTTACTACCATAAATGCATTACCTGAGATGGTGACTGATATTGTTGTTGTAGATGAAGTTAGCATGCTTACCAATTATGAGCTTTCTGTTATTAATGCTCGTATTCGTGCTAAGCATTATGTTTATATTGGTGATCCTGCTCAATTGCCAGCACCACGTGTGTTATTGAGCAAGGGTACACTTGAACCTAAATATTTTAACACTGTTACTAAGCTCATGTGTTGCTTAGGGCCAGACATTTTTCTTGGTACATGTTATAGATGTCCTAAGGAAATTGTTGATACAGTGTCCGCCTTGGTTTATGAAAATAAGCTTAAGGCTAAGAATGAGAGTAGTTCATTGTGTTTTAAGGTCTATTATAAGGG---------CGTTACAACACATGAAAGTTCTAGTGCTGTAAATATGCAGCAGATTTATTTGATTAATAAGTTTTTGAAGGCTAACCCTTTGTGGCATAAAGCTGTTTTTATTAGCCCATATAATAGTCAGAACTTTGCAGCTAAGCGTGTTTTGGGTTTACAAACCCAAACCGTGGATTCTGCTCAAGGTTCTGAATACGATTATGTTATATATTCACAGACTGCAGAAACAGCGCATTCTGTAAATGTTAATCGCTTCAATGTTGCCATTACTCGAGCCAAGAAAGGTATTCTTTGTGTTATGAGTAA---TATGCAGTTGTTTGAAGCATTACAGTTTAC------TACATTGACCTTAGATAAAGTGCCACAGG------------------------------------------------------CCGTTGAAACTAAAGTTCA------------------------------------------------ATGTAGTACTAATTTATTTAAAGATTGTAGCAAGAGTTATAG---CGGTTACCACCCAGCTCATGCTCCTTCATTTTTGGCAGTAGATGACAAATATAAGGCAACTGGCGATTTAGCCGTGTGT---CTTGGCATTGGTGATTCT---GCTGTTACATATTCAAGATTAATATCACTCATGGGTTTTAAATTGGATGTTACCCTTGATGGGTATT---------------GTAAGCTTTTTATAACTAAAGAAGAAGCTGTTAAACGCGTGCGTGCCTGGGTTGGCTTTGATGCTGAAGGTGCTCATGCCACGCTTGATAGCATTGGGACAAATTTCCCACTCCAATTAGGATTTTCCACAGGAATTGATTTTGTTGTGGAAGCCACTGGTTTGTTTGCTGATAGAGATGGTTACAGCTTTAAAAAGGCTGTGGCGAAAGCTCCTCCTGGTGAACAATTTAAGCACCTCATCCCTTTGATGACGAGAGGTCATCGCTGGGATGTTGTTAGACCTAGAATAGTACAAATGTTTGCAGATCATTTAATTGATCTGTCTGATTGTGTTGTGCTAGTTACATGGGCAGCCAACTTTGAGCTCACTTGTCTCCGCTACTTTGCAAAAGTAGGTCGTGAGATTTCTTGTAATGTATGCACTAAACGTGCTACAGTTTACAATTCTAGAACTGGCTACTATGGTTGTTGGCGCCATAGTG------------TTACATGTGATTACTTGTATAATCCACTTATTGTTGATATTCAACAGTGGGGATATATTGGTTCTTTATCAAGTAATCATGATTTATATTGTAGTGTCCATAAAGGAGCACATGTTGCTTCCTCTGATGCTATAATGACACGGTGTTTGGCCGTTTATGATTGCTTTTGCAATAATATTAATTGGAATGTGGAGTATCCCATCATTTCAAATGAGTTAAGTATTAATACCTCTTGTAGAGTCTTGCAGCGTGTGATTCTTAAAGCTGCCATGCTCTGCAACAGATATACTTTGTGTTATGATATTGGCAACCCAAAAGGGATTGCCTGTGTCAAAGATTTT------GATTTTAAGTTCTATGATGCCCAACCAATTGTTAAGTCTG---------TTAAGACTCTTTTGTATTCTTTTGAGGCACATAAGGACTCTTTTAAAGACGGTTTGTG--TATGTTTTGGAACTG-TAATGTGGATAAGTATCCACCGAATGCAGTTGTATGTAGATTTGACACTAGAGTGTTGAATAATTTAAATCTTCCTGGCTGTAATGGAGGTAGTTTGTATGTTAATAAACATGCATTCCACACTAAACCCTTTGCTAGGGCAGCCTTTGAGCATTTGAAGCCTATGCCATTCTTCTATTATTCAGATACGCCTTGTGTGTATATGGATGGTATGGATGCTAAG----------CAGGTTGATTATGTACCTTTGAAATCTGCCACGTGCATCACAAGATGCAATTTAGGTGGTGCAGTTTGTTTAAAACATGCTGAAGAGTATCGTGAGTACTTAGAGTCTTACAATACAGCTACTACAGCAGGTTTTACTTTTTGGGTCTATAAGACATTTGATTTTTATAATTTGTGGAATACGTTCACCAA---------GCTACAAAGCTTGGAGAATGTTGTATATAATTTAGTCAAGACTGGTCATTATACAGGACAGGCTGGTGAAATGCCTTGTGCCATTATAAATGATAAAGTTGTGACTAAGATCGATAAGGAGGATGTTGTCATTTTTATTAATAATACAACATACCCTACTAATGTGGCTGTTGAATTATTTGCCAAGCGCAGTGTTCGACACCACCCAGAGCTTAAGCTCTTTAGAAATTTAAATATAGACGTGTGTTGGAAGCACGTCATTTGGGATTATGCTAGAGAAAGTATATTTTGCAGTAATACCTATGGTGTCTGCATGTATACAGATTTAAAGTTCATTGATAAA--TTGAATGTCCTT------------------TTTGATGGTCGTGATAATGGTGCTTTTGAAGCTTTTAAACGTTCTAATAATGGCGTTTACATTTCCACGACAAAAGT------------TAAGAGTCTTTCGATGATAAGAG------GTCCACCGCGTGCTGAATTAAATGGC-GTGTTGGTG------------------------------GACAAGGTTGGAGA---------CACTGATTGTGTGTTTTATTTTGCTGTGCGTAAAGAAGGTCAGGATGTCATCTTCAGCCAATTCGACAGCCTGGGAGTCAGCTCTAACCAGAGCCCACAAGGTAATCTGGGGAGTAATGGTAAACCCGGTAATGTCGGTGGTAATGATGCTCTGTCAATCTCTACTATCTTTACACAAAGCCGTGTTATTAGCTCTTTTACATGTCGTACTGATATGGAAAAAGATTTTATAGCTTTAGATCAAGATGTGTTTATTCAGAAGTATGGTTTGGAGGACTATGCCTTTGAACACATTGTTTATGGTAATTTCAACCAGAAGATTATTGGTGGTTTGCACTTGTTAATAGGCTTGTACCGAAGACAGCAAACTTCCAATCTGGTTGTTCAGGAGTTTGTC---TCATATGACTCCAGCATACACTCTTATTTTATCACTGACGAGAAGAGTGGTGGTAGTAAGAGTGTTTGCACTGTTATAGACATTTTATTGGATGATTTTGTGACTCTTGTTAAGTCACTT---------AATCTTAATTGTGTGAGTAAGGTTGTTAATGTTAATGTTGATTTTAAAGATTTTCAGTTTATGCTTTGGTGTAACGATGAGAAAGTTATGACTTTCTATCCTCGTTTGCAAGCTGCATC------------------------------TGACTGGAAGCCTGGTTATTCTATGCCTGTATTATATAAGTATTTGAATTCTCCAATGGAAAGAGTTAGTCTCTGGAATTATGGGAAGCCAGTTACTTTGCCTACAGGCTGTATGATGAATGTTGCTAAGTATACTCAGTTATGTCAATATCTGAATACTAC---AACATTAGCTGTACCTGTTAATATGCGAGTTTTGCATTTAGGTGCAGGTTCAGAAAAAGGAGTAGCACCGGGTTCTGCAGTTCTTAGGCAGTGGTTGCCTGCTGGTACTATTCTTGTAGATAATGATTTATACCCATTTGTTAGTGACAGTGTCGCTACATATTTTGGGGATTGTATAACTTTACCCTTTGATTGTCAATGGGATTTGATAATTTCTGATATGTAT---GACCCTATTACTAAGAACATAGGTGAGTA---------CAATGTGAGTAAAGATGGTTTCTTTACATACATTTGTCATATGATTCGAGACAAGTTAGCTCTTGGTGGCAGTGTTGCTATAAAAATAACAGAGTTTTCTTGGAATGCAGAATTATATAAGTTAATGGGGTATTTTGCATTTTGGACTGTGTTTTGCACAAATGCAAATGCTTCTTCTAGTGAAGGATTTTTAATTGGCATAAATTATTTGTGTAAGCC------CAAGGTTGAGATAGATGGAAATGTTATGCATGCCAATTATTTGTTTTGGAGAAATTCTACAGTTTGGAACGGGGGTGCTTATAGCCTGTTTGACATGGCTAAATTCCCGCTTAAGTTGGCTGGTACTGCCGTAATAAATTTAAGAGCAGACCAGATT-AATGATATGGTTTATTCCCTTCTTGAAAAGGGTAAACTACTTATTAGAGATACA-AATAAAGAAGTTTTCGTTGGTGACAGTTTGGT----TAATGTAATCTAA-----------------------------
>BCU00735_-_orf1ab_polyprotein_CDS Bovine coronavirus strain Mebus, complete genome
CGGGTTCGGGGTACGAGTGTAGATGCCCGTCTCGTACCCTGTGCCAGTGGTTTATCTACTGATGTACAATTAAGGGCATTTGATATTTGCAAT------GCTAGTGTTGCTGGCATTGGTTTACATTTAAAAGTTAATTGCTGCCGTTTTCAGCGTGTTGATGAGAACGGTGATA------------------------AATTAGATCAGTTCTTTGTTGTTAAGAGGACAGATCTGACTATATATAATAGAGAGATGGAATGCTATGAGCGTGTAAAAGAT------------------------TGTAAGTTTGTGGCTGAACACGATTTCTTTACATTTGATGTAGAAGGTAGTCGTGTGCCACACATTGTACGCAAGGATTTAACAAAGTATACTATGTTGGATCTTTGCTATGCATTGCGACATTTTGATCGCAATGATTGCATGCTGCTTTGTGACATTCTCTCTATATATGCTGGTTGTGAACAATCCTACTTTA------------------------------------------CTAAGAAGGATTGGTATGATTTTGTTGAAAATCCTGATATTATTAATGTTTATAAAAAGCTAGGACCTATTTTTAATAGAGCCCTAGTTAGCGCTACTGAGTTTGCAGACAAATTGGTGGAGGTAGGCTTAGTAGGCATTTTAACACTTGATAACCAAGATTTAAATGGTAAATGGTATGATTTTGGTGACTATGTTATTGCAGCCCCAGGGTGTGGTGTTGCTATAGCAGACTCTTATTATTCTTATATGATGCCTATGCTGACCATGTGTCATGCATTGGATTGTGAATTGTATGTGAATAATGCTTATAGACTATTTGATCTTGTAC---------------AGTATGATTTTACTGATTACAAGCTCGAATTGTTTAATAAGTATTTTAAGCACTGGAGTATGCCATACCATCCTAACACGGTTGATTGTCAGGATGATCGGTGTATCATACGTTGTGCTAATTTTAACATACTTTTTAGTATGGTTTTACCTAATACATGTTTTGGGCCTCTTGTTAGGCAAATTTTTGTGGATGGTGTGCCTTTTGTTGTTTCAATTGGCTACCATTATAAAGAACTTGGTATTGTGATGAACATGGATGTGGATACACATCGTTATCGCTTGTCTTTAAAAGACTTGCTTTTATATGCTGCTGATCCAGCTTTGCATGTAGCTTCTGCTAGTGCATTGTATGATTTACGCACTTGCTGTTTTAGTGTTGCGGCTATAACAAGCGGTGTAAAATTTCAAACAGTTAAACCTGGTAATTTTAATCAGGATTTTTATGATTTTATTTTAAGTAAGGGCCTGCTTAAAGAGGGTAGTTCAGTTGATCTGAAGCACTTTTTCTTTACGCAGGATGGTAATGCTGCTATTACTGATTATAATTATTATAAGTACAATTTGCCCACCATGGTGGACATTAAGCAGTTGTTGTTTGTTTTGGAAGTTGTTTATAAGTATTTTGAGATTTATGATGGTGGGTGTATACCGGCATCACAAGTCATTGTTAATAATTATGATAAGAGTGCTGGCTATCCATTTAATAAATTTGGAAAAGCCAGGCTCTATTATGAAGCATTATCATTTGAGGAGCAGGATGAAATTTACGCCTATACTAAGCGCAATGTCCTGCCAACACTTACTCAAATGAATTTGAAATATGCTATTAGTGCTAAGAATAGAGCCCGCACTGTTGCTGGTGTTTCCATACTTAGTACTATGACTGGCAGAATGTTTCATCAAAAATGTTTGAAAAGTATAGCAGCTACACGTGGTGTTCCTGTTGTTATAGGCACCACTAAGTTTTATGGCGGCTGGGATGATATGTTACGTCGCCTTATTAAAGATGTTGATAATCCTGTACTTATGGGTTGGGATTATCCTAAGTGTGATCGTGCTATGCCAAACATACTACGTATTGTTAGTAGTCTGGTCTTGGCCCGAAAACATGAGGCATGTTGTTCGCAAAGCGATAGGTTTTATCGACTTGCGAATGAATACGCACAAGTTCTGAGTGAAATTGTTATGTGTGGTGGCTGTTATTATGTTAAGCCTGGTGGCACTAGTAGTGGTGATGCAACTACTGCTTTTGCTAATTCAGTTTTTAACATATGTCAAGCTGTTTCAGCCAATGTATGTGCTTTAATGTCATGCAATGGTAATAAGATTGAAGATTTGAGTATACGTGCTCTTCAGAAGCGCTTATACTCACATGTGTATAGAAGTGATATGGTTGATTCAACCTTTGTCACAGAATATTATGAATTTTTAAATAAGCATTTTAGTATGATGATTTTGAGTGATGATGGCGTTGTGTGTTATAATTCTGATTATGCGTCCAAAGGGTATATTGCTAATATAAGTGCCTTTCAACAGGTATTGTATTATCAAAATAACGTTTTTATGTCAGAATCCAAATGTTGGGTTGAAAATGACATAAACAATGGACCTCATGAATTCTGTTCACAACATACAATGCTTGTAAAGATGGATGGGGACGATGTCTATCTTCCATATCCTGATCCTAGTCGTATATTAGGAGCTGGATGTTTTGTAGATGATTTGTTAAAGACTGATAGTGTTCTTTTAATAGAACGATTTGTAAGTCTTGCAATAGATGCTTATCCACTTGTGTACCACGAAAATGAAGAATACCAAAAGGTTTTTCGTGTTTATTTGGAGTATATAAAGAAGTTGTACAATGAACTGGGTAATCAGATCTTGGATAGCTACAGTGTTATTTTAAGTACTTGTGATGGACAAAAGTTTACTGATGAGTCCTTTTACAAGAACATGTATTTAAGAAGTGCAGTTATGCAGAGTGTTGGAGCTTGCGTGGTCTGCTCTTCTCAAACATCATTACGTTGTGGCAGTTGCATCAGAAAGCCTCTTCTTTGCTGCAAGTGTTGTTACGATCATGTTATGGCAACTGATCATAAATATGTTTTGAGTGTTTCACCATATGTGTGTAACGCACCAGGATGTGATGTAAATGATGTTACCAAATTGTATCTAGGTGGTATGTCATATTATTGTGAAGATCATAAGCCACAATATTCGTTTAAGTTGGTAATGAATGGTATGGTTTTTGGTCTATATAAACAATCTTGTACAGGATCTCCGTACATAGATGATTTTAATCGTATAGCTAGTTGTAAATGGACTGATGTTGATGATTACATACTGGCTAATGAATGTACAGAGCGCTTGAAATTGTTTGCTGCAGAAACGCAAAAGGCGACTGAGGAAGCCTTTAAGCAGAGTTATGCATCAGCAACAATACAAGAGATTGTTAGTGAGCGCGAATTGATTCTCTCTTGGGAGATTGGAAAAGTGAAGCCACCACTTAATAAAAATTATGTTTTTACTGGCTACCATTTTACTAAAAATGGCAAGACAGTTTTAGGTGAGTATGTTTTTGATAAGAGTGAGTTGAC---TAATGGTGTGTATTATCGCGCCACAACCACTTATAAGCTATCTGTAGGAGATGTTTTTGTTTTAACCTCTCATTCAGTAGCTAATTTAAGTGCTCCTACGCTTGTGCCGCAGGAGAATTATAGTAGTATTA---GATTTGCTAGTGTTTATAGTGTGCTTGAGACATTTCAGAACAATGTTGTGAACTATCAACACATTGGTATGAAACGTTATTGCACCGTGCAAGGACCTCCTGGTACAGGAAAGTCACATCTTGCTATTGGTCTTGCTGTATATTATTGTACAGCACGTGTAGTATACACTGCGGCCAGCCATGCAGCTGTTGACGCATTGTGTGAAAAAGCATACAAATTTTTGAATATAAATGATTGCACTCGTATTGTTCCTGCCAAGGTCAGGGTGGAGTGCTATGATAAGTTTAAAATTAATGACACCACTCGTAAGTATGTGTTTACTACTATAAATGCATTACCTGAGATGGTGACTGATATTGTTGTTGTAGATGAAGTTAGTATGCTTACCAATTATGAGCTTTCTGTTATTAATGCTCGTATTCGCGCTAAGCATTATGTTTATATTGGTGATCCTGCTCAATTGCCAGCACCACGTGTGTTATTGAGCAAGGGTACACTTGAACCTAAATATTTTAACACTGTTACTAAGCTTATGTGTTGCTTAGGGCCAGACATTTTTCTTGGTACATGTTATAGATGTCCTAAGGAAATCGTTGATACAGTGTCTGCCTTGGTTTATGAAAATAAGCTTAAGGCTAAGAATGAAAGTAGTTCATTGTGTTTTAAGGTCTATTATAAAGG---------CGTTACAACACATGAAAGTTCTAGTGCTGTAAATATGCAGCAGATTTATTTGATTAATAAGTTTTTGAAGGCTAACCCTTTGTGGCATAAAGCCGTTTTTATTAGCCCATATAATAGTCAGAACTTTGCAGCTAGGCGCGTTTTGGGTTTGCAAACCCAAACCGTGGATTCTGCGCAAGGTTCTGAATATGATTATGTTATATATTCACAGACTGCAGAAACAGCGCATTCTGTAAATGTTAATCGCTTCAATGTTGCTATTACTCGAGCCAAGAAAGGTATTCTTTGCGTTATGAGTAA---TATGCAGTTGTTTGAAGCATTACAGTTTAC------TACATTGACCGTAGATAAAGTGCCACAGG------------------------------------------------------CCGTTGAAACGAGAGTTCA------------------------------------------------ATGTAGTACCAATTTATTTAAAGATTGTAGCAAGAGTTATAG---TGGTTACCACCCAGCTCATGCTCCTTCATTTTTGGCAGTAGATGACAAATATAAGGCAACTGGCGATTTAGCCGTGTGT---CTTGGTATTGGAGATTCT---GCTGTTACATATTCAAGATTAACATCACTCATGGGTTTTAAACTGGATGTTACCCTTGATGGGTATT---------------GTAAGCTTTTTATAACTAAAGAAGAAGCTGTTAAACGCGTGCGTGCTTGGGTTGGCTTTGATGCTGAAGGTGCTCATGCCACGCGTGATAGCATTGGGACAAATTTCCCACTTCAATTAGGGTTTTCCACAGGAATTGATTTTGTTGTGGAAGCCACTGGTTTGTTTGCTGATAGAGATGGTTACAGCTTTAAAAAGGCTGTGGCTAAAGCTCCTCCTGGTGAACAATTTAAGCATCTCATCCCTTTGATGACGAGAGGTCAGCGCTGGGATGTTGTTAGACCTAGAATAGTACAAATGTTTGCAGATCATTTAATTGATCTGTCTGATTGTGTTGTGCTAGTTACATGGGCAGCCAACTTTGAGCTCACTTGTCTCCGCTACTTTGCAAAAGTAGGTCGTGAGATCTCTTGTAATGTGTGCACTAAACGTGCCACAGCTTACAATTCTAGAACTGGTTACTATGGTTGTTGGCGCCATAGTG------------TTACATGTGATTACTTGTATAATCCACTTATTGTTGATATTCAACAGTGGGGATATATTGGTTCTTTATCAAGTAATCATGATTTATATTGTAGTGTCCATAAAGGAGCACATGTTGCCTCCTCTGATGCTATAATGACACGGTGTTTGGCCGTTTATGATTGTTTTTGCAATAATATTAATTGGAATGTGGAGTATCCCATCATTTCAAATGAGTTAAGTATTAATACCTCTTGTAGGGTCTTGCAGCGTGTTATGCTTAAAGCTGCCATGCTCTGCAACAGATATACTTTGTGTTATGATATTGGCAATCCAAAAGCGATTGCCTGTGTCAAAGATTTT------GATTTTAAGTTCTATGATGCCCAACCAATTGTTAAGTCTG---------TCAAGACTCTTTTGTATTTTTTTGAGGCACATAAGGACTCTTTTAAAGATGGTTTGTG--TATGTTTTGGAACTG-TAATGTGGATAAGTATCCACCGAATGCAGTTGTATGTAGATTTGACACGAGAGTGTTGAATAATTTAAATCTTCCTGGCTGTAATGGAGGTAGTTTGTATGTTAACAAACATGCATTCCACACTAAACCCTTTTCTAGGGCAGCCTTTGAGCATTTGAAGCCTATGCCATTTTTCTATTATTCAGATACGCCTTGCGTGTATATGGATGGCATGGATGCTAAG----------CAGGTTGATTATGTACCTTTGAAATCCGCCACTTGCATCACAAGATGCAATTTAGTGGGTGCAGTTTGTTTAAAACATGCTGAAGAGTATCGTGAGTACCTAAATTCTTACAATACAGCTACTACAGCAGGTTTTACTTTTTGGGTCTATAAGACATTTGATTTTTATAATTTGTGGAATACGTTCACCAA---------GCTACAAAGCTTGGAGAATGTTGTATATAATTTAGTCAAGACTGGTCATTATACAGGACAGGCTGGTGAAATGCCTTGTGCCATTATAAATGATAAAGTTGTGGCTAAGATCGATAAGGAGGATGTTGTCATTTTTATTAATAATACAACATATCCTACTAATGTGGCTGTTGAATTATTTGCCAAGCGCAGTATTCGACACCATCCAGAGCTTAAGCTCTTTAGAAATTTGAATATAGACGTGTGCTGGAAGCACGTCATTTGGGATTATGCTAGAGAAAGTATATTTTGCAGTAATACCTATGGTGTCTGCATGTATACAGATTTAAAGTTCATTGATAAA--TTGAATGTCCTT------------------TTTGATGGTCGTGATAATGGTGCTCTTGAAGCTTTTAAACGCTCTAATAATGGCGTTTACATTTCCACGACAAAAGT------------TAAGAGTCTTTCGATGATAAGAG------GTCCACCGCGTGCTGAATTAAATGGC-GTAGTGGTG------------------------------GACAAGGTTGGAGA---------CACAGATTGTGTGTTTTATTTTGCTGTGCGTAAAGAGGGTCAGGATGTCATCTTCAGCCAATTCGACAGCCTGAGAGTCAGCTCTAACCAGAGCCCACAAGGTAATCTGGGGAGTAATG---AACCCGGTAATGTCGGTGGTAATGATGCTCTGGCAACCTCCACTATCTTTACACAAAGCCGTGTTATTAGCTCTTTTACATGTCGTACTGATATGGAAAAAGATTTTATAGCTTTAGATCAAGATGTGTTTATTCAGAAGTATGGTTTGGAGGACTATGCCTTTGAACACATTGTTTATGGTAATTTCAACCAGAAGATTATTGGTGGTTTGCATTTGTTAATAGGCTTGTACCGAAGACAGCAAACTTCCAATCTGGTTATTCAGGAGTTTGTT---TCATACGACTCCAGCATACACTCTTATTTTATCACTGATGAGAAGAGTGGTGGTAGTAAGAGTGTTTGCACTGTTATAGATATTTTGTTGGATGATTTTGTGGCTCTTGTCAAGTCACTT---------AATCTTAACTGTGTGAGTAAGGTTGTTAATGTTAATGTTGATTTTAAAGATTTTCAGTTCATGCTTTGGTGTAACGATGAGAAAGTTATGACTTTCTATCTTCGTTTGCAAGCTGCATC------------------------------TGACTGGAAGCCTGGTTATTCTATGCCTGTATTATATAAGTATTTGAATTCCCCAATGGAAAGAGTTAGTCTCTGGAATTATGGGAAGCCAGTTACTTTGCCTACAGGCTGTATGATGAATGTTGCTAAGTATACTCAGTTATGTCAATATCTGAATACTAC---AACATTAGCTGTACCTGTTAATATGCGAGTTTTGCATTTAGGTGCAGGTTCAGAAAAAGGAGTAGCACCGGGTTCTGCAGTTCTTAGGCAGTGGTTGCCTGCTGGTACTATTCTTGTAGATAATGATTTATACCCATTTGTGAGTGACAGTGTCGCTACATATTTTGGGGATTGTATAACCTTACCCTTTGATTGTCAATGGGATTTGATAATCTCTGATATGTAT---GACCCTATTACTAAGAACATAGGGGAGTA---------CAATGTAAGTAAAGATGGTTTCTTTACATACATTTGTCATATGATTCGCGACAAGTTAGCTCTGGGTGGCAGTGTTGCTATAAAAATAACAGAGTTTTCTTGGAATGCAGAATTATATAAGTTAATGGGGTATTTTGCATTTTGGACGGTTTTCTGCACAAATGCAAATGCTTCTTCTAGTGAAGGGTTTTTAATTGGCATAAATTATTTGGGTAAGCC------CAAGGTTGAGATAGATGGAAATGTTATGCATGCCAATTATTTGTTTTGGAGAAATTCCACAGTTTGGAACGGGGGTGCTTATAGCCTGTTTGATATGGCTAAATTCCCGCTTAAGTTGGCTGGTACTGCCGTAATAAATTTAAGAGCAGACCAGATT-AATGATATGGTTTATTCCCTTCTTGAAAAGGGTAAACTACTTGTTAGAGATACA-AATAAAGAAGTTTTTGTTGGTGACAGTATGGT----TAATGTAATCTAA-----------------------------
>FJ415324_-_orf1ab_polyprotein_CDS Human enteric coronavirus 4408, complete genome
CGGGTTCGGGGTACGAGTGTAGATGCCCGTCTCGTACCCTGTGCCAGTGGTCTATCTACTGATGTACAATTAAGGGCATTTGATATTTGCAAT------GCTAGTGTTGCTGGCATTGGTTTACATTTAAAAGTTAATTGTTGCCGTTTTCAGCGTGTTGATGAGAACGGTGATA------------------------AATTAGATCAGTTCTTTGTCGTTAAGAGGACCGATCTGACTATATATAATAGAGAGATGGAATGCTATGAGCGTGTAAAAGAT------------------------TGTAAGTTTGTGGCTGAACACGATTTCTTTACATTTGATGTAGAAGGTAGTCGTGTGCCACACATTGTACGCAAGGATTTAACAAAGTATACTATGTTGGATCTTTGCTACGCATTGCGACATTTTGATCGCAATGATTGCATGCTGCTTTGTGACATTCTCTCTATATATGCTGGTTGTGAACAATCCTACTTTA------------------------------------------CTAAGAAGGATTGGTATGATTTTGTTGAAAATCCTGATATTATTAATGTTTATAAAAAGCTAGGACCTATTTTTAATAGAGCCCTAGTTAGCGCTACTGAGTTTGCAGACAAATTGGTGGAGGTAGGCTTAGTAGGCATTTTAACACTTGATAACCAAGATTTAAATGGTAAATGGTATGATTTTGGTGACTATGTTATTGCAGCCCCAGGGTGTGGTGTTGCTATAGCAGACTCTTATTATTCTTATATGATGCCTATGCTGACCATGTGTCATGCATTGGATTGTGAATTGTATGTGAATAATGCTTATAGACTATTTGATCTTGTAC---------------AGTATGATTTTACTGATTACAAGCTCGAATTGTTTAATAAGTATTTTAAGCACTGGAGTATGCCATACCATCCTAACACGGTTGATTGTCAGGATGATCGGTGTATCATACATTGTGCTAATTTTAACATACTTTTTAGTATGGTTTTACCTAATACATGTTTTGGGCCTCTTGTTAGGCAAATTTTTGTGGATGGTGTGCCTTTTGTTGTTTCAATTGGCTACCATTATAAAGAACTTGGTATTGTGATGAACATGGATGTGGATACACATCGTTATCGCTTGTCTTTAAAAGACTTGCTTTTATATGCTGCTGATCCAGCTTTGCATGTAGCTTCTGCTAGTGCATTATATGATTTACGCACTTGTTGTTTTAGTGTTGCGGCTATAACAAGCGGTGTAAAATTTCAAACAGTCAAACCTGGTAATTTTAATCAGGATTTTTATGATTTTATTTTAAGTAAGGGCCTGCTTAAAGAGGGTAGTTCAGTTGACCTGAAACACTTTTTCTTTACGCAGGATGGTAATGCTGCTATTACTGATTATAATTATTATAAGTATAATTTGCCCACTATGGTGGACATTAAGCAGTTGTTGTTTGTTTTGGAAGTAGTTTATAAGTATTTTGAGATTTATGATGGTGGGTGTATACCGGCATCACAAGTCATTGTTAATAATTATGATAAGAGTGCTGGCTATCCATTTAATAAATTTGGAAAAGCCAGGCTCTATTATGAAGCATTATCATTTGAGGAGCAGGATGAAATTTACGCTTATACTAAGCGCAACGTCCTGCCAACACTTACTCAAATGAATTTGAAATATGCTATTAGTGCTAAGAATAGAGCCCGCACTGTTGCTGGTGTTTCCATACTTAGTACTATGACTGGCAGAATGTTTCATCAAAAATGTTTGAAAAGTATAGCAGCTACACGTGGTGTTCCTGTTGTTATAGGCACCACTAAGTTTTATGGCGGCTGGGATGATATGTTACGTCGCCTTATTAAAGATGTTGATAATCCTGTACTTATGGGTTGGGATTATCCTAAGTGTGATCGTGCTATGCCAAACATACTACGTATTGTTAGTAGTCTGGTCTTGGCTCGAAAACATGAGGCATGTTGTTCGCAAAGCGATAGGTTTTATCGACTTGCGAATGAATGCGCACAAGTTTTGAGTGAAATTGTTATGTGTGGTGGCTGTTATTATGTTAAGCCTGGTGGCACTAGTAGTGGTGATGCAACTACTGCTTTTGCTAATTCAGTTTTTAACATATGTCAAGCTGTTTCAGCCAATGTATGTGCTTTAATGTCATGCAATGGTAATAAGATTGAAGATTTGAGTATACGTGCTCTTCAGAAGCGCTTATACTCACATGTGTATAGAAGTGATATGGTTGATTCAACCTTTGTCACAGAATATTATGAATTTTTAAATAAGCATTTTAGTATGATGATTTTGAGTGATGATGGCGTTGTGTGTTATAATTCTGATTATGCGTCCAAAGGGTATATTGCTAATATAAGTGCCTTTCAACAGGTATTATATTATCAAAATAACGTTTTTATGTCAGAATCCAAATGTTGGGTTGAAAATGACATAAACAATGGACCTCATGAATTCTGTTCACAACACACAATGCTTGTAAAGATGGATGGGGACGATGTCTATCTTCCATACCCTGATCCTAGTCGTATATTAGGAGCTGGATGTTTTGTAGATGATTTGTTAAAGACTGATAGTGTTCTTTTAATAGAACGATTTGTAAGTCTTGCAATAGATGCTTATCCACTTGTGTACCACGAAAATGAAGAATACCAAAAGGTTTTTCGTGTTTATTTGGAGTATATAAAGAAGTTGTACAATGACCTGGGTAATCAGATCTTGGATAGCTACAGTGTTATTTTAAGTACTTGTGATGGACAAAAGTTTACTGATGAGTCCTTTTACAAGAACATGTATTTAAGAAGTGCAGTTATGCAGAGTGTTGGAGCTTGCGTGGTTTGCTCTTCTCAAACATCATTACGTTGTGGCAGTTGCATCAGAAAGCCTCTTCTTTGCTGCAAGTGTTGTTACGATCATGTTATGGCAACTGATCATAAATATGTTTTGAGTGTTTCACCATATGTGTGTAATGCACCAGGATGTGATGTAAATGATGTTACCAAATTGTATCTAGGTGGTATGTCATATTATTGTGAAGATCATAAGCCACAATATTCGTTTAAGTTGGTAATGAATGGTATGGTTTTTGGTCTATATAAACAATCTTGTACAGGATCTCCGTACATAGATGATTTTAATCGTATAGCTAGTTGTAAATGGACTGATGTTGATGATTACATACTGGCTAATGAATGTACAGAGCGCTTGAAATTGTTTGCTGCAGAAACGCAAAAGGCGACTGAGGAAGCCTTTAAGCAGAGTTATGCATCAGCAACAATACAAGAGATTGTTAGCGAGCGCGAATTGATCCTCTCTTGGGAGATTGGAAAAGTGAAGCCACCACTTAATAAAAATTATGTTTTTACTGGCTACCATTTTACTAAAAATGGCAAGACAGTTTTAGGTGAATATGTTTTTGATAAGAGTGAGTTGAC---TAATGGTGTGTATTATCGCGCCACAACCACTTATAAGCTATCTGTAGGAGATGTTTTTGTTTTAACCTCTCATTCAGTAGCTAATTTAAGTGCTCCTACGCTTGTGCCGCAGGAGAATTATAGTAGTATTA---GATTCGCTAGTGTTTATAGTGTGCTTGAGACGTTTCAGAACAATGTCGTTAATTATCAACACATTGGTATGAAACGTTATTGCACCGTGCAAGGACCTCCTGGTACAGGAAAGTCACATCTTGCTATTGGTCTTGCTGTATATTATTGTACAGCACGTGTAGTATACACTGCGGCCAGCCATGCAGCTGTTGACGCATTGTGTGAAAAAGCATACAAATTTTTGAATATAAATGATTGCACTCGTATTGTTCCTGCCAAAGTCAGGGTGGAGTGCTATGATAAGTTTAAAATTAATGACACCACTCGTAAGTATGTGTTTACCACTATAAATGCATTACCTGAGATGGTGACAGATATTGTTGTTGTAGATGAAGTTAGTATGCTTACCAATTATGAGCTTTCTGTTATTAATGCTCGTATTCGCGCTAAGCATTATGTTTATATTGGTGATCCTGCTCAATTGCCAGCACCACGTGTGTTATTGAGCAAGGGTACACTTGAACCTAAATATTTTAACACTGTTACTAAGCTTATGTGTTGCTTAGGGCCAGACATTTTTCTTGGTACATGTTATAGATGTCCTAAGGAAATCGTTGATACAGTGTCTGCCTTGGTTTATGAAAATAAGCTTAAGGCTAAGAATGAAAGTAGTTCATTGTGTTTTAAGGTCTATTATAAAGG---------CGTTACAACACATGAAAGTTCTAGTGCTGTAAATATGCAGCAGATTTATTTGATTAATAAGTTTTTGAAGGCTAACCCTTTGTGGCATAAAGCCGTTTTTATTAGCCCATATAATAGTCAGAACTTTGCAGCTAAGCGCGTTTTGGGTTTGCAAACCCAAACCGTGGATTCTGCTCAAGGTTCTGAATATGATTATGTTATATATTCACAGACTGCAGAAACAGCGCATTCTGTAAATGTTAATCGCTTCAACGTTGCTATTACTCGAGCCAAGAAAGGTATTCTTTGTGTTATGAGTAA---TATGCAGTTGTTTGAAGCGTTACAGTTTAC------TACATTGACCTTAGATAAAGTGCCACAGG------------------------------------------------------CTGTTGAAACGAGAGTTCA------------------------------------------------ATGTAGTACCAATTTATTTAAAGATTGTAGCAAGAGTTATAG---TGGTTACCACCCAGCTCATGCTCCTTCATTTTTGGCAGTAGATGACAAATATAAGGCAACTGGCGATTTAGCCGTGTGT---CTTGGTATTGGAGATTCT---GCTGTTACATATTCAAGATTAATATCACTCATGGGTTTTAAACTTGATGTTACCCTTGATGGGTATT---------------GTAAGCTTTTTATAACTAAAGAAGAAGCTGTTAAACGCGTGCGTGCTTGGGTTGGCTTTGATGCTGAAGGTGCTCATGCCACGCGTGATAGCATTGGGACAAATTTCCCACTTCAATTAGGGTTTTCCACAGGAATTGACTTTGTTGTGGAAGCAACTGGTTTGTTTGCTGATAGAGATGGTTACAGCTTTAAAAAGGCTGTGGCTAAAGCTCCTCCTGGTGAACAATTTAAGCACCTCATCCCTTTGATGACGAGAGGTCAGCGCTGGGATGTTGTTAGACCTAGAATAGTACAAATGTTTGCAGATCATTTAATTGATCTGTCTGATTGTGTTGTGCTAGTTACATGGGCGGCCAACTTTGAGCTCACTTGTCTCCGCTACTTTGCAAAAGTAGGTCGTGAGATCTCTTGTAATGTGTGCACTAAACGTGCCACAGCTTACAATTCTAGAACTGGTTACTATGGTTGTTGGCGCCATAGTG------------TTACATGTGATTACTTGTATAATCCACTTATTGTTGATATTCAACAGTGGGGATATATTGGTTCTTTATCAAGTAATCATGATTTATATTGTAGTGTCCATAAAGGAGCACATGTTGCTTCCTCTGATGCTATAATGACACGGTGTTTGGCCGTTTATGATTGTTTTTGCAATAATATTAATTGGAATGTGGAGTATCCCATCATTTCAAATGAGTTAAGTATTAACACCTCTTGTAGGGTCTTGCAGCGTGTTATGCTTAAAGCTGCCATGCTCTGCAACAGATGTACTTTGTGTTATGATATTGGCAACCCAAAAGCGATTGCCTGTGTCAAAGATTTT------GATTTTAAGTTCTATGATGCCCAACCAATTGTTAAGTCTG---------TTAAGACTCTTTTGTATTCTTTTGAGGCACATAAGGACTCTTTTAAAGATGGTTTGTG--TATGTTTTGGAACTG-TAATGTGGATAAGTATCCACCGAATGCAGTTGTATGTAGATTTGACACGAGAGTGTTGAATAATTTAAATCTTCCTGGCTGTAATGGAGGTAGTTTGTATGTTAATAAACATGCATTCCACACTAAACCCTTTTCTAGGGCAGCCTTTGAGCATTTGAAGCCTATGCCATTTTTCTATTATTCAGATACGCCTTGCGTGTATATGGATGGCATGGATGCTAAG----------CAGGTTGATTATGTACCTTTGAAATCCGCCACTTGCATCACAAGATGCAATTTAGGTGGTGCAGTTTGTTTAAAGCATGCTGAAGAGTATCGTGAGTACCTAGAGTCTTACAATACAGCTACTACAGCAGGTTTTACTTTTTGGGTCTATAAGACATTTGATTTCTATAATTTGTGGAATACGTTCACCAA---------GCTACAAAGCTTGGAGAATGTTGTATATAATTTAGTCAAGACTGGTCATTATACAGGACAGGCTGGTGAAATGCCTTGTGCCATTATAAATGATAAAGTTGTGGCTAAGATCGATAAGGAGGATGTTGTTATTTTTGTTAATAATACAACATACCCTACTAATGTGGCTGTTGAATTATTTGCCAAGCGCAGTATTCGACACCACCCAGAGCTTAAGCTCTTTAGAAATTTGAATATAGACGTTTGCTGGAAGCACGTCATTTGGGATTATGCTAGAGAAAGTATATTTTGCAGTAATACCTATGGTGTCTGCATGTATACAGATTTAAAGTTCATTGATAAA--TTGAATGTCCTT------------------TTTGATGGTCGTGATAATGGTGCTCTTGAAGCTTTTAAACGCTCTAATAATGGCGTTTACATTTCCACGACAAAAGT------------TAAGAGTCTTTCGATGATAAGAG------GTCCACCGCGTGCTGAATTAAATGGC-GTAGTGGTG------------------------------GATAAGGTTGGAGA---------CACTGATTGTGTGTTTTATTTTGCTGTGCGTAAAGATGGTCAGGATGTCATCTTCAGCCAATTCGACAGCCTGAGAGTCAGCTCTAACCAGAGCCCACAAGGTAATCTGGGGAGTAATG---AACCCGGTAATGTCGGTGGTAATGATGCTCTGGCAACCTCCACTATCTTTACACAAAGCCGTGTTATTAGCTCTTTTACATGTCGTACTGATATGGAAAAAGATTTTATAGCTTTAGATCAAGATGTGTTTATTCAGAAGTATGGTTTGGAGGACTATGCCTTTGAACACATTGTTTATGGTAATTTCAACCAGAAGATTATTGGTGGTTTGCATTTGTTAATAGGCTTGTACCGAAGACAGCAAACTTCCAATCTGGTTATTCAGGAGTTTGTT---TCATACGACTCCAGCATACACTCTTATTTTATCACTGATGAGAAGAGTGGTGGTAGTAAGAGTGTTTGCACTGTTATAGATATTTTGTTGGATGATTTTGTGGCTCTTGTTAAGTCACTT---------AATCTTAACTGTGTGAGTAAGGTTGTTAATGTTAATGTTGATTTTAAAGATTTTCAGTTCATGCTTTGGTGTAACGATGAGAAAGTTATGACTTTCTATCCTCGTTTGCAAGCTGCATC------------------------------TGACTGGAAGCCTGGTTATTCTATGCCTGTATTATATAAGTATTTGAATTCCCCAATGGAAAGAGTTAGTCTCTGGAATTATGGGAAGCCAGTTACTTTGCCTACAGGCTGTATGATGAATGTTGCTAAGTATACTCAGTTATGTCAATACCTGAATACTAC---AACATTAGCTGTACCTGTTAATATGCGAGTTTTGCATTTAGGTGCAGGTTCAGAAAAAGGAGTAGCACCGGGTTCTGCAGTTCTTAGGCAGTGGTTGCCTGCTGGTACTATTCTTGTAGATAATGATTTATACCCATTTGTGAGTGACAGTGCCGCTACATATTTTGGGGATTGTATAACCTTACCCTTTGATTGTCAATGGGATTTGATAATTTCTGATATGTAT---GACCCTATTACTAAGAACATAGGGGAGTA---------CAATGTAAGTAAAGATGGTTTCTTTACATACATTTGTTATATGATTCGCGACAAGTTAGCTCTGGGTGGCAGTGTTGCTATAAAAATAACAGAGTTTTCTTGGAATGCAGAATTATATAAGTTAATGGGGTATTTTGCATTTTGGACGGTTTTCTGTACAAATGCAAATGCTTCTTCTAGTGAAGGGTTTTTAATTGGCATAAATTATTTGGGTAAGCC------CAAGGTTGAGATAGATGGAAATGTTATGCATGCCAATTATTTGTTTTGGAGAAATTCCACAGTTTGGAACGGGGGTGCTTATAGCCTGTTTGATATGGCTAAATTCCCGCTTAAGTTGGCTGGTACTGCCGTAATAAATTTAAGAGCAGACCAGATT-AATGATATGGTTTATTCCCTTCTTGAAAAGGGTAAACTACTTGTTAGAGATACA-AATAAAGAAGTTTTTGTTGGTGACAGTTTAGT----TAATATAATCTAA-----------------------------
>EF424621_-_gene Sable antelope coronavirus US/OH1/2003, complete genome
CGGGTTCGGGGTACGAGTGTAGATGCCCGTCTCGTACCCTGTGCCAGTGGTTTATCTACTGATGTACAATTAAGGGCATTTGATATTTGCAAT------GCTAGTGTTGCTGGCATTGGTTTACATTTAAAAGTTAATTGCTGCCGTTTTCAGCGTGTTGATGAGAACGGTGATA------------------------AATTAGATCAGTTCTTTGTTGTTAAGAGGACAGATCTGACTATATATAATAGAGAGATGGAATGCTATGAGCGTGTAAAAGAT------------------------TGTAAGTTTGTGGCTGAACACGATTTCTTTACATTTGATGTAGAAGGTAGTCGTGTGCCACATATTGTACGCAAGGATTTAACAAAGTATACTATGTTGGATCTTTGCTATGCGTTGCGACATTTTGATCGCAATGATTGCATGCTGCTTTGTGACATTCTCTCTATATATGCTGGTTGTGAACAATCCTACTTTA------------------------------------------CTAAGAAGGATTGGTATGATTTTGTTGAAAATCCTGATATTATTAATGTTTATAAAAAGCTAGGACCTATTTTTAATAGAGCCCTAGTTAGCGCTACTGAGTTTGCAGACAAATTGGTGGAGGTAGGCTTAGTAGGCATTTTAACACTTGATAACCAAGATTTAAATGGTAAATGGTATGATTTTGGTGACTATGTTATTGCAGCCCCAGGTTGTGGTGTTGCTATAGCAGACTCTTATTATTCTTATATGATGCCTATGCTGACCATGTGTCATGCATTGGATTGTGAATTGTATGTGAATAATGCTTATAGACTATTTGATCTTGTAC---------------AGTATGATTTTACTGATTACAAGCTCGAATTGTTTAATAAGTATTTTAAGCACTGGAGTATGCCATACCATCCTAACACGGTTGATTGTCAGGATGATCGGTGTATCATACATTGTGCTAATTTTAACATACTTTTTAGTATGGTTTTACCTAATACATGTTTTGGGCCTCTTGTTAGGCAAATTTTTGTGGATGGTGTTCCTTTTGTTGTTTCAATTGGATACCATTATAAAGAACTTGGTATTGTGATGAATATGGATGTGGATACACATCGTTATCGCTTGTCTTTAAAAGACTTGCTTTTATATGCTGCTGATCCAGCTTTGCATGTAGCTTCTGCTAGTGCATTGTATGATTTACGCACTTGCTGTTTTAGTGTTGCGGCTATAACAAGCGGTGTGAAATTTCAAACAGTTAAACCTGGTAATTTTAATCAGGATTTTTATGATTTTATTTTAAGTAAGGGCCTGCTTAAAGAGGGTAGTTCAGTTGATCTGAAGCACTTTTTCTTTACGCAGGATGGTAATGCTGCTATTACTGATTATAATTATTATAAGTATAATTTGCCCACCATGGTGGACATTAAGCAGTTGTTGTTTGTTTTGGAAGTTGTTTATAAGTATTTTGAGATTTATGATGGTGGGTGTATACCGGCATCACAAGTCATTGTTAATAATTATGATAAGAGTGCTGGCTATCCATTTAATAAATTTGGAAAAGCCAGGCTCTATTATGAAGCATTATCATTTGAGGAGCAGGATGAAATTTACGCCTATACTAAGCGCAATGTCCTGCCAACACTTACTCAAATGAATTTGAAATATGCTATTAGTGCTAAGAATAGAGCCCGCACTGTTGCTGGTGTTTCCATACTTAGTACTATGACTGGCAGAATGTTTCATCAAAAGTGTTTGAAAAGTATAGCAGCTACACGTGGTGTTCCTGTTGTTATAGGCACCACTAAATTTTATGGCGGCTGGGATGATATGTTACGTCGCCTTATTAAAGATGTTGATAATCCTGTACTTATGGGTTGGGATTATCCTAAGTGTGATCGTGCTATGCCAAACATACTACGTATTGTTAGTAGTCTGGTTTTGGCTCGAAAACATGAGGCATGTTGTTCGCAAAGCGATAGGTTTTATCGACTTGCGAATGAATGCGCACAAGTTTTGAGTGAAATTGTTATGTGTGGTGGCTGTTATTATGTTAAGCCTGGTGGCACTAGTAGTGGTGATGCAACTACTGCTTTTGCTAATTCAGTTTTTAACATATGTCAAGCTGTTTCAGCCAATGTATGTGCTTTAATGTCATGCAATGGTAATAAGATTGAAGATTTGAGTATACGTGCTCTTCAGAAGCGCTTATACTCACATGTGTATAGAAGTGATATGGTTGATACAACCTTTGTCACAGAATATTATGAATTTTTAAATAAGCATTTTAGTATGATGATTTTGAGTGATGATGGCGTTGTGTGTTATAATTCTGATTATGCGTCCAAAGGGTATATTGCTAATATAAGTGCCTTTCAACAGGTATTGTATTATCAAAATAACGTTTTTATGTCAGAATCCAAATGTTGGGTTGAAAATGACATAAACAATGGACCTCATGAATTCTGTTCACAACACACAATGCTTGTAAAGATGGATGGGGACGATGTCTATCTTCCATATCCTGATCCTAGTCGTATATTAGGAGCTGGATGTTTTGTAGATGATTTGTTAAAGACTGATAGTGTTCTTTTAATAGAACGATTTGTAAGTCTTGCAATAGATGCTTATCCACTTGTGTACCACGAAAATGAAGAATACCAAAAGGTTTTTCGTGTTTATTTGGAGTATATAAAGAAGTTGTACAATGACCTGGGTAATCAGATCTTGGATAGCTACAGTGTTATTTTAAGTACTTGTGATGGACAAAAGTTTACTGATGAGTCCTTTTACAAGAACATGTATTTAAGAAGTGCAGTTATGCAGAGTGTTGGAGCTTGCGTGGTCTGCTCTTCTCAAACATCATTACGTTGTGGCAGTTGCATCAGAAAGCCTCTTCTTTGCTGCAAGTGTTGTTACGATCATGTTATGGCAACTGATCATAAATATGTTTTGAGTGTTTCACCATATGTGTGTAACGCACCAGGATGTGATGTAAATGATGTTACCAAATTGTATCTAGGTGGTATGTCATATTATTGTGAAGATCATAAGCCACAATATTCGTTTAAGTTGGTAATGAATGGTATGGTTTTTGGTCTATATAAACAATCTTGTACAGGATCTCCGTACATAGATGATTTTAATCGTATAGCTAGTTGTAAATGGACTGATGTTGATGATTACATACTGGCTAATGAATGTACAGAGCGCTTGAAATTGTTTGCTGCAGAAACTCAAAAGGCGACTGAGGAAGCCTTTAAGCAGAGTTATGCATCAGCAACAATACAAGAGATTGTTAGCGAGCGCGAATTGATCCTTTCTTGGGAGATTGGAAAAGTGAAGCCACCACTTAATAAAAATTATGTTTTTACTGGCTACCATTTTACTAAAAATGGCAAGACAGTTTTAGGTGAGTATGTTTTTGATAAGAGTGAGTTGAC---TAATGGTGTGTATTATCGCGCCACAACCACTTATAAGCTATCTGTAGGAGATGTTTTTGTTTTAACCTCTCATTCAGTAGCTAATTTAAGTGCTCCTACGCTTGTGCCGCAGGAGAATTATAGTAGTATTA---GATTTGCTAGTGTTTATAGTGTGCTTGAGACGTTTCAGAACAATGTCGTTAATTATCAACACATTGGTATGAAACGTTATTGTACCGTGCAAGGACCTCCTGGTACAGGAAAGTCACATCTTGCTATTGGTCTTGCTGTTTATTATTGTACAGCACGTGTAGTATACACTGCGGCCAGCCATGCAGCTGTTGACGCATTGTGTGAAAAAGCATACAAATTTTTGAATATAAATGACTGCACTCGTATTGTTCCTGCCAAGGTCAGGGTGGAGTGCTATGATAAGTTTAAAATTAATGACACCACTCGTAAGTATGTGTTTACTACTATAAATGCATTACCTGAGATGGTGACTGATATTGTTGTTGTAGATGAAGTTAGTATGCTTACCAATTATGAGCTTTCTGTTATTAATGCTCGTATTCGTGCTAAGCATTATGTTTACATTGGTGATCCTGCTCAATTGCCAGCACCACGTGTGTTATTGAGCAAGGGTACACTTGAACCTAAATATTTTAACACTGTTACTAAGCTTATGTGTTGCTTAGGGCCAGACATTTTTCTTGGTACATGTTATAGATGTCCTAAGGAAATTGTTGATACAGTGTCTGCCTTGGTTTATGAAAATAAGCTTAAGGCTAAGAATGAAAGTAGTTCATTGTGTTTTAAGGTCTATTATAAAGG---------CGTTACAACACATGAAAGTTCTAGTGCTGTAAATATGCAGCAGATTTATTTGATTAATAAGTTTTTGAAGGCTAACCCTTTGTGGCATAAAGCCGTTTTTATTAGCCCATATAATAGCCAGAACTTTGCAGCTAAGCGTGTTTTGGGTTTGCAAACCCAGACCGTGGATTCTGCTCAAGGTTCTGAATATGATTATGTTATATATTCACAGACTGCAGAAACAGCGCATTCTGTAAATGTTAATCGCTTCAATGTTGCTATTACTCGAGCCAAGAAAGGTATTCTTTGTGTTATGAGTAA---TATGCAGTTGTTTGAAGCATTACAGTTTAC------TACATTGACCTTAGATAAAGTGCCACAGG------------------------------------------------------TCGTTGAAACGAGAGTTCA------------------------------------------------ATGTAGTACCAATTTATTTAAAGATTGTAGCAAGAGTTATAG---TGGTTACCACCCAGCTCACGCTCCTTCATTTTTGGCAGTAGATGACAAATATAAGGCAACTGGCGATTTAGCCGTGTGT---CTTGGTATTGGAGATTCT---GCTGTTACATATTCAAGATTAATATCACTCATGGGTTTTAAACTTGATGTCACCCTTGATGGGTATT---------------GTAAGCTTTTTATAACTAAAGAAGAAGCTGTTAAACGCGTGCGTGCTTGGGTTGGCTTTGATGCTGAAGGCGCTCATGCCACGCGTGATAACATTGGGACAAATTTCCCACTTCAATTAGGGTTTTCTACAGGAATTGATTTTGTTGTGGAAGCCACTGGTTTGTTTGCTGATAGAGATGGTTACAGCTTTAAAAAGGCTGTGGCTAAAGCTCCTCCTGGTGAACAATTTAAGCATCTCATCCCTTTGATGACGAGAGGTCAGCGCTGGGATGTTGTTAGACCTAGAATAGTACAAATGTTTGCAGATCATTTAATTGATCTGTCTGATTGTGTTGTGCTAGTTACATGGGCAGCCAACTTTGAGCTCACTTGTCTCCGATACTTTGCAAAAGTAGGTCGTGAGATCTCTTGTAATGTGTGCACTAAACGTGCCACAGCTTACAATTCTAGAACTGGTTACTATGGTTGTTGGCGCCATAGTG------------TTACATGTGATTACTTGTATAATCCACTTATTGTTGATATTCAACAGTGGGGATATATTGGATCTTTATCAAGTAATCATGATTTATATTGTAGTGTCCACAAAGGAGCACATGTTGCTTCATCTGATGCTATAATGACACGGTGTTTGGCCGTTTATGATTGTTTTTGCAATAATATTAATTGGAATGTGGAGTATCCCATTATTTCAAATGAGTTAAGTATTAATACCTCTTGTAGGGTCTTGCAGCGTGTTATGCTTAAAGCTGCAATGCTCTGCAACAGATATACTTTGTGTTATGATATTGGCAACCCAAAAGCGATTGCCTGTGTCAAAGATTTT------GATTTTAAGTTCTATGATGCCCAACCAATTGTTAAGTCTG---------TCAAGACTCTTTTGTATTCTTTTGAGGCACATAAAGACTCTTTTAAAGATGGTTTGTG--TATGTTTTGGAACTG-TAATGTGGATAAGTATCCACCTAATGCAGTTGTATGTAGATTTGACACGAGAGTGTTGAATAATTTAAATCTTCCTGGCTGTAATGGAGGTAGTTTGTATGTTAATAAACATGCATTCCACACTAAACCCTTTTCTAGGGCAGCCTTTGAGCATTTGAAGCCTATGCCATTTTTCTATTATTCAGATACGCCTTGCGTGTATATGGATGGCATGGATGCTAAG----------CAGGTTGATTATGTACCTTTGAAATCCGCCACTTGCATCACAAGATGCAATTTAGGTGGTGCAGTTTGTTTAAAACATGCTGAAGAGTATCGTGAGTACCTAGAGTCTTACAATACAGCTACTACAGCAGGTTTTACTTTTTGGGTCTATAAGACATTTGATTTTTATAATTTGTGGAATACGTTCACCAA---------GCTACAAAGCTTGGAGAACGTTGTATATAATTTAGTCAAAACTGGTCATTATACAGGACAGGCTGGTGAAATGCCTTGTGCCATTATAAATGATAAAGTTGTGGCTAAGATCGATAAGGAGGATGTTGTCATTTTTATTAATAATACAACATACCCTACTAATGTGGCTGTTGAATTATTTGCCAAGCGCAGTATTCGACACCATCCAGAGCTTAAGCTCTTTAGAAATTTGAATATAGACGTGTGTTGGAAGCACGTCATTTGGGATTATGCTAGAGAAAGTATATTTTGCAGTAATACCTATGGTGTCTGCATGTATACAGATTTAAAGTTCATTGATAAA--TTGAATGTCCTT------------------TTTGATGGTCGTGATAATGGTGCTCTTGAAGCTTTTAAACGCTCTAATAATGGCGTTTACATTTCCACGACAAAAGT------------TAAGAGTCTTTCGATGATAAAAG------GTCCACCGCGTGCTGAATTAAATGGC-GTAGTGGTG------------------------------GACAAGGTTGGAGA---------CACTGATTGTGTGTTTTATTTTGCTGTGCGTAAAGAGGGTCAGGATGTCATCTTCAGCCAATTCGACAGCCTGAGAGTCAGCTCTAACCAGAGCCCACAAGGTAATCTGGGGAGTAATG---AACCCGGTAATGTCGGTGGTAATGATGCTCTGACAACCTCCACTATCTTTACACAAAGCCGTGTTATTAGCTCTTTTACATGTCGTACTGATATGGAAAAAGATTTTATAGCTTTAGATCAAGACTTGTTTATTCAGAAGTATGGTTTGGAGGACTATGCCTTTGAACACATTGTTTATGGTAATTTCAACCAGAAGATTATTGGTGGTTTGCATTTGTTAATAGGCTTGTACCGAAGACAGCAAACTTCCAATCTGGTTATTCAGGAGTTTGTT---TCATACGACTCCAGCATACACTCTTATTTTATCACTGATGAGAAGAGTGGTGGTAGTAAGAGTGTTTGCACTGTTATAGATATTTTGTTGGATGATTTTGTGGCTCTTGTTAAGTCACTT---------AATCTCAACTGTGTGAGTAAGGTTGTTAACGTTAATGTTGATTTTAAAGATTTTCAGTTCATGCTTTGGTGTAACGATGAGAAAGTTATGACTTTCTATCCTCGTTTGCAAGCTGCATC------------------------------TGATTGGAAGCCTGGTTATTCTATGCCTGTATTATACAAGTATTTGAATTCCCCAATGGAAAGAGTTAGTCTCTGGAATTATGGGAAGCCGGTTACTTTGCCTACAGGCTGTATGATGAATGTTGCTAAGTATACTCAGTTATGTCAATATCTGAATACTAC---AACATTAGCTGTACCTGTTAATATGCGAGTTTTGCATTTAGGTGCAGGTTCAGAAAAAGGAGTAGCACCGGGTTCTGCAGTTCTTAGGCAGTGGTTGCCTGCTGGTACTATTCTTGTAGATAATGATTTATACCCATTTGTGAGTGACAGTGTCGCTACATATTTTGGGGATTGTATAACCTTACCCTTTGATTGTCAATGGGATTTGATAATTTCTGATATGTAT---GACCCTATTACTAAGAACATAGGGGAGTA---------CAATGTAAGTAAAGATGGTTTCTTTACATACATTTGTCATATGATTCGCGACAAGTTAGCTCTGGGTGGCAGTGTTGCTATAAAAATAACAGAGTTTTCTTGGAATGCAGAATTATATAAGTTAATGGGGTATTTTGCATTTTGGACGGTTTTCTGCACAAATGCAAACGCTTCTTCTAGTGAAGGGTTTTTAATTGGCATAAATTATTTGGGTAAGCC------CAAGGTTGAGATAGATGGAAATGTTATGCATGCCAATTATTTGTTTTGGAGAAATTCCACAGTTTGGAACGGGGGTGCTTATAGCCTGTTTGATATGGCTAAATTCCCGCTTAAGTTGGCTGGTACTGCCGTAATAAATTTAAGAGCAGACCAGATT-AATGATATGGTTTATTCCCTTCTTGAAAAGGGTAAACTACTTGTTAGAGATACA-AATAAAGAAGTTTTTGTTGGTGACAGTTTGGT----TAATGTAATCTAA-----------------------------
>NC_003045_-_ORF1ab_gene Bovine coronavirus isolate BCoV-ENT, complete genome
CGGGTTCGGGGTACGAGTGTAGATGCCCGTCTCGTACCCTGTGCCAGTGGTTTATCTACTGATGTACAATTAAGGGCATTTGATATTTGCAAT------GCTAGTGTTGCTGGCATTGGTTTACATTTAAAAGTTAATTGCTGCCGTTTTCAGCGTGTTGATGAGAACGGTGATA------------------------AATTAGATCAGTTCTTTGTTGTTAAGAGGACAGATCTGACTATATATAATAGAGAGATGGAATGCTATGAGCGTGTAAAAGAT------------------------TGTAAGTTTGTGGCTGAACACGATTTCTTTACATTTGATGTAGAAGGTAGTCGTGTGCCACATATTGTACGCAAGGATTTAACAAAGTATACTATGTTGGATCTTTGCTATGCGTTGCGACATTTTGATCGCAATGATTGCATGCTGCTTTGTGACATTCTCTCTATATATGCTGGTTGTGAACAATCCTACTTTA------------------------------------------CTAAGAAGGATTGGTATGATTTTGTTGAAAATCCTGATATTATTAATGTTTATAAAAAGCTAGGACCTATTTTTAATAGAGCCCTAGTTAGCGCTACTGAGTTTGCAGACAAATTGGTGGAGGTAGGCTTAGTAGGCATTTTAACACTTGATAACCAAGATTTAAATGGTAAATGGTATGATTTTGGTGACTATGTTATTGCAGCCCCAGGTTGTGGTGTTGCTATAGCAGACTCTTATTATTCTTATATGATGCCTATGCTGACCATGTGTCATGCATTGGATTGTGAATTGTATGTGAATAATGCTTATAGACTATTTGATCTTGTAC---------------AGTATGATTTTACTGATTACAAGCTCGAATTGTTTAATAAGTATTTTAAGCACTGGAGTATGCCATACCATCCTAACACGGTTGATTGTCAGGATGATCGGTGTATCATACATTGTGCTAATTTTAACATACTTTTTAGTATGGTTTTACCTAATACATGTTTTGGGCCTCTTGTTAGGCAAATTTTTGTGGATGGTGTTCCTTTTGTTGTTTCAATTGGATACCATTATAAAGAACTTGGTATTGTGATGAATATGGATGTGGATACACATCGTTATCGCTTGTCTTTAAAAGACTTGCTTTTATATGCTGCTGATCCAGCTTTGCATGTAGCTTCTGCTAGTGCATTGTATGATTTACGCACTTGCTGTTTTAGTGTTGCGGCTATAACAAGCGGTGTAAAATTTCAAACAGTTAAACCTGGTAATTTTAATCAGGATTTTTATGATTTTATTTTAAGTAAGGGCCTGCTTAAAGAGGGTAGTTCAGTTGATCTGAAGCACTTTTTCTTTACGCAGGATGGTAATGCTGCTATCACTGATTATAATTATTATAAGTACAATTTGCCCACCATGGTGGACATTAAGCAGTTGTTGTTTGTTTTGGAAGTTGTTTATAAGTATTTTGAGATTTATGATGGTGGGTGTATACCGGCATCACAAGTCATTGTTAATAATTATGATAAGAGTGCTGGCTATCCATTTAATAAATTTGGAAAAGCCAGGCTCTATTATGAAGCATTATCATTTGAGGAGCAGGATGAAATTTACGCCTATACTAAGCGCAATGTCCTGCCAACACTTACTCAAATGAATTTGAAATATGCTATTAGTGCTAAGAATAGAGCCCGCACTGTCGCTGGTGTTTCCATACTTAGTACTATGACTGGCAGAATGTTTCATCAAAAGTGTTTGAAAAGTATAGCAGCTACACGTGGTGTTCCTGTTGTTATAGGCACCACTAAATTTTATGGCGGCTGGGATGATATGTTACGTCGCCTTATTAAAGATGTTGATAATCCTGTACTTATGGGTTGGGATTATCCTAAGTGTGATCGTGCTATGCCAAACATACTACGTATTGTTAGTAGTCTGGTTTTGGCTCGAAAACATGAGGCATGTTGTTCGCAAAGCGATAGGTTTTATCGACTTGCGAATGAATGCGCACAAGTTCTGAGTGAAATTGTTATGTGTGGTGGCTGTTATTATGTTAAGCCTGGTGGCACTAGTAGTGGTGATGCAACTACTGCTTTTGCTAATTCAGTTTTTAACATATGTCAAGCTGTTTCAGCCAATGTATGTGCTTTAATGTCATGCAATGGTAATAAGATTGAAGATTTGAGTATACGTGCTCTTCAGAAGCGCTTATACTCACATGTGTATAGAAGTGATATGGTTGATTCAACCTTTGTCACAGAATATTATGAATTTTTAAATAAGCATTTTAGTATGATGATTTTGAGTGATGATGGCGTTGTGTGTTATAATTCTGACTATGCGTCCAAAGGGTATATTGCTAATATAAGTGCCTTTCAACAGGTATTGTATTATCAAAATAACGTTTTTATGTCAGAATCCAAATGTTGGGTTGAAAATGACATAAATAATGGACCTCATGAATTCTGTTCACAACACACAATGCTTGTAAAGATGGATGGGGACGATGTCTATCTTCCATATCCTGATCCTAGTCGTATATTAGGAGCTGGATGTTTTGTAGATGATTTGTTAAAGACTGATAGTGTTCTTTTAATAGAACGATTTGTAAGTCTTGCAATAGATGCTTATCCACTTGTGTACCACGAAAATGAAGAATACCAAAAGGTTTTTCGTGTTTATTTGGAGTATATAAAGAAGTTGTACAATGACCTGGGTAATCAGATCTTGGATAGCTACAGTGTTATTTTAAGTACTTGTGATGGACAAAAGTTTACTGATGAGTCCTTTTACAAGAACATGTATTTAAGAAGTGCAGTTATGCAGAGTGTTGGAGCTTGCGTGGTCTGCTCTTCTCAAACATCATTACGTTGTGGCAGTTGCATCAGAAAGCCTCTTCTTTGCTGCAAGTGTTGTTACGATCATGTTATGGCAACTGATCATAAATATGTTTTGAGTGTTTCACCATATGTGTGTAATGCACCAGGATGTGATGTAAATGATGTTACCAAATTGTATCTAGGTGGTATGTCATATTATTGTGAAGATCATAAGCCACAATATTCGTTTAAGTTGGTAATGAATGGTATGGTTTTTGGTCTATATAAACAATCTTGTACAGGATCTCCGTACATAGATGATTTTAATCGTATAGCTAGTTGTAAATGGACTGATGTTGATGATTACATACTGGCTAATGAATGTACAGAGCGCTTGAAATTGTTTGCTGCAGAAACGCAAAAGGCGACTGAGGAAGCCTTTAAGCAGAGTTATGCATCAGCAACAATACAAGAGATTGTTAGCGAGCGCGAATTGATCCTCTCTTGGGAGATTGGAAAAGTGAAGCCACCACTTAATAAAAATTATGTTTTTACTGGCTACCATTTTACTAAAAATGGCAAGACAGTTTTAGGTGAGTATGTTTTTGATAAGAGTGAGTTGAC---TAATGGTGTGTATTATCGCGCCACAACCACTTATAAGCTATCTGTTGGAGATGTTTTTGTTTTAACCTCTCATTCAGTAGCTAATTTAAGTGCTCCTACGCTGGTGCCGCAGGAGAATTATAGTAGTATTA---GATTCGCTAGTGTTTATAGTGTGCTTGAGACGTTTCAGAACAATGTCGTTAATTATCAACACATTGGTATGAAACGTTATTGCACCGTGCAAGGACCTCCTGGTACAGGAAAGTCACATCTTGCTATTGGTCTTGCTGTTTATTATTGTACAGCACGTGTAGTATACACTGCGGCCAGCCATGCAGCTGTTGACGCATTGTGTGAAAAAGCATACAAATTTTTGAATATAAATGACTGCACTCGTATTGTTCCTGCCAAGGTCAGGGTGGAGTGCTATGATAAGTTTAAAATTAATGACACCACTCGTAAGTATGTGTTTACTACTATAAATGCATTACCTGAGATGGTGACTGATATTGTTGTTGTAGATGAAGTTAGTATGCTTACCAATTATGAGCTTTCTGTTATTAATGCTCGTATTCGTGCTAAGCATTATGTTTACATTGGTGATCCTGCTCAATTGCCAGCACCACGTGTGTTATTGAGCAAGGGTACACTTGAACCTAAATATTTTAACACTGTTACTAAGCTTATGTGTTGCTTAGGGCCAGACATTTTTCTTGGTACATGTTATAGATGTCCTAAGGAAATTGTTGATACAGTGTCTGCCTTGGTTTATGAAAATAAGCTTAAGGCTAAGAATGAAAGTAGTTCATTGTGTTTTAAGGTCTATTATAAAGG---------CGTTACAACACATGAAAGTTCTAGTGCTGTAAATATGCAGCAGATTTATTTGATTAATAAGTTTTTGAAGGCTAACCCTTTGTGGCATAAAGCCGTTTTTATTAGCCCATATAATAGCCAGAACTTTGCAGCTAAGCGTGTTTTGGGTTTGCAAACCCAGACCGTGGATTCTGCTCAAGGTTCTGAATATGATTATGTTATATATTCACAGACTGCAGAAACAGCGCATTCTGTAAATGTTAATCGCTTCAATGTTGCTATTACTCGAGCCAAGAAAGGTATTCTTTGTGTTATGAGTAA---TATGCAGTTGTTTGAAGCATTACAGTTTAC------TACATTGACCTTAGATAAAGTGCCACAGG------------------------------------------------------CCGTTGAAACGAGAGTTCA------------------------------------------------ATGTAGTACCAATTTATTTAAAGATTGTAGCAAGAGTTATAG---TGGTTACCACCCAGCTCACGCTCCTTCATTTTTGGCAGTAGATGACAAATATAAGGCAACTGGCGATTTAGCCGTGTGT---CTTGGTATTGGAGATTCT---GCTGTTACATATTCAAGATTAATATCACTCATGGGTTTTAAACTTGATGTCACCCTTGATGGGTATT---------------GTAAGCTTTTTATAACTAAAGAAGAAGCTGTTAAACGCGTGCGTGCTTGGGTTGGCTTTGATGCTGAAGGCGCTCATGCCACGCGTGATAGCATTGGGACAAATTTCCCACTTCAATTAGGGTTTTCTACAGGAATTGATTTTGTTGTGGAAGCCACTGGTTTGTTTGCTGATAGAGATGGTTACAGCTTTAAAAAGGCTGTGGCTAAAGCTCCTCCTGGTGAACAATTTAAGCATCTCATCCCTTTGATGACGAGAGGTCAGCGCTGGGATGTTGTTAGACCTAGAATAGTACAAATGTTTGCAGATCATTTAATTGATCTGTCTGATTGTGTTGTGCTAGTTACATGGGCAGCCAACTTTGAGCTCACTTGTCTCCGATACTTTGCAAAAGTAGGTCGTGAGATCTCTTGTAATGTGTGCACTAAACGTGCCACAGCTTACAATTCTAGAACTGGTTACTATGGTTGTTGGCGCCATAGTG------------TTACATGTGATTACTTGTATAATCCACTTATTGTTGATATTCAACAGTGGGGATATATTGGATCTTTATCAAGTAATCATGATTTATATTGTAGTGTCCACAAAGGAGCACATGTTGCTTCATCTGATGCTATAATGACACGGTGTTTGGCCGTTTATGATTGTTTTTGCAATAATATTAATTGGAATGTGGAGTATCCCATTATTTCAAATGAGTTAAGTATTAATACCTCTTGTAGGGTCTTGCAGCGTGTTATGCTTAAAGCTGCAATGCTCTGCAACAGATATACTTTGTGTTATGATATTGGCAACCCAAAAGCGATTGCCTGTGTCAAAGATTTT------GATTTTAAGTTCTATGATGCCCAACCAATTGTTAAGTCTG---------TCAAGACTCTTTTGTATTCTTTTGAGGCACATAAGGACTCTTTTAAAGATGGTTTGTG--TATGTTTTGGAACTG-TAATGTGGATAAGTATCCACCGAATGCAGTTGTATGTAGATTTGACACGAGAGTGTTGAATAATTTAAATCTTCCTGGCTGTAATGGAGGTAGTTTGTATGTTAATAAACATGCATTCCACACTAAACCCTTTTCTAGGGCAGCCTTTGAGCATTTGAAGCCTATGCCATTTTTCTATTATTCAGATACGCCTTGTGTGTATATGGATGGCATGGATGCTAAG----------CAGGTTGATTATGTACCTTTGAAATCCGCCACTTGCATCACAAGATGCAATTTAGGTGGTGCAGTTTGTTTAAAACATGCTGAAGAGTATCGTGAGTACCTAGAGTCTTACAATACAGCTACTACAGCAGGTTTTACTTTTTGGGTCTATAAGACATTTGATTTTTATAATTTGTGGAATACGTTCACCAA---------GCTACAAAGCTTGGAGAACGTTGTATATAATTTAGTCAAAACTGGTCATTATACAGGACAGGCTGGTGAAATGCCTTGTGCCATTATAAATGATAAAGTCGTGGCTAAGATCGATAAGGAGGATGTTGTCATTTTTATTAATAATACAACATACCCTACTAATGTTGCTGTTGAATTATTTGCCAAGCGCAGTATTCGACACCATCCAGAGCTTAAGCTCTTTAGAAATTTGAATATAGACGTGTGTTGGAAGCACGTCATTTGGGATTATGCTAGAGAAAGTATATTTTGCAGTAATACCTATGGTGTCTGCATGTATACAGATTTAAAGTTCATTGATAAA--TTGAATGTCCTT------------------TTTGATGGTCGTGATAATGGTGCTCTTGAAGCTTTTAAACGCTCTAATAATGGCGTTTACATTTCCACGACAAAAGT------------TAAGAGTCTTTCGATGATAAAAG------GTCCACCGCGTGCTGAATTAAATGGC-GTAGTGGTG------------------------------GACAAGGTTGGAGA---------CACTGATTGTGTGTTTTATTTTGCTGTGCGTAAAGAGGGTCAGGATGTCATCTTCAGCCAATTCGACAGCCTGAGAGTCAGCTCTAACCAGAGCCCACAAGGTAATCTGGGGAGTAATG---AACCCGGTAATGTCGGTGGTAATGATGCTCTGGCAACCTCCACTATCTTTACACAAAGCCGTGTTATTAGCTCTTTTACATGTCGTACTGATATGGAAAAAGATTTTATAGCTTTAGATCAAGACTTGTTTATTCAGAAGTATGGTTTGGAGGACTATGCCTTTGAACACATTGTTTATGGTAATTTCAACCAGAAGATTATTGGTGGTTTGCATTTGTTAATAGGCTTGTACCGAAGACAGCAAACTTCCAATCTGGTTATTCAGGAGTTTGTT---TCATACGACTCCAGCATACACTCTTATTTTATCACTGATGAGAAGAGTGGTGGTAGTAAGAGTGTTTGCACTGTTATAGATATTTTGTTGGATGATTTTGTGGCTCTTGTTAAGTCACTT---------AATCTCAACTGTGTGAGTAAGGTTGTTAACGTTAATGTTGATTTTAAAGATTTTCAGTTCATGCTTTGGTGTAACGATGAGAAAGTTATGACTTTCTATCCTCGTTTGCAAGCTGCATC------------------------------TGACTGGAAGCCTGGTTATTCTATGCCTGTATTATACAAGTATTTGAATTCCCCAATGGAAAGAGTTAGTCTCTGGAATTATGGGAAGCCGGTTACTTTGCCTACAGGCTGTATGATGAATGTTGCTAAGTATACTCAGTTATGTCAATATCTGAATACTAC---AACATTAGCTGTACCTGTTAATATGCGAGTTTTGCATTTAGGTGCAGGTTCAGAAAAAGGAGTAGCACCGGGTTCTGCAGTTCTTAGGCAGTGGTTGCCTGCTGGTACTATTCTTGTAGATAATGATTTATACCCATTTGTGAGTGACAGTGTCGCTACATATTTTGGGGATTGTATAACCTTACCCTTTGATTGTCAATGGGATTTGATAATTTCTGATATGTAT---GACCCTATTACTAAGAACATAGGGGAGTA---------CAATGTAAGTAAAGATGGTTTCTTTACATACATTTGTCATATGATTCGCGACAAGTTAGCTCTGGGTGGCAGTGTTGCTATAAAAATAACAGAGTTTTCTTGGAATGCAGAATTATATAAGTTAATGGGGTATTTTGCATTTTGGACGGTTTTCTGCACAAATGCAAACGCTTCTTCTAGTGAAGGGTTTTTAATTGGCATAAATTATTTGGGTAAGCC------CAAGGTTGAGATAGATGGAAATGTTATGCATGCCAATTATTTGTTTTGGAGAAATTCCACAGTTTGGAACGGGGGTGCTTATAGCCTGTTTGACATGGCTAAATTCCCGCTTAAGTTGGCTGGTACTGCCGTAATAAATTTAAGAGCAGACCAGATT-AATGATATGGTTTATTCCCTTCTTGAAAAGGGTAAACTACTTGTTAGAGATACA-AATAAAGAAGTTTTTGTTGGTGACAGTTTGGT----TAATGTAATCTAA-----------------------------
>DQ011855_-_replicase_polyprotein_CDS Porcine hemagglutinating encephalomyelitis virus strain VW572, complete genome
CGGGTTCGGGGTACGAGTGTAGATGCCCGTCTCGTACCCTGTGCCAGTGGTTTATCTACTGATGTACAATTAAGGGCATTTGATATTTGCAAT------GCTAGTGTTGCTGGCATTGGTTTACATTTAAAAGTTAATTGTTGCCGTTTTCAGCGTGTTGATGAGAACGGTGACA------------------------AATTAGATCAGTTCTTTGTTGTTAAGAGGACAGATCTGACTATATATAATAGAGAGATGGAATGCTATGAGCGTGTAAAAGAT------------------------TGTAAGTTTGTGGCTGAACACGATTTCTTTACATTTGATGTAGAAGGTAGTCGTGTGCCACACATTGTACGCAAGGATTTAACAAAGTATACTATGTTGGATCTTTGCTATGCATTGCGACATTTTGATCGCAATGATTGCATGCTGCTTTGTGACATTCTCTCTATATATGCTGGTTGTGAACAATCCTACTTTA------------------------------------------CTAAGAAGGATTGGTATGATTTTGTTGAAAATCCTGATATTATTAATTTGTATAAAAAGCTGGGACCTATTCTTAATAGAGCCCTAGTTAGCGCTACTGAGTTTGCGGACAAATTGGTGGAGGTAGGCTTAGTAGGCGTTTTAACACTTGATAATCAAGATTTAAATGGTAAATGGTATGATTTTGGTGACTATGTTATTGCAGCCCCAGGATGTGGTGTTGCTATAGCAGATTCTTATTATTCTTATATGATGCCTATGCTTACCATGTGTCATGCATTGGATTGTGAATTGTATGTGAATAATGCTTATAGACTATTTGACCTTGTAC---------------AGTATGATTTTACTGATTACAAGCTTGAATTGTTTAATAAGTATTTTAAGCACTGGAGTATGCCATATCATCCTAACACTGTTGATTGTCAGGATGATCGGTGTATCATACATTGTGCTAATTTTAACATACTTTTTAGTATGGTTTTACCTAATACATGTTTTGGGCCTCTTGTTAGGCAAATTTTTGTGGATGGTGTGCCTTTTGTTGTTTCAATTGGCTACCATTATAAAGAACTTGGTATTGTTATGAATATGGATGTGGATACACATCGTTATCGCTTGTCTCTAAAAGACTTGCTTTTATATGCTGCTGATCCAGCTTTGCATGTAGCTTCTGCTAGTGCATTATATGATTTACGCACTTGCTGTTTTAGTGTTGCTGCTATAACAAGCGGTGTAAAATTTCAAACAGTTAAACCTGGTAATTTTAATCAGGATTTTTATGATTTTATTTTAAGTAAGGGCATGCTTAAAGAGGGTAGTTCAGTTGATCTGAAGCACTTTTTCTTTACGCAGGATGGTAATGCTGCTATTACTGATTATAATTATTATAAGTATAATTTGCCCACGATGGTGGACATTAAGCAGTTGTTGTTTGTTTTGGAAGTTGTTTACAAGTATTTCGAGATTTATGATGGTGGGTGTATACCGGCATCACAAGTTATTGTTAACAATTATGATAAGAGTGCTGGCTATCCATTTAATAAATTTGGAAAAGCCAGGCTCTATTATGAAGCATTATCATTTGAGGAGCAGGATGAAATTTACGCTTATACTAAGCGCAATGTCCTGCCAACACTTACTCAAATGAATTTGAAATACGCTATTAGTGCTAAGAATAGAGCTCGCACTGTTGCTGGTGTTTCCATACTTAGTACTATGACTGGCAGAATGTTTCATCAAAAATGTTTGAAAAGTATAGCAGCTACACGTGGTGTTCCTGTGGTTATAGGCACCACTAAATTTTATGGAGGCTGGGATGATATGTTACGCCGCCTTATTAAAGATGTTGATAATCCTGTACTTATGGGTTGGGATTATCCAAAGTGTGATCGTGCTATGCCAAACATACTACGTATTGTTAGTAGTCTGGTATTGGCCCGAAAACATGAGGCATGTTGTTCGCAAAGCGATAGGTTTTATCGACTTGCGAATGAATGCGCACAAGTTCTTAGTGAAATTGTTATGTGTGGTGGCTGTTATTATGTTAAGCCTGGTGGCACTAGTAGTGGTGATGCAACTACTGCTTTTGCTAATTCAGTCTTTAACATATGTCAAGCTGTTTCAGCCAATGTATGTTCCTTAATGTCATGCAATGGCAATAAGATTGAAGATTTGAGTATACGTGCTCTTCAGAAGCGTTTATACTCACATGTGTATAGAAGTGATATGGTTGATTCAACCTTTGTCACAGAATATTATGAATTTTTAAATAAGCATTTTAGTATGATGATTTTGAGTGATGATGGTGTTGTGTGTTATAATTCTGATTATGCGTCCAAAGGGTATATTGCTAATATAAGTGCCTTTCAACAGGTATTATATTATCAAAATAACGTTTTTATGTCAGAATCCAAATGTTGGGTTGAAAATGACATAAATAAAGGACCTCATGAATTCTGTTCGCAACACACAATGCTAGTAAAGATGGATGGAGACGATGTCTACCTTCCATATCCTGATCCTAGTCGCATATTAGGAGCTGGATGCTTTGTGGATGATTTGTTAAAGACTGATAGTGTTCTTTTAATAGAACGATTTGTAAGTCTTGCAATAGATGCTTATCCACTTGTGTATCACGAAAATGAAGAATACCAAAAGGTTTTTCGTGTTTATTTGGAGTATATAAAGAAGTTGTACAATGACCTAGGTAATCAGATCTTGGATAGCTACAGTGTCATTTTAAGTACTTGTGATGGACAAAAATTTACTGAAGAGTCCTTTTACAAGAACATGTATTTAAGAAGTGCAGTTATGCAGAGTGTCGGAGCTTGCGTGGTTTGCTCTTCTCAAACATCATTACGTTGTGGCAGTTGCATCAGAAAGCCTCTTCTTTGCTGCAAGTGTTGTTATGATCATGTTATGGCAACTGATCATAAATATGTTTTGAGTGTTTCACCATATGTGTGTAATGCACCAGGATGTGATGTAAATGATGTTACCAGATTGTATCTAGGTGGTATGTCATATTATTGTGAAGACCATAAGCCACAATATTCATTCAAGTTGGTAATGAATGGTATGGTTTTTGGTCTATATAAACAATCTTGTACTGGATCACCGTACATTGATGATTTTAATCGCATTGCCAGTTGTAAATGGACCGATGTGGACGATTACATATTGGCAAATGAATGTACAGAGCGCTTGAAATTGTTTGCTGCAGAAACTCAAAAGGCAACTGAGGAAGCCTTTAAGCAGAGTTATGCATCAGCAACAATACAAGAAATTGTTAGTGAGCGCGAATTGATCCTCTCTTGGGAGATTGGAAAAGTGAAGCCGCCACTTAATAAGAATTATGTGTTTACTGGCTACCATTTTACTAAAAATGGCAAGACAGTCTTAGGTGAATATGTTTTTGATAAAAGTGAGTTGAC---TAATGGTGTGTATTACCGCGCCACAACCACTTATAAGCTATCTGTAGGTGATGTTTTTGTGTTAACATCGCACTCGGTAGCTAATTTAAGTGCTCCTACGCTTGTCCCACAGGAGAATTATAGTAGCATTA---GATTTGCTAGTGTTTATAGTGTGCTTGAGACGTTTCAGAACAATGTTGTTAATTATCAACATATTGGAATGAAACGCTATTGCACCGTGCAAGGACCTCCTGGTACAGGGAAGTCACACCTTGCTATTGGTCTTGCTGTATATTATTGTACAGCGCGTGTAGTATACACTGCGGCCAGCCACGCAGCTGTAGACGCATTGTGTGAAAAAGCATACAAATTCTTGAATATAAATGATTGCACTCGTATTGTCCCTGCTAAGGTCAGGGTTGAGTGCTATGATAAGTTTAAAATTAATGACACCACTCGTAAGTATGTGTTTACTACCATAAATGCATTACCTGAAATGGTGACTGATATTGTTGTTGTAGATGAAGTTAGTATGCTTACCAATTACGAGCTTTCTGTTATTAATGCTCGTATTCGCGCTAAGCATTATGTTTATATTGGTGACCCTGCTCAATTGCCAGCACCACGTGTGTTATTGAGCAAGGGTACACTTGAACCTAAATACTTTAACACTGTTACTAAGCTCATGTGTTGCTTAGGGCCAGACATTTTTCTTGGTACATGTTATAGATGTCCTAAGGAAATTGTTGATACAGTGTCCGCCTTGGTTTATGAAAATAAGCTTAAGGCTAAGAATGAAAGTAGTTCATTGTGTTTTAAGGTCTATTATAAGGG---------CGTTACAACACATGAAAGTTCTAGTGCTGTAAATATGCAGCAGATTTATTTGATTAATAAGTTTTTGAAGGCTAATCCCTTGTGGCATAAAGCCGTTTTTATTAGCCCATATAATAGTCAGAACTTTGCAGCTAAGCGTGTTTTGGGATTACAAACCCAGACCGTGGATTCTGCTCAAGGTTCTGAATACGATTATGTTATATATTCACAGACTGCAGAAACAGCGCATTCTGTAAATGTTAATCGCTTCAATGTCGCTATTACTAGAGCCAAGAAAGGTATTCTTTGTGTTATGAGTAA---TATGCAGTTGTTTGAAGCATTACAGTTTAC------TACATTGACCTTAGATAAAGTGCCACAGG------------------------------------------------------CCGTCGAAACGAAAGTTCA------------------------------------------------ATGTAGTACTAATTTATTTAAAGATTGTAGCAAGAATTATAG---TGGTTACCACCCAGCTTATGCTCCTTCATTTTTGGCAGTAGATGACAAATATAAGGCTACTGGCGATTTAGCCGTGTGT---CTTGGTATTAGTGATTCT---GCTGTTACATATTCAAGATTAATATCACTCATGGGTTTTAAACTGGATGTTACCCTTGACGGGTATT---------------GTAAGCTTTTTATAACTAAAGAAGAAGCTGTTAAACGCGTGCGTGCTTGGGTTGGCTTTGATGCTGAAGGTGCTCATGCCACGCGTGATAGCATTGGGACAAATTTCCCACTTCAATTAGGGTTTTCCACAGGAATTGATTTTGTTGTGGAAGCCACTGGTTTGTTTGCTGATAGAGATGGTTACAGCTTTAAAAAGGCTGTGGCTAAAGCTCCTCCTGGTGAACAATTTAAGCACCTCATCCCTTTGATGACGAGAGGTCAGCGCTGGGATGTTGTTAGACCTAGAATAGTACAAATGTTTGCAGATCATTTAATTGATCTGTCTGATTGTGTTGTGCTAGTTACGTGGGCTGCCAACTTTGAGCTCACATGTCTCCGTTACTTTGTAAAAGTTGGACGTGAGATTTGTTGTAATGTGTGCACTAAACGTGCCACAGTTTACAATTCTAGAACTGGTTACTATGGTTGTTGGCGCCATAGTG------------TTACATGTGATTACTTGTATAATCCACTTATTGTTGATATTCAACAGTGGGGATATACTGGTTCTTTATCAAGTAATCATGATTTATATTGTAGCATCCATAAAGGAGCACATGTTGCTTCCTCTGATGCTATAATGACACGGTGTTTGGCCGTTTATGATTGCTTTTGCAATAACATTAATTGGAATGTGGAGTATCCCATCATTTCAAATGAGTTAAGTATTAATACCTCTTGTAGGGTCTTGCAGCGTGTTATGCTTAAAGCTGCCATGCTCTGCAATAGGTATAGTTTGTGTTATGATATTGGTAATCCTAAAGCGATTGCCTGTGTCAAAGATTTT------GATTTCAAGTTCTATGACGCCCAACCAATTGTTAAGTCTG---------TTAAGACTCTTTTGTATTCATTTGAGGCACATAAGGACTCTTTTAAAGATGGTTTGTG--TATGTTTTGGAACTG-CAATGTGGATAAGTATCCGCCTAATGCAGTTGTATGTAGATTTGACACGAGAGTGTTGAATAATTTAAATCTTCCTGGCTGTAATGGGGGTAGTTTGTATGTTAATAAGCATGCATTCCACACCAAACCCTTTTCTAGGGCAGCCTTTGAGTATTTGAAGCCTATGCCATTTTTCTATTATTCAGATACGCCTTGTGTGTATATGGATGGCATGGATGCTAAG----------CAGGTTGATTATGTACCTTTGAAATCCGCCACGTGCATTACTAGATGCAATTTAGGTGGCGCAGTTTGTTTAAAACATGCTGAAGAGTATCGTGAGTACCTTGAGTCTTACAATACAGCTACTACAGCAGGTTTTACCTTTTGGGTCTATAAGACATTTGATTTTTATAATTTGTGGAATACATTCACTAA---------GCTACAAAGTTTGGAGAATGTTGTATATAATTTAGTCAAGACTGGCCATTATACGGAACAGGCTGGTGAAATGCCTTGTGCCATTATAAATGACAAAGTCGTGGCTAAGATCGATAAGGAGGATGTTGTTATTTTTACTAATAATACAACATACCCTACTAATGTGGCTGTTGAATTATTTGCTAAACGCAGTATTCGGCACCATCCAGAGCTTAAGCTCTTTAGAAATTTGAATGTTGATGTGTGTTGGAAGCACGTCATTTGGGATTATGCTAGAGAAAGTATATTTTGCAGTAATACTTATGGTGTCTGCATGTATACAGATTTAAAGTTCATTGATAAA--TTGAATGTCCTT------------------TTTGACGGTCGTGATAATGGTGCTCTTGAAGCTTTTAAACGCTCTAATAATGGCGTTTACATTTCCATGACAAAAGT------------TAAAAGTCTTTCGATGATTAAAG------GTCCACCGCGTGCTGAATTGAACGGC-GTTGTGGTG------------------------------GATAAAGTTGGAGA---------CACTGATTGTGTGTTTTATTTTGCTGTGCGTAAAGAAGGTCAGGATGTCATCTTCAGCCAATTCGACAGCCTGGGAGTCAGCTCTAACCAGAGCCCACAAGGTAATCTGGGGAGTAATGGTAAACCCGGTAATGTCGGTGGTAATGAAGCTCTGGCAACCTCTACCATCTTTACACAAAGCCGTGTTATTAGCTCTTTTACATGTCGTACTGACATGGAAAAAGATTTTATAGCTTTAGATCAAGATGTGTTTATTCAGAAGTATGGTTTGGAGGATTATGCTTTTGAACATATTGTTTATGGTAATTTTAACCAGAAGATAATTGGTGGTTTGCATTTGTTAATAGGCTTGTACCGAAGACAGCAAACGTCCTATCTGGTTGTTCAGGAGTTTGTT---TCGTACGACTCCAGCATACACTCTTATTTTATCACTGATGAAAAGAGTGGTAGTAGTAAGAGTGTTTGCACTGTTATAGATATTTTGTTGGACGATTTTGTGGCTCTTGTTAAGTCACTT---------AATCTTAATTGTGTGAGTAAGGTTGTTAATGTTAATGTTGATTTTAAAGATTTTCAGTTTATGCTTTGGTGTAACGATGAGAAAGTCATGACTTTCTACCCTCGTTTGCAAGCTGCATC------------------------------TGACTGGAAGCCTGGTTATTCTATGCCTGTATTATATAAGTATTTGAATTCCCCTATGGAAAGAGTTAGTCTCTGGAATTATGGGAAGCCAGTTACTTTGCCTACAGGCTGTATGATGAATGTTGCTAAGTATACTCAGTTATGTCAATATCTGAATACTAC---AACATTAGCTGTACCTGTTAATATGCGCGTCTTGCATTTAGGTGCAGGTTCAGAAAAAGGAGTAGCACCGGGTTCTGCAGTTCTTAGGCAGTGGTTGCCTGCTGGTACTATTCTTGTAGATAATGATTTATACCCATTTGTGAGTGACAGTGTCGCTACATATTTTGGGGATTGTATAACCTTACCCTTTGATTGTCAATGGGATTTGATAATTTCTGATATGTAT---GACCCTATTACTAAGAACATAGGGGAGTA---------CAATGTGAGTAAAGATGGTTTCTTTACATACATTTGTCATATGATTCGCGACAAGTTAGCTCTTGGTGGCAGTGTTGCTATAAAAATAACAGAGTTTTCTTGGAATGCAGAATTATATAAGTTAATGGGGTATTTTGCATTTTGGACGGTGTTCTGCACAAATGCAAATGCTTCTTCTAGTGAAGGATTTTTAATTGGCATAAATTATTTGGGTAAATC------CAAGGTTGATATAGATGGAAATGTTATGCATGCCAATTATTTGTTTTGGAGAAATTCCACAGTTTGGAACGGGGGTGCTTATAGCCTGTTTGATATGGCTAAATTTCCGCTTAAATTGGCTGGTACTGCCGTGATAAATTTAAGAGCAGACCAGATT-AATGATATGGTTTACTCCCTTCTTGAAAAGGGTAAACTACTTATAAGAGATACA-AATAAAGAAGTTTTTGTTGGGGACAGTTTGGT----TAATGTAATCTAA-----------------------------
>OL542832_-_ORF1a/1b_gene Porcine hemagglutinating encephalomyelitis virus isolate GNU-2113, complete genome
CGGGTTCGGGGTACGAGTGTAGATGCCCGTCTCGTACCCTGTGCCAGTGGTTTATCTACTGATGTACAATTAAGGGCATTTGATATCTGCAAT------GCTAGTGTTGCTGGCATTGGTTTACACTTAAAAGTTAATTGTTGCCGTTTTCAGCGTGTTGATGAGAACGGTGACA------------------------AATTAGATCAGTTCTTTGTTGTTAAGAGGACAGATCTGACTATATATAACAGAGAGATGGAATGTTATGAGCGTGTAAAAGAT------------------------TGTAAGTTTGTGGCTGAACACGATTTCTTTACATTTGATGTAGAAGGTAGTCGTGTGCCACACATTGTACGCAAGGATTTAACAAAGTATACTATGTTGGATCTTTGCTATGCATTGCGACATTTTGATCGCAATGATTGCATGCTTCTTTGTGACATTCTCTCTATATATGCTGGTTGTGAACAATCCTACTTTA------------------------------------------CTAAGAAGGATTGGTATGATTTTGTTGAGAATCCTGATATTATTAATTTGTATAAAAAGCTGGGACCTATTCTTAATAGAGCCCTAGTTAGCGCTACTGAGTTTGCAGACAAATTGGTGGAGGTAGGCTTAGTGGGCGTTTTAACACTTGATAATCAAGATTTAAATGGTAAATGGTATGATTTTGGTGACTATGTTATTGCAGCCCCAGGATGTGGTGTTGCTATAGCAGATTCTTATTATTCTTATATGATGCCTATGCTTACTATGTGTCATGCATTGGATTGTGAATTGTATTTGAATAATGCTTATAGACTATTTGATCTTGTAC---------------AGTATGATTTTACTGATTACAAGCTTGAATTGTTTAATAAGTATTTTAAGCACTGGAGTATGCCATATCATCCTAACACTGTTGATTGTCAGGATGATCGGTGTATCATACATTGTGCTAATTTTAACATACTTTTTAGTATGGTTTTACCTAATACATGTTTTGGGCCTCTTGTTAGGCAAATTTTTGTGGATGGTGTGCCTTTTGTTGTCTCAATTGGCTACCATTATAAAGAACTTGGTGTTGTTATGAATATGGATGTGGATACACATCGTTATCGCTTGTCTTTAAAAGACTTGCTTTTATATGCTGCTGACCCAGCTTTGCATGTAGCTTCCGCTAGTGCATTATATGATTTACGCACTTGCTGTTTTAGTGTTGCTGCTATAACAAGCGGTGTAAAATTTCAAACAGTTAAACCTGGTAATTTTAATCAGGATTTTTATGATTTTATTTTAAGTAAGGGCATGCTTAAAGAGGGTAGTTCAGTTGATCTGAAGCACTTTTTCTTTACGCAGGATGGTAATGCTGCTATTACTGATTATAATTATTATAAGTATAATTTGCCCACCATGGTGGACATTAAGCAGTTGTTGTTCGTTTTGGAAGTTGTTTACAAGTATTTTGAGATTTATGATGGTGGTTGTATACCGGCATCACAAGTCATTGTTAATAATTATGATAAGAGTGCTGGCTATCCATTTAATAAATTTGGAAAAGCCAGGCTTTATTATGAAGCATTATCATTTGACGAACAGGATGAAATTTACGCTTATAATAAGCGCAATGTCCTGCCAACACTTACTCAAATGAACTTGAAATATGCTATTAGTGCCAAGAATAGAGCCCGCACTGTTGCTGGTGTTTCCATACTTAGCACTATGACTGGCAGAATGTTTCATCAAAAATGTTTGAAAAGTATAGCAGCTACACGTGGTGTTCCTGTTGTTATAGGCACCACTAAATTTTATGGCGGCTGGGATGATATGTTACGCCGCCTTATTAAAGATGTTGATAATCCTGTACTTATGGGTTGGGATTACCCAAAGTGTGATCGTGCTATGCCAAACATACTACGTATTGTTAGTAGTCTGGTTTTGGCCCGAAAACATGAGGCATGTTGTTCGCAAAGCGATAGGTTTTATCGACTCGCGAACGAATGCGCACAAGTTCTTAGTGAAATTGTTATGTGTGGTGGCTGTTATTATGTTAAGCCTGGTGGCACTAGTAGTGGTGATGCAACTACTGCTTTTGCCAATTCAGTTTTTAACATATGTCAAGCTGTTTCAGCCAATGTATGTGCCTTAATGTCATGCAATGGCAATAAGATTGAAGATTTGAGTATACGTGCTCTTCAGAAACGCTTATACTCACATGTGTATAGAAGTGATATGGTTGATTCAACCTTTGTCACAGAATATTATGAGTTTTTAAATAAGCATTTTAGTATGATGATTTTGAGTGATGATGGTGTTGTGTGTTATAATTCTGACTATGCGTCTAAAGGGTATATTGCTAATATAAGTGCCTTTCAACAGGTATTATATTATCAAAATAACGTTTTTATGTCAGAATCCAAATGTTGGGTTGAAAATGACATAAATAAAGGACCTCATGAATTCTGTTCGCAACACACAATGCTAGTAAAGATGGATGGAGATGATGTCTACCTTCCATATCCTGATCCTAGTCGTATATTAGGAGCTGGATGCTTTGTGGATGATTTGTTAAAGACTGATAGTGTTCTTTTAATAGAACGATTTGTAAGTCTTGCAATAGATGCTTATCCACTTGTGTATCACGAAAATGAAGAATACCAAAAGGTTTTTCGTGTTTATTTGGAGTATATAAAGAAGTTGTACAATGACCTAGGTAATCAGATCTTGGATAGCTACAGTGTTATTTTAAGCACTTGTGATGGACAAAAATTTACTGAAGAGTCCTTTTACAAGAACATGTATTTAAGAAGTGCAGTTATGCAGAGTGTTGGAGCTTGCGTGGTTTGCTCTTCTCAAACTTCATTACGTTGTGGCAGTTGCATCAGAAAGCCTCTTCTTTGCTGCAAGTGTTGTTATGATCATGTTATGGCAACTGATCATAAATATGTTTTGAGTGTTTCACCATATGTGTGTAATGCACCAGGATGTGATGTAAATGATGTTACCAGATTGTATCTAGGTGGTATGTCATATTATTGTGAAGGCCATAAGCCACAATATTCATTCAAGTTGGTAATGAATGGTATGGTTTTTGGTCTATATAAACAATCTTGCACAGGTTCCCCGTACATTGATGACTTTAATCGCATTGCCAGTTGTAAATGGACCGATGTTGACGATTACATATTGGCAAATGAATGTACAGAGCGCTTGAAATTGTTTGCTGCAGAAACTCAAAAGGCAACTGAGGAAGCCTTTAAGCAGAGTTATGCATCAGCAACAATACAAGAAATTGTTAGTGAGCGCGAATTGATCCTCTCTTGGGAGATTGGAAAAGTGAAGCCGCCACTTAATAAGAATTATGTGTTTACTGGCTACCATTTTACTAAAAACGGCAAGACAGTATTAGGTGAATATGTTTTTGATAAAAGTGAGTTGAC---CAATGGTGTGTATTATCGCGCTACAACCACTTATAAGCTATCAGTAGGTGATGTTTTCGTGTTAACATCGCATTCGGTAGCTAATTTAAGTGCTCCTACGCTTGTCCCGCAGGAGAATTATAGTAGCATTA---GATTTGCTAGTGTTTATAGTGTGCTTGAGACGTTTCAGAACAATGTTGTTAATTATCAACATATTGGAATGAAACGCTATTGTACCGTGCAAGGACCTCCTGGCACAGGGAAGTCACACCTTGCTATCGGTCTTGCTGTATATTATTGTACAGCGCGTGTAGTATATACTGCGGCCAGCCATGCAGCTGTAGACGCATTGTGTGAAAAAGCATACAAATTTTTGAATATAAATGATTGCACTCGTATTGTCCCTGCTAAGGTCAGGGTTGAGTGTTATGATAAGTTTAAAATTAATGACACCACTCGTAAGTATGTGTTTACTACCATAAATGCATTACCTGAAATGGTGACTGATATTGTTGTTGTAGATGAAGTTAGTATGCTTACCAATTATGAGCTTTCTGTTATTAATGCTCGTATTCGCGCTAAGCATTATGTTTATATTGGTGACCCTGCTCAATTGCCAGCACCACGTGTGTTATTAAGCAAGGGTACACTTGAACCTAAATACTTTAACACTGTTACTAAGCTCATGTGTTGCTTAGGGCCAGACATTTTTCTTGGTACATGTTACAGGTGTCCTAAGGAAATTGTTGATACAGTGTCCGCCTTGGTTTATGAAAATAAGCTTAAGGCTAAGAATGAAAGTAGTTCATTGTGTTTTAAGGTCTATTATAAGGG---------CGTTACAACACATGAAAGTTCTAGTGCTGTAAATATGCAGCAGATTTATTTGATTAATAAGTTTTTGAAGGCTAATCCCTTGTGGCATAAAGCCGTTTTTATTAGCCCATATAATAGTCAGAACTTTGCAGCTAAGCGTGTTTTGGGATTACAAACCCAGACCGTGGATTCTGCTCAAGGTTCTGAATACGATTATGTTATATATTCACAGACTGCAGAAACAGCGCATTCTGTAAATGTTAATCGCTTCAATGTTGCTATTACTCGAGCCAAGAAAGGTATTCTTTGTGTTATGAGTAA---TATGCAGTTGTTTGAAGCATTACAGTTTAC------TACATTGACCTTAGATAAAGTGCCACAGG------------------------------------------------------CTGTCGAAACGAAAGTTCA------------------------------------------------ATGTAGTATTAATTTATTTAAAGATTGTAGCAAGAATTATAG---TGGCTACCACCCAGCTCATGCTCCTTCATTTTTGGCAGTAGATGACAAATATAAGGCAACTGGCGATTTAGCCGTGTGT---CTTGGTATTAGTGATTCT---GCTGTTACATATTCAAGATTAATATCACTCATGGGTTTTAAACTGGATGTCACCCTTGACGGGTATT---------------GTAAGCTTTTTATAACTAAAGAAGAAGCTGTTAAACGCGTGCGTGCTTGGGTTGGCTTTGATGCTGAAGGCGCTCATGCCACGCGTGATAGCATTGGGACAAATTTCCCACTTCAATTAGGGTTTTCCACAGGAATTGATTTTGTTGTGGAAGCTACTGGTTTGTTCGCAGATAGAGATGGTTACAGCTTTAAAAAAGCTGCGGCTAAAGCTCCTCCTGGTGAACAATTCAAACACCTCATCCCTTTGATGACGAGAGGTCAGCGCTGGGATGTTGTTAGACCTAGAATAGTACAAATGTTTGCAGATCATTTAACTGATCTGTCTGATTGTGTTGTGCTAGTTACGTGGGCTGCCAACTTTGAGCTCACATGTCTCCGTTACTTTGCAAAAGTTGGACGTGAGACCTGTTGTAATGTGTGCACTAAACGTGCCACAGTTTATAATTCTAGAACTGGTTACTATGGTTGTTGGCGCCATAGTG------------TTACATGTGATTACTTGTATAATCCACTTATTGTTGATATTCAACAATGGGGCTATACTGGTTCTTTATCAAGTAATCATGATTTATATTGTAGCATCCATAAAGGAGCACATGTTGCTTCCTCTGATGCTATAATGACACGGTGTTTGGCCGTTTATGATTGCTTTTGCAATAACATTAATTGGAATGTGGAGTATCCCATCATTTCAAATGAGTTAAGTATTAATACCTCTTGTAGAGTCTTGCAGCGTGTGATGCTTAAAGCTGCCATGCTTTGCAATAGGTATAGTTTGTGTTATGATATTGGCAATCCTAAAGCTATTGCCTGTGTCAAAGATTTT------GATTTCAAGTTCTATGATGCCCAACCAATTGTTAAGTCTG---------TTAAGACTCTTTTGTATTCATTTGAGGCACATAAGGACTCTTTTAAAGATGGTTTGTG--TATGTTTTGGAACTG-CAATGTGGATAAGTATCCGCCGAATGCAGTTGTATGTAGATTTGACACTAGAGTGTTGAATAATTTAAATCTTCCTGGCTGTAATGGGGGTAGTTTGTATGTTAATAAGCATGCATTCCATACCAAACCCTTTTCTAGGGCAGCCTTTGAGCATTTGAAGCCTATGCCATTTTTCTATTATTCAGATACGCCTTGCGTGTATATGGATGGCATGGATGCTAAA----------CAGGTTGATTATGTACCTTTGAAATCCGCCACGTGCATCACTAGATGCAATTTAGGTGGCGCAGTTTGTTTGAAACATGCTGAAGAGTATCGTGAGTACCTTGAGTCTTACAATACAGCTACTACAGCAGGTTTTACTTTTTGGGTCTACAAGACATTTGATTTTTACAACTTGTGGAATACATTCACCAA---------GCTACAAAGTTTGGAGAATGTTGTATATAATTTAGTCAAGACTGGCCATTATACGGAACAGGCTGGTGAAATGCCTTGTGCCATTATAAATGACAAAGTCGTGGCTAAGATCGATAAGGAGGATGTTGTTATTTTTACTAATAATACAACATACCCTACTAATGTGGCTGTTGAATTATTTGCTAAACGCAGTATTCGGCACCATCCAGAGCTTAAGCTCTTTAGAAATTTGAATGTCGATGTGTGTTGGAAGCACGTCATTTGGGATTATGCTAGAGAAAGTATATTTTGCAGTAATACTTATGGTGTCTGCATGTATACAGATTTAAAGTTCATTGACAAA--TTGAATGTCCTT------------------TTTGATGGTCGTGATAATGGTGCTCTTGAAGCTTTTAAACGCTCTAATAATGGCGTTTACATTTCCACGACAAAAGT------------TAAGAGTCTTTCGATGATTAAAG------GTCCACCGCGTGCTGAATTGAATGGC-GTAGTGGTG------------------------------GATAAAGTTGGAGA---------CACTGATTGTGTGTTTTATTTTGCTGTGCGTAAAGAAGGTCAGGATGTCATCTTCAGCCAATTCGACAGCCAGGGAATCAGCTCTAACCAGAGCCCACAAGGTAATCTGGGGAGTAATGGTAAACCCGGTAATGTCGGTGGTAATGATGCCCTGGCAACCTCTACCATCTTTACACAAAGCCGTGTCATTAGCTCTTTTACATGTCGTACTGACATGGAAAAAGATTTTATAGCTTTAGATCAAGATGTGTTTATTCAGAAGTATGGTTTAGAGGATTATGCTTTTGAACATATTGTTTATGGTAATTTTAACCAGAAGATAATTGGTGGTTTGCATTTGTTAATAGGCTTGTACCGAAGGCAGCAAACGTCCTATCTGGTTGTTCAGGAGTTTGTC---TCGTACGACTCCAGCATACACTCTTATTTTATCACTGATGAAAAGAGTGGTAGTAGTAAGAGTGTTTGCACTGTTATAGATATTTTGTTGGATGATTTTGTGGCTCTTGTTAAGTCAATC---------AATCTTAGTTGTGTGAGCAAGGTTGTTAACGTTAATGTTGATTTTAAAGATTTTCAGTTCATGCTTTGGTGTAACGATGAGAAAGTTATGACCTTCTATCCTCGTTTGCAAGCTGCTTC------------------------------AGACTGGAAGCCTGGTTATTCTATGCCTGTACTATATAAGTATTTGAACTCCCCAATGGAAAGAGTTAGCCTCTGGAATTACGGGAAGCCAGTTACTTTGCCTACAGGCTGTATGATGAATGTCGCTAAGTATACTCAGTTATGTCAATATCTGAATACTAC---AACATTAGCTGTACCTGTTAATATGCGTGTTTTGCATTTAGGTGCAGGTTCAGAAAAAGGAGTAGCACCGGGTTCTGCAGTTCTTAGGCAGTGGTTGCCTGCTGGTACCATTCTTGTAGATAATGATTTACACCCATTTGTGAGCGACAGTGTCGCTACATATTTTGGGGATTGTATAACTTTACCCTTTGATTGTCAATGGGATTTGATAATTTCTGATATGTAT---GACCCTATTACTAAGAACATAGGGGAGTA---------CAATGTGAGTAAAGATGGTTTCTTTACATATATTTGTCATATGATTCGCGACAAGTTAGCTCTTGGTGGTAGTGTTGTTATAAAAATAACAGAGTTTTCTTGGAACGCAGAATTATATAAGTTAATGGGGTATTTTGCATTTTGGACGGTGTTCTGTACAAATGCAAATGCTTCTTCTAGTGAAGGATTTTTAATTGGCATAAATTATTTGGGTAAATC------CAAGGTTGATATAGATGGAAATATTATGCACGCCAATTATTTGTTTTGGAGAAATTCCACAGTTTGGAACGGGGGTGCTTATAGCCTTTTTGATATGGCTAAATTTCCGCTTAAATTGGCTGGTACTGCCGTGATAAATTTAAGAGCAGACCAGATT-AATGATATGGTTTACTCCCTTCTTGAAAAGGGTAAACTACTTATAAGAGATACA-AATAAAGAAGTTTTTGTTGGTGACAGTTTGGT----TAATGTAATCTAA-----------------------------
>EF446615_-_ORF1ab_gene Equine coronavirus strain NC99, complete genome
CGGGTTCGGGGTACGAGTGTAGATGCCCGTCTCGTACCCTGTGCCAGTGGTTTATCTACTGATGTACAATTAAGGGCATTTGACATTTGCAAT------GCTAGTGTTGCTGGCATTGGTTTACATTTAAAAGTTAATTGCTGCCGTTTTCAGCGTGTTGATGAGAACGGTGATA------------------------AATTAGATCAGTTCTTTGTTGTTAAGAGGACAGATCTGACTATATATAATAGAGAGATGGAGTGCTATGAGCGTGTAAAAGAT------------------------TGTAAGTTTGTGGCTGAACACGATTTCTTTACATTTGATGTAGAAGGTAGTCGTGTGCCACACATTGTACGCAAGGATTTAACAAAGTATACTATGTTGGATCTTTGCTATGCGTTGCGACATTTTGATCGCAATGATTGCATGCTGCTTTGTGACATTCTCTCTATATATGCTGGTTGTGAACAATCCTACTTTA------------------------------------------CTAAGAAGGATTGGTATGATTTTGTTGAAAATCCTGATATTATTAATGTTTATAAAAAGCTAGGACCTATTTTTAATAGAGCCCTAGTTAGCGCTACTGAGTTTGCAGACAAATTAGTGGAGGTAGGCTTAGTAGGTGTTTTAACACTTGATAATCAAGACTTAAATGGTAAATGGTATGACTTTGGTGATTTTGTTATTGCAACCCCAGGGTGTGGTGTTGCTATAGCAGATTCTTACTATTCATATATGATGCCTATGCTGACTATGTGTCATGCGTTGGACTGTGAATTATATATAAATGGTGCTTATAGGCAATTTGATCTTGTAC---------------AGTATGATTTTACTGATTACAAGCTCGAATTGTTTAATAAGTATTTTAAGCACTGGAGTATGCCATACCATCCTAACACGGTTGATTGTCAGGATGATCGTTGTATCATACATTGTGCTAATTTTAACATACTTTTTAGTATGGTTTTACCTAATACATGTTTTGGGCCTCTTGTTAGGCAAATTTTTGTGGATGGTGTTCCTTTTGTTGTTTCAATTGGATACCATTATAAAGAACTTGGTATTGTGATGAATATGGATGTGGATACACATCGTTATCGCTTGTCTTTAAAAGACTTGCTTTTATATGCTGCTGATCCAGCTTTGCATGTAGCTTCTGCTAGTGCATTGTATGATTTACGCACTTGCTGTTTTAGTGTTGCGGCTATAACAAGCGGTGTAAAATTTCAAACAGTTAAACCTGGTAATTTTAATCAGGATTTTTATGATTTTATTTTAAGTAAGGGCCTGCTTAAAGAGGGTAGTTCAGTTGACCTGAAGCACTTTTTCTTTACGCAGGATGGTAATGCTGCTATTACTGATTATAATTATTATAAGTACAATTTGCCCACCATGGTGGACATTAAGCAGTTGTTGTTTGTTTTGGAAGTTGTTTATAAGTATTTTGAGATTTATGATGGTGGGTGTATACCGGCATCACAAGTCATTGTTAATAATTATGATAAGAGTGCTGGCTATCCATTTAATAAATTTGGAAAAGCCAGGCTCTATTATGAAGCATTATCATTTGAGGAGCAGGATGAAATTTACGCCTATACTAAGCGCAATGTCCTGCCAACACTTACTCAAATGAATTTGAAATATGCTATTAGTGCTAAGAATAGAGCCCGTACTGTTGCTGGTGTTTCTATACTTAGTACTATGACTGGCAGAATGTTTCATCAAAAATGTTTGAAAAGTATAGCGGCTACACGTGGTGTTCCTGTTGTTATAGGCACCACTAAGTTTTATGGCGGCTGGGATGATATGTTACGTCGCCTTATTAAAGATGTTGATAATCCTGTACTTATGGGTTGGGATTATCCTAAGTGTGATCGTGCTATGCCTAACTTACTACGTATCGTCAGTAGTCTGGTTTTGGCCCGAAAACATGAGGCATGTTGTTCGCAAAGCGATAGGTTTTATCGACTTGCGAATGAATGCGCACAAGTTCTGAGTGAAATTGTTATGTGTGGTGGCTGTTATTATGTTAAGCCTGGTGGCACTAGTAGTGGTGATGCAACTACTGCTTTTGCTAATTCAGTTTTTAACATATGTCAAGCTGTTTCAGCCAATGTATGTGCTTTAATGTCATGCAATGGTAATAAGATTGAAGATTTGAGTATACGTGCTCTTCAGAAGCGCTTATACTCACATGTGTATAGAAGTGATATGGTTGATTCAACCTTCGTCACAGAATATTATGAATTTTTAAATAAGCATTTTAGTATGATGATTTTGAGTGATGATGGCGTTGTGTGTTATAATTCTGATTATGCGTCCAAAGGGTATATTGCTAATATAAGTGCCTTTCAACAGGTGTTGTATTATCAAAATAACGTTTTTATGTCAGAATCCAAATGTTGGGTTGAAAATAACATAAACAATGGACCTCACGAATTCTGTTCACAACACACAATGCTTGTAAAGATGGATGGTGATGATGTCTATCTTCCATATCCTGATCCTAGTCGTATATTAGGAGCTGGATGTTTTGTAGATGATTTGTTAAAGACTGATAGTGTTCTTTTAATAGAACGATTTGTAAGTCTTGCCATAGATGCTTATCCACTTGTGTACCACGAAAATGAAGAATACCAAAAGGTTTTTCGTGTTTATTTGGAGTATATAAAGAAGTTGTACAATGACCTGGGTAATCAGATCTTGGATAGCTACAGTGTTATTTTAAGTACTTGTGATGGACAAAAGTTTACTGATGAGTCCTTTTACAAGAACATGTATTTAAGAAGTGCAGTTATGCAGAGTGTTGGAGCTTGCGTGGTCTGCTCTTCTCAAACATCATTACGTTGTGGCAGTTGCATCAGAAAGCCTCTTCTTTGCTGCAAGTGTTGTTACGATCACGTTATGGCAACTGATCATAAATATGTTTTGAGTGTTTCACCATATGTGTGTAACGCACCAGGATGTGATGTAAATGATGTTACCAAATTGTATCTAGGTGGTATGTCATATTATTGTGAAGATCATAAGCCACAATATTCGTTTAAGTTGGTAATGAATGGTATGGTTTTTGGTCTATATAAACAATCTTGTACAGGATCTCCGTACATAGATGATTTTAATCGTATAGCTAGTTGTAAATGGACTGATGTTGATGATTACATACTGGCTAATGAATGTACAGAGCGCTTGAAATTGTTCGCTGCAGAAACGCAAAAGGCGACTGAGGAAGCCTTTAAGCAGAGTTATGCATCAGCAACAATACAAGAGATTGTTAGCGAGCGCGAATTGATTCTCTCTTGGGAGATTGGAAAAGTGAAGCCACCACTTAATAAAAATTATGTTTTTACTGGCTACCATTTTACTAAAAATGGCAAGACAGTTTTAGGTGAGTATGTTTTTGATAAGAGTGAGTTGAC---TAATGGTGTGTATTATCGCGCCACAACCACTTATAAGCTATCTGTAGGAGATGTTTTTGTTTTAACCTCTCATTCAGTAGCTAATTTAAGTGCTCCTACGCTTGTGCCGCAGGAGAATTATAGTAGTATTA---GATTTGCTAGTGTTTATAGTGTGCCTGAGACGTTTCAGAGCAATGTCGTTAATTATCAACACATTGGAATGAAACGTTATTGTACCGTGCAAGGACCCCCTGGCACGGGTAAATCACATCTTGCTATCGGTTTGGCTGTATATTATTGTACAGCTAGAGTTGTATACACTGCCGCCAGCCATGCTGCTGTTGATGCATTGTGTGAAAAGGCATATAAATTTTTAAATATTAATGATTGCACGCGTATAGTACCTGCTAAGGTGCGTGTTGATTGCTATGATAAATTTAAAATTAATGACACCACTCGTAAGTATGTGTTTACTACTATAAATGCATTACCTGAGATGGTGACTGATATTGTTGTTGTTGATGAAGTAAGTATGCTTACCAATTACGAGTTGTCTGTTATTAATGCTCGTATTCGTGCTAAGCATTATGTTTATATAGGTGATCCTGCTCAATTGCCAGCACCTCGTGTGTTGTTGAGTAAAGGATCCCTAGAACCTAAATATTTTAACACTGTAACTAAGCTAATGTGTTGCTTAGGTCCTGATATTTTCTTGGGAACATGCTATCGTTGTCCCAAGGAAATTGTGGATACAGTCTCGGCCTTGGTTTATGATAATAAGCTTAAGGCTAAAAATGAAAATAGCTCATTGTGTTTTAAGGTTTACTTTAAGGG---------CGTTACAACACATGAGAGTTCTAGTGCTGTTAATATGCAGCAGATTTATTTAATTAGTAAGTTTTTGAAGGCTAATCCCTTGTGGCATAATGCCGTTTTTATTAGTCCATATAATAGTCAGAACTTTGCTGCTAAGCGCGTTTTGGGTCTTCAAACCCAAACCGTAGATTCAGCGCAGGGTTCTGAATATGATTATGTTATCTATTCACAGACTGCTGAAACAGCGCATTCTGTTAATGTTAACCGCTTCAACGTTGCTATTACTAGGGCCAAGAAAGGTATTCTTTGTGTCATGTGTAA---TATGCAGCTTTTTGATGCGTTACAATTTAC------AGCACTGACTTTGGACAAAGTTCCCT------------------------------------------------------------------CCAAATTGCA------------------------------------------------GTGTACTACTAATTTATTTAAAGATTGTAGCAAGAGCTATGT---TGGCTACCATCCAGCTCATGCTCCTTCGTTTTTAGCAGTGGATGAAAAGTACAAGGTTAATGGTGATTTGGCTGTTTGC---CTTGGAGTAGGTGATTCC---TCTGTAACATATTCAAGACTAATATCACTCATGGGTTTTAAGTTAGATTTGACACTTGAGGGATATT---------------GTAAGTTATTTATTACTAAAGAAGAGGCTGTCAAACGTGTTAGAGCATGGGTTGGGTTCGATGCTGAAGGCGCTCATGCTACGCGTGACAACATAGGGACTAACTTCCCACTTCAATTAGGGTTTTCCACTGGAATTGATTTTGTAGTGGAAGCCACTGGTTTGTTCTCTGAGAGAGATGGTTACAGTTTTAAAAAGGCTGTGGCGAAAGCTCCACCAGGCGAACAATTTAAGCACCTTATCCCTTTGATGACTAGAGGTCAGAGATGGGATGTTGTTAGACCTAGAATAGTACAAATGTTTTCAGATCATTTAGTTGATCTGTCTGATAGCGTTGTACTTGTTACATGGGCTGCCAGCTTTGAGCTCACTTGTCTCCGATACTTTGCTAAGTTAGGTAAGGAGACTTGTTGTAATGTGTGTACTAACCGTGCCACAGTTTATAATTCTAGAACTGGTTACTATGGCTGCTGGCGTCATAGTG------------TTTCGTGTGATTACTTATACAACCCACTTATTGTTGATATTCAACAGTGGGGCTATTCAGGCTCTTTGTCAAGTAATCATGATATGTATTGTAGCATCCATAAAGGGGCTCATATTGCTTCATCTGATGCTATAATGACACGGTGTTTGGCCATTTATGATTGTTTTTGCAATAATATAAATTGGAATGTGGAGTATCCCATCATTTCAAATGAGTTAAGTATTAATTCCTCTTGTAGGACGTTGCAGCGTGTTATGCTTAAAGCAGCAATGCTTTGCAACAGGTATAGTTTGTGCTACGATATAGGCAATCCAAAGGCGATTGCTTGTATCAAAGGCTAT------GATTTTAAGTTTTATGATTCTCAACCAATTGTTAAGTCTG---------TTAAGACTTTGGTTTATTCTTATGAGGCACATAAAGACAGTTTTAAAGATGGTTTGTG--TATGTTTTGGAACTG-CAATGTAGATAAGTATCCACCTAATGCAGTTGTATGTAGATTTGACACGAGAGTGTTGAATAATTTAAATCTGCCTGGCTGTAATGGTGGAAGTTTGTATGTTAATAAACATGCATTCCACACCAATCCCTTTTCTAGGGCAGCCTTTGAATATTTAAAGCCTATGCCATTTTTTTATTATTCAGATACGCCTTGTGTGTATATGGATGGCATGGACAATAAG----------CAGGTTGATTATGTACCTTTGAAATCCGCTACCTGCATCACTAGATGTAACTTAGGTGGCGCTGTTTGTCTAAAACATGCTGAAGAGTATCGTGAATACCTTGAATCTTATAACACAGCTACTACAGCAGGTTTTACTTTTTGGGTCTATAAGACCTTTGATTTTTATAATTTGTGGAACACATTCACCAA---------GCTACAAAGCTTGGAGAATGTTGTTTATAATTTAGTCAAGACTGGATATTATACTGGCCAAGCTGGTGAAATGCCTTGTGCCATTATAAATGATAAAGTAGTGGCTAAGATTGAACAGGAGGATGTTGTTGTTTTTACTAATAACACAACATACCCTACTAACATTGCTGTTGAATTGTTCGCCAAACGTAGTATTCGGCACCACCCTGAGCTTAAGCTCCTTAGAAATTTGAATATTGATGTGTGTTGGAAGCACGTCATTTGGGATTATGTTAGACAGAGTATATATTGCAGTAATACCTTTGGTGTCTGCACATATACAGATTTAAAGTGCATTGATAAA--TTGAATGTCCTT------------------TTTGATGGTCGTGATAATGGTGCTTTTGAAGCATTTAAACGCTCTAATAATGGCGTCTACATTTCCACGACAAAAGT------------TAATAGTCTTTCGATGATTAGAG------GTCCACCACGTGCTGAATTAAATGGC-GTAGTGGTA------------------------------GATAAAGTTGGAGA---------CGCGTATTGTGCGTTTTATTTCGCTGTACGTAAAGAGGGGCAAGATGTCATCTTCAGCCAATCTGA------------CAGCTCTAACCAGAGCCCACAAGGTAATCTGGGGAGTAATG---------------TCGGTGGTAATGATGCTCTGACAGTCTCTACCATCTTTACACAAAGTCGTGTTATTAGCTCTTTTACATGTCGCACCGACATGGAAAAAGATTTTATAGCTTTAGAGCAAGATGTGTTCATTCAAAAGTATGGTTTAGAGGATTATGCCTTTGAACACATTGTTTATGGTAATTTTAACCAGAAAATTATTGGTGGTTTGCATTTGTTAATAGGATTGTACCGAAGACAGCAAACTTCCAATCTGGTTATTCAGGAGTTTGTT---TCATACGACTCTAGCATACACTCTTATTTTATCACTGATGAGAAGAGTGGTGGTAGTAAGAGTGTTTGCACTGTTATAGATATTTTGTTGGATGATTTTGTGGCTCTTGTTAAGTCACTT---------AATCTTAATTGTGTGAGTAAGGTTGTTAACGTTAACGTTGATTTTAAAGATTTTCAGTTCATGCTTTGGTGTAACGATGAGAAAGTTATGACTTTCTATCCTCGTTTGCAAGCTGCATC------------------------------TGACTGGAAGCCTGGTTATTCTATGCCTGTATTATATAAGTATTTGAATTCCCCAATGGAAAGAGTTAGTCTCTGGAATTATGGGAAGCCAGTTACTTTGCCTACAGGCTGTATGATGAATGTTGCTAAGTATACTCAGTTATGTCAATATCTGAATACTAC---AACATTAGCTGTACCTGTTAATATGCGAGTTTTGCATTTAGGTGCAGGTTCAGAAAAAGGAGTAGCACCGGGTTCTGCAGTTCTTAGGCAGTGGTTGCCTTCTGGTACTATTCTTGTAGATAATGATTTACACCCATTTGTGAGTGACAGTGTCGCTTCATATTTTGGGGATTGTATAACCTTACCCTTTGATTGTCAATGGGATTTGATAATTTCTGATATGTAT---GACCCTATTACTAAGAACATAGGGGAGTA---------CAATGTAAGTAAAGATGGTTTCTTTACATACATTTGTCATATGATTCGCGACAAGTTAGCTCTGGGTGGCAGTGTTGCCATAAAAATAACAGAGTTTTCTTGGAATGCTGAATTATATAAGTTAATGGGTTGTTTTGCATTTTGGACGGTTTTCTGTACAAATGCAAATGCTTCTTCTAGTGAGGGATTTTTAATTGGCATAAATTATTTGGGTAAGTC------CAAGGTTGATATAGACGGAAATGTTATGCATGCCAATTATTTGTTTTGGAGAAATTCTACAGTTTGGAATGGGGGTTCTTATAGCCTCTTTGATATGGCTAAATTCCCACTTAAACTGGCTGGTACTGCTGTAATTAATTTGAGAGCAGACCAGATC-AATGATATGGTTTACTCACTTTTAGAGAAGGGTAAACTACTTATTCGAGATACA-AGCAAAGAAGTTTTTGTTGGAGATAGTTTGGT----TAATGTAATCTAA-----------------------------
>NC_017083_-_ORF1ab_gene Rabbit coronavirus HKU14, complete genome
CGGGTTCGGGGTGCGAGTGTAGATGCCCGTCTCGTACCCTGTGCCACCGGTCTTTCTACCGATGTTCAATTAAGGGCATTTGATATTTGTAAT------GCTAGTGTTGCTGGCATTGGTTTGCATTTGAAAGTTAATTGCTGCCGTTTTCAGCGTTTAGATGAAAGTGGTAATA------------------------AAATGGATCGATTCTTTGTAGTTAAAAGAACTGATTTAGTTACATATAATAGAGAGATGGAATGTTATGAGCGAGTAAAAGGT------------------------TGTAGAGTTGTGGCAGAACACGATTTCTTTACTTTTGCTGTAGAGGGAAGTCGAGTGCCACATATAGTTCGCAAAGATCTTACAAAGTACACTATGTTGGATCTTTGCTATGCATTGCGACATTTCGATCGCAATGATTGCTCGCTTCTGTGTGACATACTCTCTATGTATGCTGGTTGTGAACAATCCTATTTTA------------------------------------------CACAAAAGGATTGGTATGATTTTGTTGAAAATCCTGATATAATTAATGTTTATAAGAAGCTAGGTCCTATTTTTAATAGAGCCCTAGTTAACACTGCTGAGTTTGCTGATGCACTTGTAGAGGCTGGCTTAGTAGGTGTTTTAACTCTTGATAATCAAGATTTGAATGGTATGTGGTATGATTTTGGTGATTATGTTGTTACAGCACCTGGTTGTGGTGTTGCAGTAGCTGATTCTTATTATTCTTATATGATGCCTATGCTGACCATGTGTCATGCATTGGATTGTGAGTTATACGTAAATAATACTTATAGACAATTTGATCTTGTAC---------------AGTATGACTTTACTGATTATAAGCTCGAGTTGTTTAATAAGTATTTTAAGCACTGGAGTATGCCTTATCATCCTAACACTATTGATTGTCAGGATGATAGGTGCATTATACATTGTGCTAATTTTAACATACTTTTTAGTATGGTGTTACCTAATACTTGTTTTGGGCCTCTTGTTAGGCAAATTTTTGTAGATGGTGTTCCTTTTGTTGTTTCAATTGGGTACCATTATAAAGAACTTGGTGTTGTTATGAATATGGATGTGGACACACATCGTTATCGCTTGTCTCTTAAAGACTTGCTTTTATACGCTGCTGATCCTGCTTTGCATGTTGCATCAGCTACAGCATTGTATGATTTACGTACCTGTTGCTTTAGTGTAGCAGCTATAGCAAGTGGTGTGAAGTTTCAAACAGTTAAGCCTGGTAATTTTAATCAGGATTTTTATGATTTTATTTTAAGTAAGGGCTTGCTTAAAGAGGGTAGCTCAGTTGATTTGAAGCACTTTTTCTTTACGCAAGATGGTAATGCTGCTATTACTGATTATAATTATTATAAGTATAATTTGCCCACTATGGTGGACATTAAGCAGTTGTTGTTTGTTTTGGAGGTTGTTTATAAGTATTTTGAGATTTATGATGGTGGTTGTATACCCGCATCACAAGTTATTGTAAATAATTATGATAAGAGTGCTGGCTATCCATTTAATAAATTTGGAAAAGCCAGACTATATTACGAGGCATTGTCATTTGATGAGCAGGATGATATTTACGCTTATACTAAGCGGAATGTCCTGCCCACACTTACACAAATGAACCTTAAGTATGCCATTAGTGCTAAAAATAGGGCCCGCACTGTAGCTGGAGTTTCTATTTTGAGTACTATGACTGGCAGAATGTTTCACCAAAAGTGTTTGAAAAGTATAGCAGCTACTCGTGGTGTTCCTGTTGTTATAGGCACTACGAAATTCTATGGCGGGTGGGATGATATGCTCCGCCGCCTTATTAAAGATGTTGATAATCCTGTACTTATGGGTTGGGATTATCCAAAATGTGATCGTGCTATGCCAAACATACTACGTATTGTTAGTAGTTTGGTATTAGCGCGAAAACATGATGCATGTTGTACGCAAAGCGATAGGTTTTACCGACTTGCGAATGAATGTGCACAAGTGTTGAGCGAGATTGTTATGTGTGGTGGCTGTTATTATGTTAAACCTGGCGGTACTAGTAGTGGTGATGCAACCACTGCCTTTGCTAACTCAGTTTTTAACATATGTCAAGCTGTTTCAGCCAATGTATGCTCATTAATGGCATGCAATGGAAATAAGATTGAAGATTTGAGTATTCGCGCTCTTCAAAAGCGTTTATACTCACATGTGTATAGAAGTGACACTGTTGACCCAACATTTGTCACAGAGTATTATGAATTTTTAAATAAGCATTTTAGTATGATGATTCTATCTGATGATGGTGTTGTGTGTTATAATTCTGATTATGCGTCCAAAGGGTATATTGCTAATATAAGTGCCTTTCAACAGGTGTTATATTACCAAAATAACGTTTTTATGTCTGAAGCCAAATGTTGGGTTGAAAATGACATAAACCATGGACCTCATGAATTTTGTTCACAACATACAATGCTAGTTAAAATGGATGGTGATGATGTCTACCTTCCATATCCTGATCCTAGTCGTATTCTAGGAGCTGGATGTTTTGTAGATGATTTGTTAAAGACTGATAGCGTTCTTTTGATAGAGCGATTTGTAAGTCTTGCAATAGATGCTTATCCATTAGTATATCACGAAAATGAAGAATACCAAAAGGTGTTTCGTGTGTATTTGGAGTATATAAAGAAGTTGTACAATGATCTGGGTAATCAGATTTTGGACAGCTATAGTGTTATTTTAAGTACTTGTGATGGACAAAAATTTACTGACGAGTCCTTTTACAAGAACATGTATTTAAGAAGTGCAGTTATGCAAAGCGTTGGTGCCTGCGTAGTCTGCTCCTCTCAAACATCTTTACGTTGTGGCAGTTGCATTAGAAAACCTCTTTTGTGCTGCAAGTGCTGTTACGATCATGTTATGGCAACTGATCATAAATATGTCCTGAGTGTTTCACCATATGTGTGTAATTCGCCAGGATGTGATGTAAATGATGTTACCAAATTGTATCTAGGTGGTATGTCATATTATTGTGAAGACCATAAACCACAGTATTCTTTTAAGTTAGTAATGAATGGTATGGTTTTTGGTTTGTATAAACAGTCTTGTACCGGATCTCCGTACATAGATGATTTTAATCGCATTGCTAGCTGTAAATGGACTGATGTAGACGATTACATACTAGCAAATGAATGTACCGAACGCTTAAAATTGTTTGCTGCAGAGACACAAAAGGCCACTGAAGAGGCATTTAAGCAGAGCTATGCATCAGCAACAATCCAAGAGATTGTAAGCGATCGTGAATTAATTCTCTCTTGGGAGACTGGTAAGGTTAAGCCACCGCTTAATAAGAATTATGTTTTTACTGGTTACCATTTCACTAAGAATGGTAAGACAGTTTTGGGTGAATATATTTTTGATAAGAGTGAGTTGAC---TAATGGTGTGTACTATCGCGCCACAACCACTTATAAGCTATCTGTTGGTGATGTCTTTGTTTTGACCTCTCATTCAGTAGCTAATTTAAGTGCTCCTACGCTTGTACCGCAGGAGAATTATAGTAGCATAA---GATTTGCTAGTGTTTATAGTGTGCTTGAAACGTTTCAGAGCAATGTTGTCAATTATCAACACATTGGAATGAAACGTTATTGTACCGTGCAAGGACCCCCTGGAACAGGGAAGTCACATCTTGCTATCGGTTTGGCTGTATATTATTGTACAGCAAGAGTTGTATATACTGCTGCCAGCCATGCTGCTGTTGATGCATTATGTGAAAAGGCATATAAATTTTTAAATATTAATGACTGCACGCGTATTGTTCCTGCTAAGGTGCGTGTGGATTGCTATGATAAATTTAAGATTAATGACACTTCTCGTAAGTATGTGTTTACTACCATAAATGCATTACCTGAGATGGTGACTGATATTGTTGTTGTAGATGAAGTAAGTATGCTTACCAATTACGAGCTATCTGTTATCAACGCTCGTATTCGTGCTAAGCATTATGTCTATATTGGTGACCCTGCTCAGTTGCCAGCACCCCGTGTGTTATTGAGTAAAGGATCCCTAGAACCTAAATATTTTAATACTGTAACTAAGCTAATGTGTTGCTTAGGTCCTGATATTTTCTTGGGAACATGCTATCGCTGTCCTAAGGAAATTGTGGATACAGTATCAGCCTTGGTTTATGATAATAAGCTCAAGGCTAAGAATGAAAATAGCTCATTGTGTTTTAAGGTCTATTTTAAGGG---------CGTTACAACACATGAGAGTTCTAGCGCTGTTAATATGCAGCAGATTTATTTAATTAGTAAATTTTTGAAGGCTAATCCATTGTGGCATAACGCCGTTTTTATTAGCCCTTATAATAGTCAGAACTTTGCTGCTAAACGCGTTTTGGGTCTTCAGACTCAAACCGTTGATTCAGCGCAAGGGTCTGAATATGATTATGTCATTTATTCACAGACTGCGGAAACAGCGCATTCTGTTAATGTTAATCGCTTCAATGTAGCTATTACCAGGGCCAAGAAAGGTATTCTCTGTGTCATGTGTAA---TATGCAACTTTTTGAGGCTTTACAATTTAC------AGCACTGACTTTGGATAAAGTTCCTT------------------------------------------------------------------CCAAATTGCA------------------------------------------------GTGTACTACCAATTTATTCAAAGATTGTAGCAAGAGCTATAT---TGGTTACCATCCAGCTCATGCTCCTTCATTTTTAGCAGTGGATGAAAAATACAAGGTAAATGGTGATTTGGCCGTTTGC---CTTGGAGTAGGTGATTCC---TCTGTAACATATTCTAGACTAATATCACTCATGGGTTTTAAGTTAGATCTGACACTTGAGGGATATT---------------GTAAGCTATTTATTACAAAAGAAGAGGCTGTTAAACGTGTTAGAGCTTGGGTCGGCTTCGACGCTGAAGGTGCCCACGCTACACGTGACAACATTGGAACTAATTTCCCCTTACAATTAGGATTTTCCACTGGAATAGATTTTGTAGTGGAAGCTACTGGTTTGTTTGCAGAAAGAGATGGTTACAGTTTTAGAAAAGCTGTGGCCAAAGCTCCACCTGGTGAACAATTTAAACATCTCATCCCGTTAATGTCCCAGGGACAGCGGTGGGATGTTGTTAGACCTAGAATAGTACAAATGTTTTCAGATCATTTAGTTGATCTGGCTGATAGCGTTGTACTTGTTACATGGGCTGCCAGCTTTGAGCTTACTTGTCTCCGATATTTTGCGAAAATAGGTAAGGAGACATGTTGTAATGTGTGCACTAATCGTGCCACAGTCTATAATTCTAGAACTGGTTACTATGGCTGCTGGCGTCATAGTG------------TTTCATGTGATTACTTGTACAACCCACTTATTGTTGATATTCAACAGTGGGGATATGTAGGTTCCTTGTCAAGTAATCATGATATGTATTGTAGCATCCATAAAGGAGCACATGTTGCTTCGTCAGATGCTATAATGACACGGTGTTTGGCCGTTTATGATTGTTTTTGCAATAATATAAATTGGAATGTGGAGTATCCCATTATTTCAAATGAGTTAAGTATTAATTCCTCTTGTAGGACATTGCAGCGTGTTATGCTTAAAGCCGCAATGCTTTGCAACAGGTATAGTTTGTGCTATGATATAGGCAATCCTAAGGCGATTGCATGTATCAAAGGCTAT------GATTTTAAGTTCTATGATGCCCAACCGATTGTTAAGTCTG---------TTAAGACTTTGTTTTATTCTTATGAGGCACATAAGGACAGTTTTAAAGATGGTTTGTG--TATGTTTTGGAACTG-CAATGTGGATAAGTATCCATCGAATGCAGTTGTATGTAGATTTGACACTAGAGTGTTGAATAATTTAAACCTTCCTGGCTGTAATGGTGGAAGTTTGTATGTTAATAAACATGCATTCCACACTAATCCCTTTTCGAGGGCAGCCTTTGAGTATTTGAAGCCCATGCCATTTTTCTATTATTCAGATACACCTTGTGTGTATATGGATGGCATGGATAATAAG----------CAGGTTGATTATGTACCTTTGAAAGCCGCCACTTGCATCACGAAGTGCAATTTAGGTGGCGCTGTTTGTTTAAAACATGCTGAAGAGTATCGCGAGTATCTTGAATGCTACAATACAGCAACTACAGCAGGTTTTACTTTTTGGGTTTATAAGACTTTTGATTTTTATAATTTGTGGAATACGTTCACCAA---------GCTACAAAGTTTGGAGAATGTTGTGTATAATTTAGTCAAGACTGGACATTATACTGGACAGACTGGTGAAATGCCTTGTGCCATTATAAATGATAAAGTTGTGGCTAAGATCGAACAGGAGGATGTTGTTATTTTTACTAATAATACAACATACCCTACTAATATTGCTGTTGAACTCTTTGCTAAGCGCAGTGTTCGACACCACCCTGAGCTCAAGCTCCTTAGAAACTTGAATATTGACGTGTGCTGGAAGCACGTCATTTGGGATTATGTTAGACAGAGTATATACTGCAGTAATACCTATGGTGTCTGCACATATACAGATTTAAAGTTCATTGATAAA--TTGAATGTCCTT------------------TTTGATGGTCGTGATAATGGTGCTCTTGAAGCTTTTAAACGTTGTGAGAACGGCGTTTACATTTCCACGACAAAAAT------------TAAAAGTCTTCAGATGATTAAAG------GTCCACCACGTGCTGAATTAAATGGC-GTAGTGGTG------------------------------GATAAAGTTGGAGA---------CACTGATGTTGTGTTTTACTTCGCTATGAGAAAAGATGGTCAGGATGTTATCTTCAGCCATATAGACAGCCTGGGAGTCAGCCCTTACTGGAGCCCACAAGGTAATCCAGGGGGTAATGGTAAACCCGGTAATGTCGGTGGTAATGATGCTCTAGCACAGGTTACTATCTTTACTCAGAGTCGCGTTATTAGCTCTTTCGAATGCCGTTCTGACATGGAGAAAGATTTTATAGCTTTAGATGAAGAGATGTTTATTCAGAAGTATGGTCTGGAGGACTATGCTTTTGATCACATTGTATATGGAAGTTTCAACCAGAAGATTATTGGGGGTTTGCATTTGCTTATAGGCTTGTTCCGGCGGCATCAAAAATCCAATCTGGTTGTACAGGAGTTCGTT---AGTTATGACTCCAGCATTCATTCTTATTTTATTACTGATGATAAGAGTGGTAGTAGTAAGAGTGTCTGCACTGTTGTAGATATTTTGTTAGATGATTTTGTGGCTCTTGTTAAGTCACTG---------AATCTAAATTGTGTGAGTAAGGTTGTTAATGTTAATGTGGATTTTAAAGATTTTCAGTTTATGCTGTGGTGCAATGAGGAGAAAGTTATGACTTTCTACCCCAGATTGCAAGCTGCATC------------------------------TGACTGGAAACCTGGTTATAGTATGCCTGTGTTATATAAGTATTTGACTTCCCCTATGGAAAGAGTTAATCTCTGGAACTACGGAAAGCCAATTACATTGCCTACAGGCTGTATGATGAATGTTGCTAAGTATACTCAATTATGTCAATATTTGAATACTAC---AACATTAGCAGTTCCTGTTAATATGCGTGTTTTGCATTTAGGTGCAGGTTCTGAAAAAGGAGTGGCTCCTGGTTCTGCAGTTCTTAGGCAGTGGTTACCAGCTGGCACTATCCTTATAGATAATGATTTATATCCATTTGTGAGCGACAGTGTCGCCACATATTTTGGAGATTGTATTACCTTACCCTTTGAATGTCAATGGGATTTGATAATTTCTGATATGTAT---GACCCTATTACTAAGAACATAGGGGAGTA---------CAATGTAAGTAAAGATGGGTTTTTTACATACATTTGTCATATGATTCGCGACAAGTTAGCTCTGGGTGGCAGTGTTGCTATAAAAATAACAGAGTTTTCTTGGAATGCAGAATTATATAAGTTAATGGGGTATTTTGCATTTTGGACGGTTTTCTGCACAAATGCAAATGCTTCTTCTAGTGAAGGATTTTTAATTGGCATAAATTATTTGGGCAAGCC------CAAGGTTGATATTGATGGAAATGTTATGCATGCCAATTATTTGTTCTGGAGAAATTCCACAGTTTGGAACGGGGGTGCTTATAGCCTGTTTGATATGGCCAAATTTCCGCTTAAGTTGGCTGGTACTGCCGTAATAAATTTAAAACCAGACCAGATC-AATGATATGGTTTATTCCCTTCTTGAAAAGGGTAAACTACTTATTAGAGACACA-AATAAAGAAGTTTTTGTTGGTGATAGTTTGGT----TAACGTAATCTAA-----------------------------
>KF686346_-_Pp1ab_gene Human coronavirus HKU1 strain HKU1/human/USA/HKU1-12/2010, complete genome
CGGGTTCGGGGTACTAGTGTGAATGCCCGGCTAGTACCCTGTGCTAGTGGTTTATCTACTGATGTTCAATTAAGGGCATTTGATATTTGTAAT------ACCAATAGAGCTGGTATAGGTTTATATTATAAAGTGAATTGTTGCCGTTTTCAGCGTATAGATGACGACGGTAATA------------------------AATTGGATAAGTTCTTTGTTGTCAAAAGAACTAATTTAGAAGTTTATAATAAAGAGAAAACTTATTATGAGTTGACTAAAAGT------------------------TGTGGTGTTGTGGCTGAACATGATTTCTTTACATTTGATATTGATGGTAGTCGCGTGCCACATATAGTTCGTAGGAATCTTTCAAAGTATACTATGTTAGATCTTTGCTATGCATTGCGTCATTTTGATCGTAATGATTGTTCAATATTGTGTGAAATTCTTTGTGAGTATGCTGATTGTAAAGAATCCTACTTTT------------------------------------------CTAAGAAAGATTGGTATGATTTTGTTGAAAATCCTGATATTATTAATATATATAAAAAATTAGGCCCTATTTTTAATAGAGCTTTACTTAATACTGTCATTTTTGCAGACACCTTAGTTGAAGTAGGTTTAGTTGGTGTTTTAACTTTAGATAACCAAGATTTGTATGGTCAATGGTATGATTTTGGTGATTTTATACAAACAGCCCCAGGATTTGGTGTGGCAGTCGCAGATTCTTACTATTCTTATATGATGCCTATGTTGACTATGTGTCATGTATTAGATTGTGAATTATTTGTTAATGATAGTTATAGACAATTCGATCTTGTGC---------------AGTATGATTTTACTGATTACAAGTTAGAGTTGTTTAATAAGTATTTTAAGTATTGGGGTATGAAGTATCATCCTAATACTGTGGATTGTGATAATGATAGGTGTATTATTCATTGTGCTAATTTTAATATACTATTTAGTATGGTTTTACCTAATACTTGTTTTGGTCCCCTTGTTAGACAAATTTTTGTAGATGGTGTACCGTTTGTTGTTTCTATTGGTTACCATTACAAAGAGTTAGGTGTAGTTATGAACTTAGATGTTGACACACACCGTTATCGTTTGTCTCTTAAAGATTTACTTCTTTATGCAGCAGATCCTGCTATGCATGTTGCATCTGCTAGTGCTCTGCTTGATTTACGAACTTGTTGTTTTAGTGTAGCTGCCATTACAAGTGGTATAAAATTTCAAACTGTAAAACCAGGTAACTTTAACCAAGACTTTTACGAGTTTGTTAAAAGTAAAGGCTTGTTTAAAGAGGGTAGTACAGTTGATTTGAAACATTTTTTCTTTACTCAAGATGGTAATGCTGCAATTACTGATTATAATTATTATAAGTATAATTTACCTACTATGGTTGATATTAAGCAGTTATTGTTTGTATTAGAAGTTGTTTATAAATATTTTGAAATTTATGATGGTGGTTGTATACCAGCATCACAAGTTATTGTTAATAATTATGATAAAAGTGCTGGTTATCCATTTAATAAATTTGGTAAAGCCAGACTTTATTATGAGGCATTATCATTTGAAGAACAGAATGAAATTTATGCATATACTAAACGTAATGTTCTGCCCACCTTAACTCAAATGAATTTAAAATATGCTATCAGTGCTAAGAATAGAGCTCGCACTGTAGCAGGTGTTTCTATTCTTAGTACTATGACAGGCCGAATGTTCCATCAAAAATGTTTGAAGAGTATAGCAGCTACCCGAGGTGTTCCTGTTGTTATAGGAACCACTAAATTTTATGGTGGTTGGGACGATATGTTACGTCATCTTATAAAGGATGTTGACAACCCTGTTCTTATGGGTTGGGATTATCCTAAATGTGATCGTGCTATGCCAAATATTTTGCGTATTGTTAGTAGTTTAGTTTTGGCCCGCAAACATGAATTTTGTTGTTCACATGGTGATAGATTTTATCGCCTTGCGAATGAATGTGCTCAAGTTTTGAGTGAAATAGTTATGTGTGGCGGTTGCTATTATGTTAAGCCTGGTGGTACTAGCAGTGGTGATGCAACTACTGCTTTTGCTAATTCTGTTTTTAATATATGTCAGGCTGTTACTGCTAACGTTTGTTCTCTTATGGCCTGTAATGGCCATAAGATTGAAGATTTAAGTATACGCAATTTACAAAAACGCTTATACTCTAATGTTTATCGTACAGATTATGTTGATTATACATTTGTTAATGAGTATTATGAATTTTTATGTAAGCATTTTAGTATGATGATTTTGAGTGATGATGGTGTTGTCTGTTATAACTCTGATTATGCTAGTAAGGGTTATATAGCTAATATAAGTGTTTTTCAACAAGTTTTGTACTATCAGAATAATGTTTTTATGTCTGAATCTAAATGTTGGGTTGAAAATGATATTACTAATGGTCCTCATGAATTTTGTTCCCAACATACTATGTTGGTTAAGATAGATGGTGATTATGTTTATTTACCATATCCAGATCCTTCTAGAATTCTAGGAGCTGGTTGTTTTGTTGATGATTTATTGAAGACTGACAGTGTTCTTTTGATAGAGCGCTTTGTAAGTCTAGCTATAGATGCTTACCCTTTAGTATATCATGAAAATGAAGAATACCAAAAAGTCTTTCGTGTATATTTAGAATATATAAAAAAACTGTATAATGATCTTGGTACTCAGATCTTAGATAGTTATAGTGTTATTTTAAGTACTTGTGATGGTTTAAAGTTTACTGAAGAATCATTTTACAAGAATATGTATTTAAAAAGTGCCGTGATGCAGAGTGTAGGTGCATGTGTTGTTTGTTCATCACAAACTTCTTTGCGTTGTGGCAGTTGTATACGTAAGCCTTTGTTATGTTGTAAATGTTGTTATGACCATGTTATGGCAACTAATCATAAATATGTTTTGAGTGTCTCACCTTACGTTTGTAATGCACCTAACTGTGATGTGAGTGATGTCACCAAATTATATTTGGGTGGTATGTCTTACTATTGTGAAAACCATAAACCCCATTATTCATTTAAGTTAGTTATGAATGGTATGGTCTTTGGTTTGTATAAACAATCTTGTACGGGTTCACCTTATATAGATGATTTTAATAAGATAGCTAGTTGTAAATGGACAGAAGTTGATGATTATGTTCTGGCAAATGAGTGTATTGAACGTTTAAAGTTATTTGCTGCAGAAACTCAAAAGGCAACTGAAGAGGCTTTTAAACAAAGCTATGCTTCTGCTACCATTCAAGAGATTGTTAGTGATAGAGAAGTTATTTTGTGTTGGGAGACAGGTAAAGTTAAACCACCACTTAATAAAAATTATGTTTTCACAGGCTACCATTTTACTAGTACTGGTAAGACAGTTTTAGGTGAGTATGTTTTTGATAAAAGTGAATTAAC---TAACGGTGTGTATTACCGCGCTACAACTACTTATAAACTTTCTATAGGTGATGTTTTTGTTTTAACATCACATTCTGTAGCTAGTTTAAGTGCACCTACACTTGTCCCACAAGAGAACTATGCTAGTATAA---GATTTTCTAGTGTTTATAGTGTTCCATTGGTGTTTCAAAATAATGTTGCTAATTATCAGCACATTGGAATGAAACGTTATTGCACTGTTCAAGGTCCCCCTGGTACGGGAAAGTCTCATCTTGCTATAGGTCTAGCTGTTTATTACTACACAGCACGTGTAGTTTATACTGCTGCTAGTCATGCTGCTGTAGATGCATTGTGTGAAAAAGCTTATAAGTTTTTAAATATTAACGATTGTACACGTATTATTCCTGCTAAAGTTCGTGTAGATTGTTATGATAAGTTTAAAATTAATGATACCACTTGTAAGTATGTTTTTACCACAATAAATGCATTACCAGAGTTGGTTACAGATATTGTTGTTGTTGATGAAGTTAGTATGCTTACTAATTATGAATTGTCTGTTATAAATGCTCGTATTAAAGCTAAACATTATGTATATATTGGAGATCCTGCTCAATTACCTGCACCACGTGTGCTGTTGAGCAAGGGTTCTTTAGAACCTAGGCACTTCAATTCTATTACTAAAATAATGTGTTGTTTAGGTCCTGATATCTTTTTGGGAAATTGTTATAGGTGTCCTAAAGAAATTGTAGAAACTGTTTCAGCATTGGTTTATGATAATAAACTCAAGGCTAAAAATGATAATAGTTCATTATGTTTTAAAGTATATTTTAAGGG---------ACAGACAACACATGAGAGTTCAAGTGCTGTAAATATTCAACAGATATATCTAATTAGTAAATTTTTAAAAGCTAATCCAGTTTGGAATAGTGCTGTTTTTATTAGTCCTTATAATAGTCAGAATTATGTTGCTAAGCGTGTTTTAGGTGTTCAAACACAAACTGTAGATTCTGCTCAAGGTTCGGAATATGATTACGTTATATATTCACAAACAGCAGAAACAGCCCATTCTGTTAATGTTAATCGATTTAATGTTGCCATAACTAGAGCCAAGAAGGGCATTTTTTGTGTTATGAGTAA---TATGCAATTATTTGAATCTCTTAATTTTAT------TACTCTACCTTTAGATAAAATTCAAAATC------------------------------------------------------AAACTTTACCTCGTTTGCA------------------------------------------------TTGCACAACTAATCTTTTTAAAGATTGTAGTAAAAGTTGCTT---AGGTTATCATCCAGCGCATGCCCCCTCATTTTTAGCAGTTGATGATAAATATAAGGTTAATGAAAATTTGGCTGTAAAT---TTAAATATTTGTGAACCT---GTTTTAACATATTCTCGTTTAATATCTCTTATGGGTTTTAAATTAGATTTGACTCTTGATGGTTATT---------------CTAAATTGTTTATTACTAAAGATGAAGCCATTAAACGTGTTAGAGGTTGGGTTGGTTTTGATGTTGAAGGCGCTCATGCTACTCGCGAAAACATTGGAACAAACTTTCCACTGCAAATAGGTTTTTCAACTGGTGTGGATTTTGTAGTTGAAGCTACTGGCTTATTTGCTGAGAGAGATTGTTATACTTTTAAAAAAACTGTAGCTAAAGCTCCTCCTGGTGAAAAATTTAAACATTTAATACCCCTTATGTCAAAAGGTCAAAAGTGGGATATTGTTAGAATTAGAATTGTTCAAATGTTATCTGATTATCTTTTAGACCTTTCTGATAGTGTAGTATTTATTACTTGGTCTGCCAGTTTTGAACTTACTTGTTTAAGGTATTTTGCTAAATTAGGCAGAGAGCTTAATTGTAATGTGTGTTCTAATCGTGCTACATGCTACAATTCTAGAACTGGTTATTATGGTTGTTGGCGCCATAGTT------------ATACTTGTGATTATGTGTATAATCCACTTATTGTAGATATACAACAGTGGGGTTATACAGGTTCTTTAACTAGTAATCACGATATAATTTGTAATGTACATAAAGGTGCACATGTTGCGTCAGCTGATGCAATTATGACTCGTTGTTTAGCAATCTATGATTGTTTTTGTAAATCTGTTAATTGGAATTTAGAGTATCCAATAATTTCTAATGAGGTCAGTATAAATACATCTTGTAGGTTATTGCAGCGTGTCATGCTTAAAGCTGCCATGCTATGTAATAGATACAACTTATGTTATGACATAGGCAATCCTAAAGGTTTAGCTTGTGTCAAAGATTAT------GAATTTAAATTTTATGATGCTTTTCCTGTAGCCAAGTTTG---------TTAAACAGTTATTTTATGTCTATGATGTGCATAAAGATAATTTTAAAGATGGTTTATG--TATGTTTTGGAATTG-TAATGTTGATAAATATCCATCTAATTCAATTGTTTGTAGATTTGACACTCGAGTTTTAAATAAATTAAACCTTCCTGGATGTAATGGTGGTAGTTTGTATGTTAATAAACATGCATTCCATACTAATCCTTTTACTAGAACTGTTTTTGAAAATCTTAAGCCTATGCCTTTTTTCTATTATTCAGATACGCCTTGTGTGTACGTAGATGGTTTAGAATCTAAA----------CAAGTTGATTACGTTCCTTTAAGAAGCGCCACTTGTATCACACGGTGTAATCTAGGTGGAGCTGTTTGTTCAAAGCATGCTGAAGAATATTGTAACTACCTTGAGTCTTATAATATAGTTACTACAGCAGGCTTTACTTTTTGGGTTTATAAGAATTTTGATTTTTATAATTTATGGAACACTTTTACTAC---------GTTACAGAGTTTAGAAAACGTAATATATAACTTGGTTAATGTTGGTCATTATGATGGACGTACAGGTGAATTACCTTGTGCTATTATTAATGACAAAGTTGTTGTTAAGATTAATAATGTAGATACTGTTATTTTTAAAAATAATACATCATTTCCTACTAATATAGCTGTTGAATTGTTTACAAAACGTAGTATCCGGCACCACCCTGAACTTAAGATTCTTAGAAATTTGAACATTGATATTTGTTGGAAGCATGTCCTGTGGGATTATGTTAAAGATAGTTTGTTTTGTAGTTCCACTTATGGTGTTTGTAAATACACAGATTTGAAGTTCATCGAAAAT--TTGAATATACTT------------------TTTGATGGTCGTGACACTGGCGCTTTAGAAGCTTTTAGAAAAGCAAGAAATGGTGTTTTTATTAGTACTGAAAAATT------------AAGTAGGTTATCAATGATTAAAG------GTCCGCAACGAGCTGATTTAAATGGT-GTGATTGTG------------------------------GATAAAGTTGGAGA---------ACTCAAAGTTGAGTTTTGGTTCGCTATGAGAAAAGATGGTGACGATGTTATCTTCAGCCGAACAGACAGCCTATGCTCAAGCCATTACTGGAGCCCACAAGGTAATCTAGGTGGTAATTGCG---CGGGTAATGTCATTGGTAATGATGCTCTAACACGTTTTACTATCTTTACTCAGAGTCGTGTATTGTCAAGTTTTGAACCTCGCTCAGATTTAGAACGGGATTTTATTGATATGGATGATAATCTGTTTATTGCTAAATATGGTTTAGAAGACTATGCATTTGATCATATAGTTTATGGTAGTTTTAACCATAAAGTTATAGGAGGTTTGCATTTGCTTATAGGCTTATTTCGTAGGCTAAAAAAATCTAATTTGTTAATTCAAGAGTTTTTA---CAGTATGATTCTAGTATTCATTCATATTTTATTACTGATCAGGAGTGTGGTAGTAGTAAGAGTGTTTGTACAGTTATTGATTTATTATTAGATGATTTTGTTTCTATTGTTAAGTCATTA---------AATTTGAGTTGTGTTAGTAAAGTTGTTAATATTAATGTTGATTTTAAGGATTTTCAATTTATGTTGTGGTGTAATGATAATAAAATTATGACTTTTTATCCTAAAATGCAAGCCACTAA------------------------------TGATTGGAAACCTGGCTATTCTATGCCTGTTTTGTATAAGTATTTGAATGTTCCATTAGAGAGAGTCTCTTTATGGAATTATGGTAAACCTATTAATTTGCCTACAGGCTGTATGATGAATGTTGCTAAGTACACTCAATTATGTCAGTATTTGAATACTAC---AACATTAGCTGTTCCTGTTAATATGCGTGTTTTACATTTAGGTGCAGGGTCTGATAAAGAAGTAGCTCCAGGTTCTGCTGTTTTAAGACAGTGGTTACCATCTGGTAGTATTCTTGTAGATAATGATCTAAACCCATTTGTTAGCGATAGTTTAGTTACTTATTTTGGAGATTGTATGACTTTACCATTTGATTGTCATTGGGATTTGATAATATCTGATATGTAT---GATCCTCTTACTAAAAATATTGGTGATTA---------TAATGTGAGTAAGGATGGTTTTTTTACTTACATTTGTCATTTAATTCGTGATAAATTATCTTTGGGTGGTAGTGTAGCTATAAAAATTACAGAGTTTTCTTGGAATGCTGATTTATATAAATTAATGAGTTGTTTTGCATTTTGGACAGTTTTTTGTACTAATGTAAATGCTTCTTCTAGTGAAGGGTTTTTAATAGGTATAAATTACCTGGGTAAATC------TTCTTTTGAAATAGATGGCAATGTTATGCATGCTAACTATTTGTTTTGGAGAAATAGTACAACATGGAATGGCGGTGCTTATAGTTTATTTGATATGACTAAATTTTCTTTGAAATTGGCTGGCACTGCTGTTGTTAATTTAAGACCAGATCAATTA-AATGATTTAGTTTATTCTCTTATTGAAAGAGGTAAATTATTAGTTCGCGATACG-CGTAAAGAGATTTTTGTTGGTGATAGTCTTGT----AAATACTTGTTAG-----------------------------
>NC_006577_-_ORF1ab_gene Human coronavirus HKU1, complete genome
CGGGTTCGGGGTACTAGTGTGAATGCCCGGCTAGTACCCTGTGCTAGTGGTTTATCTACTGATGTTCAATTAAGGGCATTTGACATTTGTAAT------ACCAATAGAGCTGGTATAGGTTTATATTATAAAGTGAATTGTTGCCGTTTTCAGCGTATAGATGACGACGGTAATA------------------------AATTGGATAAGTTCTTTGTTGTCAAAAGAACTAATTTAGAAGTTTATAATAAAGAGAAAACTTATTATGAGTTGACTAAAAGT------------------------TGTGGTGTTGTGGCTGAACATGATTTCTTTACATTTGATATTGATGGTAGTCGCGTGCCACATATAGTTCGTAGGAATCTTTCAAAGTATACTATGTTAGATCTTTGCTATGCATTGCGTCATTTTGATCGTAATGATTGTTCAATATTGTGTGAAATTCTTTGTGAGTATGCTGATTGTAAAGAATCCTACTTTT------------------------------------------CTAAGAAAGATTGGTATGATTTTGTTGAAAATCCTGATATTATTAATATATATAAAAAATTAGGCCCTATTTTTAATAGAGCTTTACTTAATACTGTCATTTTTGCAGACACCTTAGTTGAAGTAGGTTTAGTTGGTGTTTTAACTTTAGATAACCAAGATTTGTATGGTCAATGGTATGATTTTGGTGATTTTATACAAACAGCCCCAGGGTTTGGTGTGGCAGTTGCAGATTCTTACTATTCTTATATGATGCCTATGTTGACTATGTGTCATGTATTAGATTGTGAATTATTTGTTAATGATAGTTATAGACAATTCGATCTTGTAC---------------AGTATGATTTTACTGATTACAAGTTAGAGTTGTTTAATAAGTATTTTAAGTATTGGGGTATGAAGTATCATCCTAATACTGTGGATTGTGATAATGATAGGTGTATTATTCATTGTGCTAATTTTAATATACTATTTAGTATGGTTTTACCTAATACTTGTTTTGGTCCCCTTGTTAGACAAATTTTTGTAGATGGTGTACCGTTTGTTGTTTCTATTGGTTACCATTACAAAGAGTTAGGTGTAGTTATGAACTTAGATGTTGACACACACCGTTATCGTTTGTCTCTTAAAGATTTACTTCTTTATGCAGCAGATCCTGCTATGCACGTTGCATCTGCTAGTGCTCTGCTTGATTTACGAACTTGTTGTTTTAGTGTAGCTGCCATTACAAGTGGTATAAAATTTCAAACTGTAAAACCAGGTAACTTTAACCAAGACTTTTACGAGTTTGTTAAAAGTAAAGGCTTGTTTAAAGAGGGTAGTACAGTTGATTTGAAACATTTTTTCTTTACTCAAGATGGTAATGCTGCAATTACTGATTATAATTATTATAAGTATAATTTACCTACTATGGTTGATATTAAGCAGTTATTGTTTGTATTAGAAGTTGTTTATAAATATTTTGAAATTTATGATGGTGGTTGTATACCAGCATCACAAGTTATTGTTAATAATTATGATAAAAGTGCTGGTTATCCATTTAATAAATTTGGTAAAGCCAGACTTTATTATGAGGCATTATCATTTGAGGAACAGAATGAAATTTATGCATATACTAAACGTAATGTTCTGCCCACCTTAACTCAAATGAATTTAAAATATGCTATCAGTGCTAAGAATAGAGCTCGCACTGTAGCAGGTGTTTCTATTCTTAGTACTATGACAGGCCGAATGTTCCATCAAAAATGTTTGAAGAGTATAGCAGCTACCCGAGGTGTTCCTGTTGTTATAGGAACCACTAAATTTTATGGTGGTTGGGACGATATGTTACGTCATCTTATAAAGGATGTTGACAACCCTGTTCTTATGGGTTGGGATTATCCTAAATGTGATCGTGCTATGCCAAATATTTTGCGTATTGTTAGTAGTTTAGTTTTGGCCCGCAAACATGAATTTTGTTGTTCACATGGTGATAGATTTTATCGCCTTGCGAATGAATGTGCTCAAGTTTTGAGTGAAATAGTTATGTGTGGCGGTTGCTATTATGTTAAGCCTGGTGGTACTAGCAGTGGTGATGCAACTACTGCTTTTGCTAATTCTGTTTTTAATATATGTCAGGCTGTTACTGCTAATGTTTGTTCTCTTATGGCCTGTAATGGCCATAAGATTGAAGATTTAAGTATACGCAATTTACAAAAACGCTTATACTCTAATGTTTATCGTACAGATTATGTTGATTATACATTTGTTAATGAGTATTATGAATTTTTATGTAAGCATTTTAGTATGATGATTTTGAGTGATGATGGTGTTGTCTGTTATAACTCTGATTATGCTAGTAAGGGTTATATAGCTAATATAAGTGTTTTTCAACAAGTTTTGTACTATCAGAATAATGTCTTTATGTCTGAATCTAAATGTTGGGTTGAAAATGATATTACTAATGGTCCTCATGAATTTTGTTCCCAACATACTATGTTAGTTAAGATAGATGGTGATTATGTTTATTTACCATATCCAGATCCTTCTAGAATTTTAGGAGCTGGTTGTTTTGTTGATGATTTATTGAAGACTGACAGTGTTCTTTTGATAGAGCGCTTTGTAAGTCTAGCTATAGATGCTTACCCTTTAGTACATCATGAAAATGAAGAATACCAAAAAGTCTTTCGTGTATATTTAGAATATATAAAAAAACTGTATAATGATCTTGGTACTCAGATCTTAGATAGTTATAGTGTTATTTTAAGTACTTGTGATGGTTTAAAGTTTACTGAAGAATCATTTTACAAGAATATGTATTTAAAAAGTGCCGTGATGCAGAGTGTAGGTGCATGCGTTGTTTGTTCATCACAAACTTCTTTGCGTTGTGGCAGTTGTATACGTAAGCCTTTGTTATGTTGTAAATGTTGTTATGACCATGTTATGGCAACTAATCATAAATATGTTTTGAGTGTCTCACCTTACGTTTGTAATGCACCTAACTGTGATGTGAGTGATGTCACCAAATTATATTTGGGCGGTATGTCTTACTATTGTGAAAACCATAAACCCCATTATTCATTTAAGTTAGTTATGAATGGTATGGTCTTTGGTTTGTATAAACAATCTTGCACGGGTTCACCTTATATAGATGATTTTAATAAGATAGCTAGTTGTAAATGGACAGAAGTTGATGATTATGTTCTGGCAAATGAGTGTATTGAACGTTTAAAGTTATTTGCTGCAGAAACTCAAAAGGCAACTGAAGAGGCTTTTAAACAAAGCTATGCTTCTGCTACCATTCAAGAGATTGTTAGTGATAGAGAAGTTATTTTGTGTTGGGAGACAGGTAAAGTTAAACCACCACTTAATAAAAATTATGTTTTCACAGGCTACCATTTTACTAGTACTGGTAAGACAGTTTTAGGTGAGTATGTTTTTGATAAAAGTGAATTAAC---TAACGGTGTGTATTACCGCGCTACAACTACTTATAAACTTTCTATAGGTGATGTTTTTGTTTTAACATCACATTCTGTAGCTAGTTTAAGTGCACCTACACTTGTCCCACAAGAGAACTATGCTAGTATAA---GATTTTCTAGTGTTTATAGTGTTCCATTGGTGTTTCAAAATAATGTTGCTAATTATCAGCACATTGGAATGAAACGTTATTGCACTGTTCAAGGTCCCCCTGGTACGGGAAAGTCTCATCTTGCTATAGGTCTAGCTGTTTATTACTACACAGCACGTGTAGTTTATACTGCTGCTAGTCATGCTGCTGTAGATGCATTGTGTGAAAAAGCTTATAAGTTTTTAAATATTAACGATTGTACACGTATTATTCCTGCTAAAGTTCGTGTAGATTGTTATGATAAGTTTAAAATTAATGATACCACTTGTAAGTATGTTTTTACCACAATAAATGCATTACCAGAGTTGGTTACAGATATTGTTGTTGTTGATGAAGTTAGTATGCTTACTAATTATGAATTGTCTGTTATAAATGCTCGTATTAAAGCTAAACATTATGTATATATTGGAGATCCTGCTCAATTACCTGCACCACGTGTGCTGTTGAGCAAGGGTTCTTTAGAACCTAGGCACTTCAATTCTATTACTAAAATAATGTGTTGTTTAGGTCCTGATATCTTTTTGGGAAATTGTTATAGGTGTCCTAAAGAAATTGTAGAAACTGTTTCAGCATTGGTTTATGATAATAAACTCAAGGCTAAAAATGATAATAGTTCATTATGTTTTAAAGTATATTTTAAGGG---------ACAGACAACACATGAGAGTTCAAGTGCTGTAAATATTCAACAGATATATCTAATTAGTAAATTTTTAAAAGCTAATCCAGTTTGGAATAGTGCTGTTTTTATTAGTCCTTATAATAGTCAGAATTATGTTGCTAAGCGTGTTTTAGGTGTTCAAACACAAACTGTAGATTCTGCTCAAGGTTCGGAATATGATTATGTTATATATTCACAAACAGCAGAAACAGCCCATTCTGTTAATGTTAATCGATTTAATGTTGCCATAACTAGAGCCAAGAAGGGCATTTTTTGTGTTATGAGTAA---TATGCAATTATTTGAATCTCTTAATTTTAT------TACTCTACCTTTAGATAAAATTCAAAATC------------------------------------------------------AAACTTTACCTCGTTTGCA------------------------------------------------TTGCACAACTAATCTTTTTAAAGATTGTAGTAAAAGTTGCTT---AGGTTATCATCCAGCGCATGCCCCCTCATTTTTAGCAGTTGATGATAAATATAAGGTTAATGAAAATTTGGCTGTAAAT---TTAAATATTTGTGAACCT---GTTTTAACATATTCTCGTTTAATATCTCTTATGGGTTTTAAATTAGATTTGACTCTTGATGGTTATT---------------CTAAATTGTTTATTACTAAAGATGAAGCCATTAAACGTGTTAGAGGTTGGGTTGGTTTTGATGTTGAGGGCGCTCATGCTACTCGCGAAAACATTGGAACAAACTTTCCACTGCAAATAGGTTTTTCAACTGGTGTGGATTTTGTAGTTGAAGCTACTGGCTTATTTGCTGAGAGAGATTGTTATACTTTTAAAAAAACTGTAGCTAAAGCTCCTCCTGGTGAAAAATTTAAACATTTAATACCCCTTATGTCAAAAGGTCAAAAGTGGGATATTGTTAGAATTAGAATTGTTCAAATGTTATCTGATTATCTTTTAGACCTTTCTGATAGTGTAGTATTTATTACTTGGTCTGCCAGTTTTGAACTTACTTGTTTAAGGTATTTTGCTAAATTAGGCAGAGAGCTTAATTGTAATGTGTGTTCTAATCGTGCTACATGCTACAATTCTAGAACTGGTTATTATGGTTGTTGGCGCCATAGTT------------ATACTTGTGATTATGTGTATAATCCACTTATTGTAGATATACAACAGTGGGGTTATACAGGTTCTTTAACTAGTAATCACGATATAATTTGTAATGTACATAAAGGTGCACATGTTGCGTCAGCTGATGCAATTATGACTCGTTGTTTAGCAATCTATGATTGTTTTTGTAAATCTGTTAATTGGAATTTAGAGTATCCAATAATTTCTAATGAGGTCAGTATAAATACATCTTGTAGGTTATTGCAGCGTGTCATGCTTAAAGCTGCCATGCTATGTAATAGATACAACTTATGTTATGACATAGGCAATCCTAAAGGTTTAGCTTGTGTCAAAGATTAT------GAATTTAAATTTTATGATGCTTTTCCTGTAGCCAAGTCTG---------TTAAACAGTTATTTTATGTCTATGATGTGCATAAAGATAATTTTAAAGATGGTTTATG--TATGTTTTGGAATTG-TAATGTTGATAAATATCCATCTAATTCAATTGTTTGTAGATTTGACACTCGAGTGTTAAATAAATTAAACCTTCCTGGATGTAATGGTGGTAGTTTGTATGTTAATAAACATGCATTCCATACTAATCCTTTTACTAGAACTGTTTTTGAAAATCTTAAGCCTATGCCTTTTTTCTATTATTCAGATACGCCTTGTGTGTACGTAGATGGTTTAGAATCTAAA----------CAAGTTGATTACGTTCCTTTAAGAAGCGCCACTTGTATCACACGGTGTAATCTAGGTGGAGCTGTTTGTTCAAAGCATGCTGAAGAATATTGTAACTACCTTGAGTCTTATAATATAGTTACTACAGCAGGCTTTACTTTTTGGGTTTATAAGAATTTTGATTTTTATAATTTATGGAACACTTTTACTAC---------GTTACAGAGTTTAGAAAACGTAATATATAACTTGGTTAATGTTGGTCATTATGATGGACGTACAGGTGAATTACCTTGTGCTATTATGAATGACAAAGTTGTTGTTAAGATTAATAATGTAGATACTGTTATTTTTAAAAATAATACATCATTTCCTACTAATATAGCTGTTGAATTGTTTACAAAACGTAGTATCCGGCACCACCCTGAACTTAAGATTCTTAGAAATTTGAACATTGATATTTGTTGGAAGCATGTCCTGTGGGATTATGTTAAAGATAGTTTGTTTTGTAGTTCCACTTATGGTGTTTGTAAATACACAGATTTGAAGTTCATCGAAAAT--TTGAATATACTT------------------TTTGATGGTCGTGACACTGGCGCTTTAGAAGCTTTTAGAAAAGCAAGAAATGGTGTTTTTATTAGTACTGAAAAATT------------AAGTAGGTTATCAATGATTAAAG------GTCCGCAACGAGCTGATTTAAATGGT-GTGATTGTG------------------------------GATAAAGTTGGAGA---------ACTCAAAGTTGAGTTTTGGTTCGCTATGAGAAAAGATGGTGACGATGTTATCTTCAGCCGAACAGACAGCCTATGCTCAAGCCATTACTGGAGCCCACAAGGTAATCTAGGTGGTAATTGCG---CGGGTAATGTCATTGGTAATGATGCTCTAACACGTTTTACTATCTTTACTCAGAGTCGTGTATTGTCAAGTTTTGAACCTCGCTCAGATTTAGAACGGGATTTTATTGATATGGATGATAATCTGTTTATTGCTAAATATGGTTTAGAAGACTATGCATTTGATCATATAGTTTATGGTAGTTTTAACCATAAAGTTATAGGAGGTTTGCATTTGCTTATAGGCTTATTTCGTAGGAAAAAAAAATCTAATTTGTTAATTCAAGAGTTTTTA---CAGTATGATTCTAGTATTCATTCATATTTTATTACTGATCAGGAGTGTGGTAGTAGTAAGAGTGTTTGTACAGTTATTGATTTATTATTAGATGATTTTGTTTCTATTGTTAAGTCATTA---------AATTTGAGTTGTGTTAGTAAAGTTGTTAATATTAATGTTGATTTTAAGGATTTTCAATTTATGTTGTGGTGTAATGATAATAAAATTATGACTTTTTATCCTAAAATGCAAGCCACTAA------------------------------TGATTGGAAACCTGGCTATTCTATGCCTGTTTTGTATAAGTATTTGAATGTTCCATTAGAGAGAGTCTCTTTATGGAATTATGGTAAACCTATTAATTTGCCTACAGGCTGTATGATGAATGTTGCTAAGTACACTCAATTATGTCAGTATTTGAATACTAC---AACATTAGCTGTTCCTGTTAATATGCGTGTTTTACATTTAGGTGCAGGGTCTGATAAAGAAGTAGCTCCAGGTTCTGCTGTTTTAAGACAGTGGTTACCATCTGGTAGTATTCTTGTAGATAATGATTTAAACCCATTTGTTAGCGATAGTTTAGTTACTTATTTTGGAGATTGTATGACTTTACCATTTGATTGTCATTGGGATTTGATAATATCTGATATGTAT---GATCCTCTTACTAAAAATATTGGTGATTA---------TAATGTGAGTAAGGATGGGTTTTTTACTTACATTTGTCATTTAATTCGTGATAAATTATCTTTGGGTGGTAGTGTAGCTATAAAAATTACAGAGTTTTCTTGGAATGCTGATTTATATAAATTAATGAGTTGTTTTGCATTTTGGACAGTTTTTTGTACTAATGTAAATGCTTCTTCTAGTGAAGGGTTTTTAATAGGTATAAATTACCTGGGTAAATC------TTCTTTTGAAATAGATGGCAATGTTATGCATGCTAACTATTTGTTTTGGAGAAATAGTACAACATGGAATGGCGGTGCTTATAGTTTATTTGATATGACTAAATTTTCTTTGAAATTGGCTGGCACTGCTGTTGTTAATTTAAGACCAGATCAATTA-AATGATTTAGTTTATTCTCTTATTGAAAGAGGTAAATTATTAGTTCGCGATACG-CGTAAAGAGATTTTTGTTGGTGATAGTCTTGT----AAATACTTGTTAG-----------------------------
>DQ022305_-_orf1ab_gene Bat SARS coronavirus HKU3-1, complete genome
CGGGTTTGCGGTGTAAGTGCG---GCCCGTCTTACACCGTGCGGCACAGGCACTAGCACTGATGTCGTTTATAGGGCTTTTGATATTTACAAC------GAGAAAGTTGCTGGTTTTGCAAAGTTCCTAAAGACTAATTGCTGCCGCTTCCAAGAAAAGGATGAGGAAGGCAATT------------------------TATTAGACTCTTATTTCGTAGTTAAGAGGCACACAATGTCCAACTACCAACATGAAGAGACTATTTACAACTTGATTAAAGAG------------------------TGTCCAGCCGTTGCTGTTCATGACTTTTTCAAGTTTAGAGTGGATGGTGACATGGTACCACATATATCACGTCAACGTCTAACTAAATACACAATGGCTGATTTAGTCTATGCTCTACGTCATTTTGACGAGGGCAATTGTGATACATTAAAGGAAATACTTGTCACATACAATTGTTGTGATGACAACTATTTCA------------------------------------------ATAAGAAGGATTGGTATGATTTTGTAGAAAATCCTGATGTTCTACGCGTATACGCGAACCTAGGTGAGCGTGTACGTCGAGCCTTACTGAAGACTGTGCAATTCTGCGATGCTATGCGTGATGCGGGTATCGTAGGTGTACTGACACTAGATAATCAGGATCTGAATGGGAATTGGTACGATTTTGGAGACTTCGTACAGGTAGCACCAGGCTGCGGGGTTCCTATTGTGGATTCATACTATTCTTTGCTGATGCCTATCTTGACACTCACAAAGGCCTTAGCTGCTGAGTCCCATATGGACGCTGATCTCGCGAAGCCACTTGTAAAGTGG---GATTTGCTCAAATATGATTTCACGGAAGAGAGACTATGTCTTTTCGACCGTTATTTTAAATATTGGGATCAGACATACCATCCTAATTGTATTAATTGTTTGGATGACAGGTGTATCCTTCATTGTGCAAACTTTAATGTATTATTTTCTACTGTGTTTCCACCTACGAGTTTTGGACCACTAGTAAGAAAGATATTTGTAGATGGTGTACCTTTTGTTGTTTCAACGGGCTACCATTTCCGTGAGCTAGGGGTTGTACATAATCAGGATGTAAACTTACATAGCTCACGCCTCAGTTTTAAGGAACTTTTAGTGTACGCTGCTGATCCAGCCATGCATGCTGCCTCTGGCAATTTGTTGTTAGATAAACGTACTACATGCTTTTCAGTAGCTGCACTAACAAATAATGTTGCTTTTCAAACTGTCAAACCCGGTAATTTTAATAAAGACTTTTATGACTTTGCTGTGTCTAAAGGCTTCTTTAAGGAAGGAAGTTCTGTTGAATTAAAACACTTCTTCTTTGCTCAGGATGGCAACGCTGCTATCAGTGATTATGACTATTACCGTTATAATCTGCCAACAATGTGTGATATTAGACAACTCCTATTCGTAGTTGAGGTTGTCGATAAATACTTTGATTGTTACGATGGTGGCTGTATCAATGCCAACCAAGTTATCGTTAACAATCTGGACAAATCAGCTGGTTTCCCATTTAACAAGTGGGGTAAGGCTAGACTTTATTATGACTCAATGAGTTATGAGGACCAAGATGCATTGTTCGCATACACTAAGCGTAATGTCATCCCTACAATAACTCAAATGAACCTTAAGTATGCCATTAGTGCAAAGAATAGAGCTCGCACAGTTGCTGGTGTCTCTATCTGTAGTACTATGACCAATAGACAGTTTCATCAGAAATTATTAAAGTCAATAGCCGCTACTAGAGGAGCTACTGTGGTAATTGGAACAAGCAAATTTTATGGTGGCTGGCATAATATGTTAAAAACTGTTTACAGTGATGTAGAAAGTCCTCACCTCATGGGTTGGGACTACCCAAAATGTGACAGAGCCATGCCTAATATGCTTAGAATCATGGCTTCCCTCATTCTTGCTCGCAAACATAGCACTTGTTGTAACTTGTCACACCGTTTCTATAGATTAGCTAATGAGTGTGCACAGGTATTAAGTGAGATGGTCATGTGTGGCGGCTCATTATATGTGAAACCAGGTGGGACATCATCCGGTGATGCCACAACTGCATATGCTAATAGTGTGTTTAACATCTGTCAAGCAGTAACAGCTAACGTAAATGCACTTCTTTCAACTGATGGTAATAAGATTGCTGATAAGTACGTCCGCAATCTTCAACATAGACTTTATGAGTGTCTCTATAGAAACAGAGATGTGGATCATGAGTTCGTGGATGAATTTTATGCATATTTGCGTAAGCACTTCTCCATGATGATTCTTTCTGACGATGCCGTTGTGTGCTATAATAGTAATTACGCGGCACAGGGTCTAGTAGCTAGCATTAAGAACTTCAAAGCAGTTCTTTACTACCAAAATAATGTGTTTATGTCTGAGGCGAAATGCTGGACTGAGACTGACCTTACTAGAGGACCTCATGAATTTTGCTCTCAGCACACGATGCTAGTTAAACAAGGAGATGATTACGTGTACCTGCCTTACCCAGATCCATCTAGAATATTAGGCGCAGGCTGTTTTGTCGACGACATTGTCAAAACAGATGGTACACTCATGATTGAAAGGTTTGTGTCATTAGCAATTGACGCCTACCCACTTACAAAGCACCCTAATCAAGAGTATGCTGATGTTTTCCATTTATACTTACAGTATATTAGGAAATTACATGATGAGCTTACTGGTCACATGTTGGACATGTACTCTGTAATGCTAACTAATGACAACACCTCGAGGTACTGGGAACCTGAATTTTATGAAGCTATGTACACACCACACACAGTTTTACAAGCTGTAGGTGCTTGTGTGTTATGTAATTCACAGACTTCGCTTCGTTGCGGCGCTTGTATTAGGAGACCTTTCCTTTGTTGCAAGTGCTGCTATGACCATGTCATTTCAACATCACATAAATTAGTGTTGTCTGTTAATCCCTATGTTTGCAATGCACCCGGTTGTGACGTCACAGATGTGACACAACTCTATTTAGGAGGTATGAGCTATTATTGCAAGTCACATAAACCACCCATTAGTTTTCCTTTGTGTGCTAATGGTCAGGTTTTTGGTTTATACAAAAACACATGTGTGGGCAGTGACAATGTAACTGACTTCAATGCAATAGCGACATGTGATTGGACTAATGCTGGCGATTATATACTTGCCAACACTTGTACAGAGAGACTCAAACTTTTTGCAGCGGAAACGCTCAAAGCTACTGAGGAGACATTCAAGCTATCTTATGGTATTGCCACTGTTCGTGAAGTACTGTCAGATAGAGAACTTTACCTTTCGTGGGAGGTAGGAAAACCTAGACCACCACTGAATAGAAATTATGTCTTTACAGGTTACCGTGTGACAAAAAACAGTAAAGTACAGATTGGAGAGTACACCTTTGAAAAAGGTGACTATGG---TGATGCTGTTGTGTACAGAGGTACTACAACTTATAAATTGAATGTTGGTGATTACTTTGTGTTAACATCACATACAGTAATGCCATTAAGTGCACCAACACTAGTGCCACAGGAGCACTATGTGCGAATAACTGGCTTATACCCTACACTCAACATCTCTAATGAGTTTTCTAGCAATGTTGCAAATTACCAAAAAATCGGTATGCAGAAGTACTCTACACTCCAAGGACCACCTGGTACTGGTAAGAGTCACTTTGCTATTGGACTTGCCCTCTACTACCCATCTGCTCGCATAGTGTATACAGCTTGCTCTCATGCTGCTGTTGATGCGCTATGTGAAAAGGCATTAAAATACTTGCCTATAGATAAGTGTAGTAGAATTATACCTGCACGTGCGCGTGTAGAGTGTTTTGATAAATTCAAAGTTAATTCAACATTAGAACAGTATGTTTTCTGCACTGTTAATGCTCTGCCCGAAACTACTGCTGATATAGTGGTCTTTGATGAAATTTCAATGGCCACTAATTATGATTTGAGTGTTGTCAATGCTAGACTACGTGCAAAACACTACGTTTACATTGGTGACCCAGCTCAATTACCTGCACCACGCACATTGCTAACAAAAGGCACACTTGAACCAGAATATTTCAATTCAGTGTGCAGACTTATGAAAACAATAGGTCCAGACATGTTCCTTGGAACCTGTCGTCGTTGTCCTGCCGAAATTGTTGACACAGTGAGTGCCTTAGTTTATGACAATAAGCTAAAAGCACACAAGGAGAAGTCAGCGCAATGCTTCAAAATGTATTACAAGGG---------TGTGATTACGCATGATGTGTCATCTGCAATCAACAGGCCACAAATAGGTGTAGTAAGAGAATTTCTTACGCGCAACCCTGCTTGGAGAAAAGCTGTTTTTATTTCACCATATAATTCACAGAATGCAGTGGCATCAAAGATTTTAGGGTTGCCCACTCAAACTGTTGATTCTTCACAGGGTTCTGAATATGACTATGTCATATTCACACAAACCACTGAGACTGCACACTCTTGTAATGTAAACCGCTTTAATGTGGCCATCACAAGAGCAAAAATTGGCATTTTGTGTATAATGTCTGA---TAGAGACCTTTATGACAAGCTGCAATTTACGAGTCTAGAAGTACCACGCCGAAATGTGGCTA---------------------------------------------------------------CTTTACAAGCAGA------------------------------------------------AAATGTGACTGGACTTTTTAAGGACTGTAGCAAGATCATTAC---TGGTCTTCATCCAACACAGGCACCTACACATCTCAGTGTTGATACTAAATTCAAAAC---TGAAGGACTTTGTGTCGACATACCAGGAATACCAAAGG------ACATGACCTACCGTAGACTCATCTCTATGATGGGCTTCAAAATGAATTACCAAGTTAATGGTTACC---------------CTAATATGTTTATCACCCGTGAAGAAGCTATTCGTCACGTTCGTGCATGGATAGGCTTTGATGTAGAGGGTTGTCATGCTACTAGAGATGCTGTAGGAACAAATCTACCACTCCAGTTAGGGTTTTCAACAGGTGTTAACCTAGTGGCCGTACCGACTGGCTATGTTGACACTGAAAATAGCACAGAATTCACCAGAGTTAATGCAAAACCTCCTCCAGGTGATCAATTTAAGCATCTTATACCACTTATGTACAAAGGTTTGCCCTGGAACGTGGTGCGTATTAAGATTGTTCAAATGCTCAGTGATACGCTGAAAGGATTATCAGACAGAGTTGTGTTTGTCCTCTGGGCACATGGCTTTGAACTCACATCGATGAAGTACTTTGTCAAGATTGGACCAGAAAGAACGTGTTGTCTGTGTGACAAGCGTGCAACTTGCTTCTCCACTTCATCTGATACTTATGCCTGCTGGAATCACTCTG------------TGGGTTTTGACTATGTCTACAACCCGTTTATGATTGATGTACAGCAGTGGGGTTTTACAGGTAACTTGCAGAGTAACCACGATCAGCACTGCCAAGTGCATGGTAATGCTCATGTAGCTAGTTGTGATGCTATCATGACTAGATGTCTCGCAGTCCATGAGTGCTTCGTTAAGCGCGTCGATTGGTCTGTTGAATATCCGATTATCGGAGATGAACTGAAGATCAACGCCGCATGCAGAAAAGTACAGCATATGGTTGTCAAGTCTGCATTGCTTGCTGATAAATTTACAGTTCTTCATGACATTGGAAACCCAAAGGCAATTAGATGTGTGCCGCAGGCTGAAGTAGACTGGAAATTCTACGACGCTCAGCCTTGCAGTGACAAAGCTTATAAAATAGAAGAACTCTTCTACTCATATGCCACACATCATGACAAGTTCACAGATGGTGTCTG--TTTGTTTTGGAACTG-TAACGTTGATCGTTACCCAGCCAATGCTATTGTGTGTAGGTTTGATACCCGAGTGCTCTCTAATTTAAACCTACCTGGTTGTGATGGTGGTAGTTTGTATGTTAATAAGCATGCATTCCACACTCCAGCTTTTGATAAGAGTGCATTTACACATTTGAAGCAACTGCCTTTCTTTTATTATTCTGACAGTCCTTGTGAGTCTCATGGTAAAC-------AGGTCGTGTCA---GACATTGATTATGTCCCACTAAAGTCTGCTACGTGTATTACACGCTGCAACTTAGGTGGTGCTGTTTGTAGACATCATGCAAATGAGTATAGACAGTACTTGGATGCATACAATATGATGATTTCTGCTGGATTTAGCCTTTGGATTTATAAACAATTTGATACTTACAACTTGTGGAATACTTTCACTAA---------GTTGCAGAGTTTAGAAAATGTGGCTTATAATGTTGTCAACAAGGGACACTTTGATGGACAGAGTGGTGAAGCACCTGTATCCATCATTAATAATGCTGTTTACACTAAAGTAGATGGCATTGACGTGGAAATTTTCGAGAACAAGACAACACTTCCTGTTAATGTGGCGTTTGAGCTTTGGGCAAAGCGTAACATTAAACCAGTGCCTGAGATTAAGATACTCAATAATTTGGGTGTCGACATCGCCGCTAATAATGTTATCTGGGACTATAAAAGAGAAGCCCCAGCGCATGTTTCTACAATAGGTGTCTGTACAATGACTGACATTGCAAAGAAACCTACT--GAGAGTGCTTGTTCATCACTCATTGTCTTGTTTGACGGTAGAGTTGAGGGACAGGTAGACTTTTTCAGAAATGCTCGCAATGGTGTTTTAATAACAGAAGGTTCAGT------------TAAGGGCTTAACACCTTCGAAAG------GACCCGCACAAGCTAGTGTCAATGGA-GTCACATTAATTGGA---------------------------GAATCAGTAAA---------AACAC------AGTTTAATTATTTTAAGAAAGTGGATGGCATAATTCAGCAATTGC------------------------------------------------------------------------------------------------------CGGAAACCTACTTTACTCAAAGCAGAGACTTAGAGGATTTCAAGCCCAGATCACAAATGGAAACTGATTTCCTCGAGCTCGCAATGGATGAGTTCATACAACGGTATAAGCTAGAGGGCTATGCTTTCGAGCATATCGTTTATGGAGATTTCAGTCATGGACAACTTGGCGGGTTGCATCTAATGATTGGTCTAGCCAAGCGCTCACAAGATTCACTGCTTAAACTAGAGGATTTTATC---CCTATGGATAGCACAGTGAAAAATTACTTCATAACAGATGCTCAAACAGGTTCATCAAAATGTGTCTGCTCTGTTATTGATCTTTTACTTGATGACTTTGTTGAAATAATAAAGTCACAA---------GACCTTTCAGTAGTTTCAAAAGTGGTCAAAGTTACAATTGACTATGCTGAAATATCATTTATGCTTTGGTGTAAGGATGGACATGTTGAAACCTTCTACCCAAAATTACAGGCAAGTCA------------------------------AGCATGGCAACCAGGTGTCGCTATGCCTAACTTGTATAAGATGCAAAGAATGCTTCTTGAAAAATGTGACCTTCAGAATTATGGTGAAAATGCTGTCATACCAAAAGGAATAATGATGAATGTTGCAAAATATACCCAACTGTGTCAATACTTAAACACACT---TACATTAGCTGTGCCTTATAACATGAGAGTGATACACTTTGGTGCAGGCTCTGATAAAGGAGTAGCACCCGGTACAGCTGTTCTCAGGCAGTGGTTGCCAACTGGCACACTACTTGTTGATTCTGATCTAAACGACTTCGTCTCTGACGCTGATTCTACATTGATTGGAGACTGTGCCACTGTACATACAGCTAATAAATGGGATCTCATCATTAGCGATATGTAT---GACCCTAAGACCAAACATGTGTTAAAGGA---------TAATGACTCAAAAGAGGGGTTTTTCACTTATCTATGTGGATTTATTAAACAAAAACTAGCCCTGGGAGGTTCTGTAGCTGTTAAGATAACAGAGCATTCTTGGAATGCCGATCTTTACAAGCTTATGGGACATTTCTCATGGTGGACAGCCTTTGTTACAAATGTAAATGCATCATCATCAGAAGCATTTTTAATTGGAGTTAACTATCTTGGCAAGCC------AAAGGAACAAATTGATGGCTATACCATGCACGCTAACTACATCTTTTGGAGGAACACAAACCCTATTCAATTGTCTTCCTATTCATTATTTGACATGAGCAAATTTCCTCTTAAGTTAAGAGGAACAGCTGTTATGTCTTTAAAAGAGAATCAAATC-AATGACATGATTTACTCTCTGCTCGAAAAGGGTAGGCTTATCATTAGAGAAAAC-AATAGAGTTGTAGTCTCAAGTGATATTCTTGT----CAACAACTAA--------------------------------
>KC881005_-_non-structural_polyprotein_1ab_CDS Bat SARS-like coronavirus RsSHC014, complete genome
CGGGTTTGCGGTGTAAGTGCA---GCCCGTCTTACACCGTGCGGCACAGGCACTAGCACTGATGTCGTCTACAGGGCTTTTGATATTTACAAC------GAAAAAGTTGCTGGTTTTGCAAAGTTCCTAAAAACTAATTGCTGCCGCTTCCAGGAGAAGGATGAGGAAGGCAATT------------------------TATTAGACTCTTACTTTGTAGTTAAGAGGCATACTATGTCTAACTACCAACATGAAGAGACTATTTATAACTTGGTTAAAAAT------------------------TGTCCAGCGGTTGCTGTTCATGATTTTTTCAAGTTTAGAGTAGATGGTGACATGGTACCACATATATCACGTCAGCGTCTAACTAAATACACAATGGCTGATTTAGTCTATGCTCTACGTCACTTTGACGAGGGTAATTGTGACACATTAAAAGAAATACTCGTCACATACAATTGTTGTGATGATGATTATTTCA------------------------------------------ATAAGAAGGATTGGTATGACTTCGTAGAGAATCCTGACATCTTACGCGTATATGCTAACTTAGGTGAGCGTGTACGCCAAGCATTATTAAAGACTGTACAATTCTGCGATGCTATGCGTGATGCAGGCATTGTAGGCGTACTGACATTAGATAATCAGGATCTTAATGGGAACTGGTACGATTTCGGTGATTTCGTACAAGTAGCACCAGGCTGCGGAGTTCCTATTGTGGATTCATACTACTCATTGCTGATGCCCATCCTCACTCTGACTAGGGCATTGGCTGCTGAGTCCCATATGGATGCTGATCTCGCAAAACCACTTATTAAGTGG---GATTTGCTGAAATATGATTTTACGGAAGAGAGACTTTGTCTCTTCGACCGTTACTTTAAATATTGGGACCAGACATACCATCCCAATTGTATTAACTGTTTGGATGATAGGTGTATCCTTCATTGTGCAAACTTTAATGTGTTATTTTCTACTGTGTTTCCACCTACAAGTTTTGGACCACTAGTAAGAAAAATATTTGTAGATGGTGTTCCTTTTGTTGTTTCAACTGGATACCATTTTCGTGAGTTAGGAGTTGTACATAATCAGGATGTAAACTTACATAGCTCGCGTCTCAGTTTCAAGGAACTTTTAGTGTATGCTGCTGATCCAGCCATGCATGCAGCTTCTGGCAATTTATTGCTAGATAAACGCACTACATGCTTTTCGGTAGCTGCACTAACAAACAATGTTGCTTTTCAAACTGTCAAACCCGGTAATTTTAACAAAGACTTTTATGACTTTGCTGTGTCTAAAGGTTTCTTTAAGGAAGGAAGTTCTGTTGAACTAAAACACTTCTTCTTTGCTCAGGATGGCAATGCTGCTATCAGTGATTATGACTATTATCGTTATAATCTGCCAACAATGTGTGATATCAGACAACTCCTATTCGTAGTTGAAGTTGTTGATAAATACTTTGATTGTTACGATGGTGGCTGTATTAATGCCAACCAAGTAATCGTTAACAATCTGGACAAATCAGCTGGTTTCCCATTTAATAAATGGGGTAAGGCTAGACTTTATTATGACTCAATGAGTTATGAGGATCAAGATGCACTTTTCGCGTATACTAAGCGTAATGTCATCCCTACTATAACTCAAATGAATCTTAAGTATGCCATTAGTGCAAAGAATAGAGCTCGCACCGTAGCTGGTGTCTCTATCTGTAGTACTATGACAAATAGACAGTTTCATCAGAAATTATTGAAGTCAATAGCCGCCACTAGAGGAGCTACTGTGGTAATTGGAACAAGCAAATTTTACGGTGGCTGGCATAATATGTTAAAAACTGTTTACAGTGATGTAGAAACTCCACACCTTATGGGTTGGGATTATCCAAAATGTGACAGAGCCATGCCTAACATGCTTAGGATAATGGCCTCTCTTGTTCTTGCTCGCAAACATAGCACTTGCTGTAACTTATCACACCGTTTCTACAGGTTAGCTAACGAGTGTGCGCAAGTATTAAGTGAGATGGTCATGTGTGGCGGCTCACTATATGTTAAACCAGGTGGAACATCATCCGGTGATGCTACAACTGCTTATGCTAATAGTGTCTTTAACATTTGTCAAGCTGTTACAGCCAACGTAAATGCACTTCTTTCAACTGATGGTAATAAGATAGCTGACAAGTATGTCCGCAATCTACAACACAGGCTCTATGAGTGTCTCTATAGAAATAGGGATGTTGATCACGAATTCGTGGATGAGTTTTACGCTTACCTGCGTAAACATTTCTCCATGATGATTCTTTCTGATGACGCCGTTGTGTGCTATAACAGTAACTATGCGGCTCAAGGTTTAGTAGCTAGCATTAAGAACTTTAAGGCAGTTCTTTATTATCAAAATAATGTGTTCATGTCTGAGGCAAAATGTTGGACTGAGACTGACCTTACTAAAGGACCTCACGAATTTTGCTCACAGCATACAATGCTAGTTAAACAAGGAGATGACTACGTGTACCTGCCTTACCCAGATCCATCAAGAATATTAGGCGCAGGCTGTTTTGTCGATGATATTGTCAAAACAGATGGTACACTTATGATTGAGAGGTTTGTGTCATTAGCTATTGATGCCTACCCCCTTACTAAACATCCTAATCAGGAGTATGCTGATGTCTTTCACTTGTATTTACAATACATTAGGAAGTTACATGATGAGCTTACTGGTCACATGCTAGACATGTATTCTGTAATGCTAACCAATGACAACACCTCACGGTATTGGGAACCTGAGTTTTATGAAGCTATGTACACACCACACACAGTCTTGCAGGCTGTAGGTGCTTGTGTATTGTGTAATTCACAGACTTCACTTCGTTGCGGTGCCTGCATTAGGAGACCATTCCTGTGCTGCAAGTGCTGCTATGACCATGTCATTTCAACATCACATAAATTAGTGTTGTCTGTTAATCCCTATGTTTGCAATGCACCAGGTTGTGATGTCACTGACGTGACACAACTATATCTAGGAGGTATGAGCTATTACTGCAAGTCACATAAGCCTCCCATTAGTTTTCCATTGTGTGCTAATGGTCAGGTTTTTGGTTTATACAAGAACACATGTGTAGGTAGTGACAATGTCACTGACTTCAATGCGATAGCAACATGTGATTGGACTAATGCTGGCGATTACATACTTGCCAACACTTGTACTGAGAGACTCAAACTCTTTGCAGCAGAAACACTCAAAGCTACTGAGGAAACATTCAAGCTGTCATATGGTATTGCCACTGTACGTGAAGTACTCTCTGACAGAGAATTGCATCTTTCATGGGAGGTTGGAAAACCTAGACCACCATTGAATAGAAATTATGTCTTTACTGGTTACCGTGTAACTAAAAATAGTAAAGTACAGATTGGAGAGTACACCTTTGAAAAAGGTGACTATGG---TGATGCTGTTGTGTACAGAGGTACTACGACATACAAATTGAATGTTGGTGATTACTTTGTGTTGACATCTCACACTGTAATGCCACTTAGTGCACCTACTCTAGTGCCACAAGAGCACTATGTGAGAATTACTGGCTTGTACCCAACACTCAACATCTCAGATGAGTTTTCTAGCAATGTTGCAAATTATCAAAAGGTCGGTATGCAAAAGTACTCTACACTCCAGGGACCACCTGGTACTGGTAAGAGTCATTTTGCCATCGGACTTGCTCTCTACTACCCATCTGCTCGCATAGTGTATACAGCTTGCTCCCATGCAGCTGTTGATGCCCTATGCGAAAAGGCATTAAAATACTTGCCCATAGATAAATGTAGTAGAATCATACCTGCGCGTGCTCGCGTAGAGTGTTTTGACAAATTCAAAGTGAATTCAACACTAGAACAGTATGTTTTCTGCACTGTAAATGCATTGCCAGAAACAACTGCTGATATTGTAGTCTTTGATGAAATCTCTATGGCTACTAATTATGACTTGAGTGTTGTCAATGCTAGACTTCGTGCAAAACACTACGTCTATATTGGCGATCCTGCTCAATTACCAGCCCCGCGCACATTGCTGACCAAAGGCACACTAGAACCAGAATACTTCAATTCAGTGTGCAGACTTATGAAAACAATAGGTCCAGACATGTTCCTTGGAACTTGTCGCCGTTGTCCTGCTGAAATTGTCGACACTGTGAGTGCTTTAGTTTATGATAATAAGCTAAAGGCACACAAGGAGAAGTCAGCTCAATGCTTCAAAATGTTTTACAAGGG---------TGTTATTACACATGATGTTTCATCTGCAATTAACAGACCTCAAATAGGCGTTGTAAGAGAATTTCTTACACGCAATCCTGCTTGGAGAAAAGCTGTTTTTATCTCACCTTATAATTCACAGAATGCTGTAGCTTCAAAAATCTTAGGATTGCCTACGCAGACTGTTGATTCCTCCCAGGGTTCTGAGTATGACTATGTCATATTCACACAAACTACTGAAACAGCACACTCTTGCAATGTTAACCGCTTTAATGTGGCTATCACAAGAGCAAAAATTGGCATTTTGTGCATAATGTCTGA---TAGAGATCTTTATGACAAACTGCAATTCACAAGTCTAGAAGTACCACGCCGCAATGTGGCTA---------------------------------------------------------------CATTACAGGCAGA------------------------------------------------AAATGTAACTGGACTTTTTAAGGACTGTAGTAAGATCATCAC---CGGTCTTCATCCAACACAGGCACCTACACACCTCAGCGTTGATACAAAATTTAAGAC---TGAGGGACTATGTGTTGACATACCAGGCATACCAAAGG------ACATGACCTACCGTAGACTCATCTCTATGATGGGTTTCAAAATGAATTACCAAGTTAATGGTTACC---------------CTAATATGTTTATTACCCGTGAGGAAGCTATTCGTCACGTTCGTGCATGGATTGGCTTCGACGTAGAGGGCTGTCATGCAACTAGAGATGCTGTGGGTACTAACCTACCTCTCCAGCTAGGATTTTCTACAGGTGTTAACTTAGTAGCTGTACCGACTGGCTATGTTGACACTGAAAATAACACAGAATTCACCAGAGTTAATGCAAGACCTCCACCAGGTGACCAGTTTAAACATCTTATACCACTCATGTAYAAAGGCTTGCCCTGGAATGTAGTGCGTATTAAGATAGTACAAATGCTCAGTGATACACTGAAAGGATTGTCAGACAGAGTCGTGTTYGTCCTTTGGGCGCATGGCTTTGAGCTTACATCAATGAAGTACTTTGTCAAGATTGGACCTGAAAGAACGTGCTGTCTGTGTGACAAACGTGCAACTTGCTTTTCTACTTCATCAGATACTTATGCCTGCTGGAATCATTCTG------------TGGGTTTTGACTATGTCTACAACCCATTTATGATTGATGTCCAGCAGTGGGGTTTTACGGGTAACCTTCAGAGTAACCACGACCAACATTGTCAAGTGCATGGAAATGCACATGTGGCTAGTTGTGATGCTATCATGACTAGATGCTTGGCGGTCCATGAGTGCTTTGTTAAGCGCGTTGATTGGTCTGTTGAATACCCCATTATAGGAGATGAACTGAAGATTAATTCCGCTTGCAGAAAAGTACAGCATATGGTTGTAAAGTCTGCATTGCTTGCTGATAAGTTTCCAGTTCTTCATGACATTGGAAATCCAAAGGCTATTAAGTGTGTGCCTCAGGCTGAAGTAGAATGGAAGTTCTATGATGCTCAGCCATGCAGTGACAAAGCCTATAAAATAGAGGAACTTTTCTATTCCTACGCTACACATCATGATAAATTCACTGATGGTGTTTG--TTTGTTTTGGAACTG-TAACGTTGATCGTTACCCAGCCAATGCAATTGTATGTAGGTTTGACACGAGAGTTTTGTCAAACTTGAATTTACCAGGTTGTGACGGTGGTAGTTTGTATGTGAATAAGCATGCATTCCACACTCCAGCTTTTGATAAAAGTGCATTTACCAATTTAAAGCAATTGCCTTTCTTTTATTATTCTGACAGTCCTTGTGAGTCTCATGGCAAAC-------AAGTAGTGTCA---GATATTGATTATGTACCACTTAAATCTGCTACGTGTATTACACGATGCAATTTGGGAGGTGCTGTTTGCAGACACCATGCAAATGAGTACCGACAGTACTTAGATGCATATAACATGATGATTTCTGCTGGATTTAGCCTATGGATTTACAAACAGTTTGATACTTATAATCTGTGGAATACATTCACCAG---------GTTACAGAGTTTAGAAAATGTGGCTTACAATGTTGTTAACAAAGGACACTTCGATGGACAAGCTGGTGAAGCACCTGTTTCCATCATTAATAATGCTGTTTACACAAAGGTAGATGGTGTTGATGTAGAGATCTTTGAAAACAAGACAACACTTCCTGTTAATGTTGCGTTTGAGCTTTGGGCTAAGCGTAACATTAAACCAGTGCCAGAGATTAAGATACTCAATAACTTGGGTGTCGATATCGCTGCTAATACTGTGGTCTGGGACTACAAGAGAGAAGCACCAGCACATATGTCAACAATAGGTGTCTGCACAATGACCGACATTGCTAAGAAACCTACT--GAGAGTGCTTGTTCCTCGCTTACTGTCTTATTTGATGGTAGAGTGGAAGGACAGGTAGACCTTTTTAGAAATGCCCGTAATGGTGTTTTAATAACAGAAGGTTCAGT------------TAAAGGTTTAACACCTTCAAAGG------GGCCAGCACAAGCTAGTGTCAATGGA-GTCACATTAATTGGA---------------------------GAATCCGTAAA---------AACAC------AGTTTAACTATTTTAAGAAAGTAGATGGCATTATTCAACAGTTGC------------------------------------------------------------------------------------------------------CTGAAACCTACTTTACTCAGAGCCGAGACTTAGAGGATTTCAAGCCCAGATCACAAATGGAAACTGACTTTCTTGAGCTCGCTATGGATGAATTCATACAACGGTATAAGCTAGAGGGTTATGCCTTCGAACATATCGTTTATGGGGATTTCAGTCATGGACAACTTGGCGGCCTTCATCTAATGATTGGTTTAGCCAAGCGCTCACAAGATTCACCGCTTAAATTAGAGGACTTTATC---CCTATGGATAGCACAGTGAAAAATTACTTCATAACAGATGCACAAACAGGTTCATCAAAATGTGTGTGCTCTGTTATTGACCTTTTACTTGATGACTTTGTTGAGATAATAAAGTCACAG---------GATTTGTCAGTAATTTCTAAGGTAGTCAAGGTTACAATTGACTACGCTGAGATTTCATTCATGCTTTGGTGTAAAGATGGACACGTTGAAACCTTCTACCCTAAATTACAAGCAAGTCA------------------------------AGCGTGGCAACCGGGGGTTGCAATGCCTAACTTGTACAAGATGCAAAGAATGCTTCTTGAAAAGTGTGACCTTCAGAATTATGGTGAAAATGCTGTCATACCAAAAGGAATAATGATGAATGTCGCAAAATACACTCAACTGTGTCAATACTTAAATACACT---TACTTTAGCTGTACCCTACAACATGAGAGTTATTCACTTTGGTGCTGGATCTGATAAAGGAGTTGCACCAGGTACAGCTGTACTCAGACAATGGTTGCCAACTGGCACACTACTTGTCGATTCAGACCTTAATGACTTCGTCTCTGACGCGGATTCTACTTTAATTGGAGACTGTGCAACAGTACATACGGCTAATAAATGGGATCTCATTATTAGCGATATGTAT---GACCCTAAGACAAAACATGTGACAAAAGA---------GAACGACTCAAAAGAAGGGTTTTTCACTTACCTGTGTGGATTTATAAAGCAAAAGCTAGCCTTGGGTGGCTCTGTGGCTGTGAAGATAACAGAGCATTCTTGGAATGCTGATCTTTACAAGCTTATGGGACACTTCTCATGGTGGACAGCTTTTGTTACAAATGTAAATGCATCATCATCAGAAGCATTTCTAATTGGGGTTAACTATCTAGGCAAGCC------AAAGGAACAAATTGATGGCTATACCATGCATGCTAACTACATCTTTTGGAGGAACACAAATCCTATTCAATTGTCTTCCTATTCACTTTTTGACATGAGCAAGTTTCCTCTCAAATTAAGAGGGACTGCTGTTATGTATTTAAAGGAGAATCAGATC-AATGACATGATTTATTCTCTACTTGAGAAAGGTAGACTTATCATTAGAGAGAGT-AACAAAGTTGTGGTGTCTAGTGATATTTTAGT----TAATATCTGA--------------------------------
>KF367457_-_non-structural_polyprotein_1ab_CDS Bat SARS-like coronavirus WIV1, complete genome
CGGGTTTGCGGTGTAAGTGCA---GCCCGTCTTACACCGTGCGGCACAGGCACTAGCACTGATGTCGTCTACAGGGCTTTTGATATTTACAAC------GAAAAAGTTGCTGGTTTTGCAAAGTTCCTAAAAACTAATTGCTGCCGCTTCCAGGAGAAGGATGAGGAAGGCAATT------------------------TATTAGACTCTTACTTTGTAGTTAAGAGGCATACTATGTCTAACTACCAACATGAAGAGACTATTTATAACTTGGTTAAAAAT------------------------TGTCCAGCGGTTGCTGTTCATGATTTTTTCAAGTTTAGAGTAGATGGTGACATGGTACCACATATATCACGTCAGCGTCTAACTAAATACACAATGGCTGATTTAGTCTATGCTCTACGTCACTTTGACGAGGGTAATTGTGACACATTAAAAGAAATACTCGTCACATACAATTGTTGTGATGATGATTATTACA------------------------------------------ATAAGAAGGATTGGTATGACTTCGTAGAGAATCCTGACATCTTACGCGTATATGCTAACTTAGGTGAGCGTGTACGCCAAGCATTATTAAAGACTGTACAATTCTGCGATGCTATGCGTGATGCAGGCATTGTAGGCGTACTGACATTAGATAATCAGGATCTTAATGGGAACTGGTACGATTTCGGTGATTTCGTACAAGTAGCACCAGGCTGCGGAGTTCCTATTGTGGATTCATACTACTCATTGCTGATGCCCATCCTCACTCTGACTAGGGCATTGGCTGCTGAGTCCCATATGGATGCTGATCTCGCAAAACCACTTATTAAGTGG---GATTTGCTGAAATATGATTTTACGGAAGAGAGACTTTGTCTCTTCGACCGTTACTTTAAATATTGGGACCAGACATACCATCCCAATTGTATTAACTGTTTGGATGATAGGTGTATCCTTCATTGTGCAAACTTTAATGTGTTATTTTCTACTGTGTTTCCACCTACAAGTTTTGGACCACTAGTAAGAAAAATATTTGTAGATGGTGTTCCTTTTGTTGTTTCAACTGGATACCATTTTCGTGAGTTAGGAGTTGTACATAATCAGGATGTAAACTTACATAGCTCGCGTCTCAGTTTCAAGGAACTTTTAGTGTATGCTGCTGATCCAGCCATGCATGCAGCTTCTGGCAATTTATTGCTAGATAAACGCACTACATGCTTTTCGGTAGCTGCACTAACAAACAATGTTGCTTTTCAAACTGTCAAACCCGGTAATTTTAACAAAGACTTTTATGACTTTGCTGTGTCTAAAGGTTTCTTTAAGGAAGGAAGTTCTGTTGAACTAAAACACTTCTTCTTTGCTCAGGATGGCAATGCTGCTATCAGTGATTATGACTATTATCGTTATAATCTGCCAACAATGTGTGATATCAGACAACTCCTATTCGTAGTTGAAGTTGTTGATAAATACTTTGATTGTTACGATGGTGGCTGTATTAATGCCAACCAAGTAATCGTTAACAATCTGGACAAATCAGCTGGTTTCCCATTTAATAAATGGGGTAAGGCTAGACTTTATTATGACTCAATGAGTTATGAGGATCAAGATGCACTTTTCGCGTATACTAAGCGTAATGTCATCCCTACTATAACTCAAATGAATCTTAAGTATGCCATTAGTGCAAAGAATAGAGCTCGCACTGTAGCTGGTGTCTCTATCTGTAGTACTATGACAAATAGACAGTTTCATCAGAAATTATTGAAGTCAATAGCCGCCACTAGAGGAGCTACTGTGGTAATTGGAACAAGCAAATTTTACGGTGGCTGGCATAATATGTTAAAAACTGTTTACAGTGATGTAGAAACTCCACACCTTATGGGTTGGGATTATCCAAAATGTGACAGAGCCATGCCTAACATGCTTAGGATAATGGCCTCTCTTGTTCTTGCTCGCAAACATAGCACTTGCTGTAACTTATCACACCGTTTCTACAGGTTAGCTAACGAGTGTGCGCAAGTATTAAGTGAGATGGTCATGTGTGGCGGCTCACTATATGTTAAACCAGGTGGAACATCATCCGGTGATGCTACAACTGCTTATGCTAATAGTGTCTTTAACATTTGTCAAGCTGTTACAGCCAACGTAAATGCACTTCTTTCAACTGATGGTAATAAGATAGCTGACAAGTATGTCCGCAATCTACAACACAGGCTCTATGAGTGTCTCTATAGAAATAGGGATGTTGATCACGAATTCGTGGATGAGTTTTACGCTTACCTGCGTAAACATTTCTCCATGATGATTCTTTCTGATGACGCCGTTGTGTGCTATAACAGTAACTATGCGGCTCAAGGTTTAGTAGCTAGCATTAAGAACTTTAAGGCAGTTCTTTATTATCAAAATAATGTGTTCATGTCTGAGGCAAAATGTTGGACTGAGACTGACCTTACTAAAGGACCTCACGAATTTTGCTCACAGCATACAATGCTAGTTAAACAAGGAGATGACTACGTGTACCTGCCTTACCCAGATCCATCAAGAATATTAGGCGCGGGCTGTTTTGTCGATGATATTGTCAAAACAGATGGTACACTTATGATTGAGAGGTTTGTGTCATTAGCTATTGATGCCTACCCCCTTACTAAACATCCTAATCAGGAGTATGCTGATGTCTTTCACTTGTATTTACAATACATTAGGAAGTTACATGATGAGCTTACTGGTCACATGCTAGACATGTATTCTGTAATGCTAACCAATGACAACACCTCACGGTATTGGGAACCTGAGTTTTATGAAGCTATGTACACACCACACACAGTCTTGCAGGCTGTAGGTGCTTGTGTATTGTGTAATTCACAGACTTCACTTCGTTGCGGTGCCTGCATTAGGAGACCATTCCTGTGCTGCAAGTGCTGCTATGACCATGTCATTTCAACATCACATAAATTAGTGTTGTCTGTTAATCCCTATGTTTGCAATGCACCAGGTTGTGATGTCACTGACGTGACACAACTATATCTAGGAGGTATGAGCTATTACTGCAAGTCACATAAGCCTCCCATTAGTTTTCCATTGTGTGCTAATGGTCAGGTTTTTGGTTTATACAAGAACACATGTGTAGGTAGTGACAATGTCACTGACTTCAATGCGATAGCAACATGTGATTGGACTAATGCTGGCGATTACATACTTGCCAACACTTGTACTGAGAGACTCAAACTCTTTGCAGCAGAAACACTCAAAGCTACTGAGGAAACATTCAAGCTGTCATATGGTATTGCCACTGTACGTGAAGTACTCTCTGACAGAGAATTGCATCTTTCATGGGAGGTTGGAAAACCTAGACCACCATTGAATAGAAATTATGTCTTTACTGGTTACCGTGTAACTAAAAATAGTAAAGTACAGATTGGAGAGTACACCTTTGAAAAAGGTGACTATGG---TGATGCTGTTGTGTACAGAGGTACTACGACATACAAATTGAATGTTGGTGATTACTTTGTGTTGACATCTCACACTGTAATGCCACTTAGTGCACCTACTCTAGTGCCACAAGAGCACTATGTGAGAATTACTGGCTTGTACCCAACACTCAACATCTCAGATGAGTTTTCTAGCAATGTTGCAAATTATCAAAAGGTCGGTATGCAAAAGTACTCTACACTCCAGGGACCACCTGGTACTGGTAAGAGTCATTTTGCCATCGGACTTGCTCTCTACTACCCATCTGCTCGCATAGTGTATACAGCTTGCTCCCATGCAGCTGTTGATGCCCTATGCGAAAAGGCATTAAAATACTTGCCCATAGATAAATGTAGTAGAATCATACCTGCGCGTGCTCGCGTAGAGTGTTTTGACAAATTCAAAGTGAATTCAACACTAGAACAGTATGTTTTCTGCACTGTAAATGCATTGCCAGAAACAACTGCTGATATTGTAGTCTTTGATGAAATCTCTATGGCTACTAATTATGACTTGAGTGTTGTCAATGCTAGACTTCGTGCAAAACACTACGTCTATATTGGCGATCCTGCTCAATTACCAGCCCCGCGCACATTGCTGACCAAAGGCACACTAGAACCAGAATACTTCAATTCAGTGTGCAGACTTATGAAAACAATAGGTCCAGACATGTTCCTTGGAACTTGTCGCCGTTGTCCTGCTGAAATTGTCGACACTGTGAGTGCTTTAGTTTATGATAATAAGCTAAAGGCACACAAGGAGAAGTCAGCTCAATGTTTCAAAATGTTTTATAAGGG---------TGTTATTACACATGATGTTTCATCTGCAATTAACAGACCTCAAATAGGCGTTGTAAGAGAATTTCTTACACGCAATCCTGCTTGGAGAAAAGCTGTTTTTATCTCACCTTATAATTCACAGAATGCTGTAGCTTCAAAAATCTTAGGATTGCCTACGCAGACTGTCGATTCCTCCCAGGGTTCTGAGTATGACTATGTCATATTCACACAAACTACTGAAACAGCACACTCTTGCAATGTTAACCGCTTTAATGTGGCTATCACAAGAGCAAAAATTGGCATTTTGTGCATAATGTCCGA---TAGAGATCTTTATGACAAACTGCAATTCACAAGTCTAGAAGTACCACGCCGCAATGTGGCTA---------------------------------------------------------------CATTACAGGCAGA------------------------------------------------AAATGTAACTGGACTTTTTAAGGACTGTAGTAAGATCATCAC---CGGTCTTCATCCAACACAGGCACCTACACACCTCAGCGTTGATACAAAATTTAAGAC---TGAGGGACTATGTGTTGACATACCAGGCATACCAAAGG------ACATGACCTACCGTAGACTCATCTCTATGATGGGTTTCAAAATGAATTACCAAGTTAATGGTTACC---------------CTAATATGTTTATTACCCGTGAGGAAGCTATTCGTCACGTTCGTGCATGGATTGGCTTCGACGTAGAGGGCTGTCATGCAACTAGAGATGCTGTGGGTACTAACCTACCTCTCCAGCTAGGATTTTCTACAGGTGTTAACTTAGTAGCTGTACCGACTGGCTATGTTGACACTGAAAATAACACAGAATTCACCAGAGTTAATGCAAGACCTCCACCAGGTGACCAGTTTAAACATCTTATACCACTCATGTACAAAGGCTTGCCCTGGAATGTAGTGCGTATTAAGATAGTACAAATGCTCAGTGATACACTGAAAGGATTGTCAGACAGAGTCGTGTTTGTCCTTTGGGCGCATGGCTTTGAGCTTACATCAATGAAGTACTTTGTCAAGATTGGACCTGAAAGAACGTGCTGTCTGTGTGACAAACGTGCAACTTGCTTTTCTACTTCATCAGATACTTATGCCTGCTGGAATCATTCTG------------TGGGTTTTGACTATGTCTACAACCCATTTATGATTGATGTCCAGCAGTGGGGTTTTACGGGTAACCTTCAGAGTAACCACGACCAACATTGTCAAGTGCATGGAAATGCACATGTGGCTAGTTGTGATGCTATCATGACTAGATGCTTGGCGGTCCATGAGTGCTTTGTTAAGCGCGTTGATTGGTCTGTTGAATACCCCATTATAGGAGATGAACTGAAGATTAATTCCGCTTGCAGAAAAGTACAGCATATGGTTGTAAAGTCTGCATTGCTTGCTGATAAGTTTCCAGTTCTTCATGACATTGGAAATCCAAAGGCTATTAAGTGTGTGCCTCAGGCGGAAGTAGAATGGAAGTTCTATGATGCTCAGCCATGCAGTGACAAAGCCTATAAAATAGAGGAACTTTTCTATTCCTACGCTACACATCATGATAAATTCACTGATGGTGTTTG--TTTGTTTTGGAACTG-TAACGTTGATCGTTACCCAGCCAATGCAATTGTATGTAGGTTTGACACGAGAGTTTTGTCAAACTTGAATTTACCAGGTTGTGACGGTGGTAGTTTGTATGTGAATAAGCATGCATTCCACACTCCAGCTTTTGATAAAAGTGCATTTACCAATTTAAAGCAATTGCCTTTCTTTTATTATTCTGACAGTCCTTGTGAGTCTCATGGCAAAC-------AAGTAGTGTCA---GATATTGATTATGTACCACTTAAATCTGCTACGTGTATTACACGATGCAATTTGGGAGGTGCTGTTTGCAGACACCATGCAAATGAGTACCGACAGTACTTAGATGCATATAACATGATGATTTCTGCTGGATTTAGCCTATGGATTTACAAACAGTTTGATACTTATAATCTGTGGAATACATTCACCAG---------GTTACAGAGTTTAGAAAATGTGGCTTACAATGTTGTTAACAAAGGACACTTCGATGGACAAGCTGGTGAAGCACCTGTTTCCATCATTAATAATGCTGTTTACACAAAGGTAGATGGTGTTGATGTAGAGATCTTTGAAAACAAGACAACACTTCCTGTTAATGTTGCGTTTGAGCTTTGGGCTAAGCGTAACATTAAACCAGTGCCAGAGATTAAGATACTCAATAACTTGGGTGTCGATATCGCTGCTAATACTGTGGTCTGGGACTACAAGAGAGAAGCACCAGCACATATGTCAACAATAGGTGTCTGTACAATGACCGACATTGCTAAGAAACCTACT--GAGAGTGCTTGTTCCTCGCTTACTGTCTTATTTGATGGTAGAGTGGAAGGACAGGTAGACCTTTTTAGAAATGCCCGTAATGGTGTTTTAATAACAGAAGGTTCAGT------------TAAAGGTTTAACACCTTCAAAGG------GGCCAGCACAAGCTAGTGTCAATGGA-GTCACATTAATTGGA---------------------------GAATCCGTAAA---------AACAC------AGTTTAACTATTTTAAGAAAGTAGATGGCATTATTCAACAGTTGC------------------------------------------------------------------------------------------------------CTGAAACCTACTTTACTCAGAGCCGAGACTTAGAGGATTTCAAGCCCAGATCACAAATGGAAACTGACTTTCTTGAGCTCGCTATGGATGAATTCATACAACGGTATAAGCTAGAGGGTTATGCCTTCGAACATATCGTTTATGGGGATTTCAGTCATGGACAACTTGGCGGCCTTCATCTAATGATTGGTTTAGCCAAGCGCTCACAAGATTCACCGCTTAAATTAGAGGACTTTATC---CCTATGGATAGCACAGTGAAAAATTACTTCATAACAGATGCACAAACAGGTTCATCAAAATGTGTGTGCTCTGTTATTGACCTTTTACTTGATGACTTTGTTGAGATAATAAAGTCACAG---------GATTTGTCAGTAATTTCTAAGGTAGTCAAGGTTACAATTGACTACGCTGAGATTTCATTCATGCTTTGGTGTAAAGATGGACACGTTGAAACCTTCTACCCTAAATTACAAGCAAGTCA------------------------------AGCGTGGCAACCGGGGGTTGCAATGCCTAACTTGTACAAGATGCAAAGAATGCTTCTTGAAAAGTGTGACCTTCAGAATTATGGTGAAAATGCTGTCATACCAAAAGGAATAATGATGAATGTCGCAAAATACACTCAACTGTGTCAATACTTAAATACACT---TACTTTAGCTGTACCCTACAACATGAGAGTTATTCACTTTGGTGCTGGATCTGATAAAGGAGTTGCACCAGGTACAGCTGTACTCAGACAATGGTTGCCAACTGGCACACTACTTGTCGATTCAGACCTTAATGACTTCGTCTCTGACGCGGATTCTACTTTAATTGGAGACTGTGCAACAGTACATACGGCTAATAAATGGGATCTCATTATTAGCGATATGTAT---GACCCTAAGACAAAACATGTGACAAAAGA---------GAACGACTCAAAAGAAGGGTTTTTCACTTACCTGTGTGGATTTATAAAGCAAAAGCTAGCCTTGGGTGGCTCTGTGGCTGTGAAGATAACAGAGCATTCTTGGAATGCTGATCTTTACAAGCTTATGGGACACTTCTCATGGTGGACAGCTTTTGTTACAAATGTAAATGCATCATCATCAGAAGCATTTCTAATTGGGGTTAACTATCTAGGCAAGCC------AAAGGAACAAATTGATGGCTATACCATGCATGCTAACTACATCTTTTGGAGGAACACAAATCCTATTCAATTGTCTTCCTATTCACTTTTTGACATGAGCAAGTTTCCTCTCAAATTAAGAGGGACTGCTGTTATGTATTTAAAGGAGAATCAGATC-AATGACATGATTTATTCTCTACTTGAGAAAGGTAGACTTATCATTAGAGAGAGT-AACAAAGTTGTGGTGTCTAGTGATATTTTAGT----TAATAACTAA--------------------------------
>NC_004718_-_ORF1ab_gene SARS coronavirus Tor2, complete genome
CGGGTTTGCGGTGTAAGTGCA---GCCCGTCTTACACCGTGCGGCACAGGCACTAGTACTGATGTCGTCTACAGGGCTTTTGATATTTACAAC------GAAAAAGTTGCTGGTTTTGCAAAGTTCCTAAAAACTAATTGCTGTCGCTTCCAGGAGAAGGATGAGGAAGGCAATT------------------------TATTAGACTCTTACTTTGTAGTTAAGAGGCATACTATGTCTAACTACCAACATGAAGAGACTATTTATAACTTGGTTAAAGAT------------------------TGTCCAGCGGTTGCTGTCCATGACTTTTTCAAGTTTAGAGTAGATGGTGACATGGTACCACATATATCACGTCAGCGTCTAACTAAATACACAATGGCTGATTTAGTCTATGCTCTACGTCATTTTGATGAGGGTAATTGTGATACATTAAAAGAAATACTCGTCACATACAATTGCTGTGATGATGATTATTTCA------------------------------------------ATAAGAAGGATTGGTATGACTTCGTAGAGAATCCTGACATCTTACGCGTATATGCTAACTTAGGTGAGCGTGTACGCCAATCATTATTAAAGACTGTACAATTCTGCGATGCTATGCGTGATGCAGGCATTGTAGGCGTACTGACATTAGATAATCAGGATCTTAATGGGAACTGGTACGATTTCGGTGATTTCGTACAAGTAGCACCAGGCTGCGGAGTTCCTATTGTGGATTCATATTACTCATTGCTGATGCCCATCCTCACTTTGACTAGGGCATTGGCTGCTGAGTCCCATATGGATGCTGATCTCGCAAAACCACTTATTAAGTGG---GATTTGCTGAAATATGATTTTACGGAAGAGAGACTTTGTCTCTTCGACCGTTATTTTAAATATTGGGACCAGACATACCATCCCAATTGTATTAACTGTTTGGATGATAGGTGTATCCTTCATTGTGCAAACTTTAATGTGTTATTTTCTACTGTGTTTCCACCTACAAGTTTTGGACCACTAGTAAGAAAAATATTTGTAGATGGTGTTCCTTTTGTTGTTTCAACTGGATACCATTTTCGTGAGTTAGGAGTCGTACATAATCAGGATGTAAACTTACATAGCTCGCGTCTCAGTTTCAAGGAACTTTTAGTGTATGCTGCTGATCCAGCTATGCATGCAGCTTCTGGCAATTTATTGCTAGATAAACGCACTACATGCTTTTCAGTAGCTGCACTAACAAACAATGTTGCTTTTCAAACTGTCAAACCCGGTAATTTTAATAAAGACTTTTATGACTTTGCTGTGTCTAAAGGTTTCTTTAAGGAAGGAAGTTCTGTTGAACTAAAACACTTCTTCTTTGCTCAGGATGGCAACGCTGCTATCAGTGATTATGACTATTATCGTTATAATCTGCCAACAATGTGTGATATCAGACAACTCCTATTCGTAGTTGAAGTTGTTGATAAATACTTTGATTGTTACGATGGTGGCTGTATTAATGCCAACCAAGTAATCGTTAACAATCTGGATAAATCAGCTGGTTTCCCATTTAATAAATGGGGTAAGGCTAGACTTTATTATGACTCAATGAGTTATGAGGATCAAGATGCACTTTTCGCGTATACTAAGCGTAATGTCATCCCTACTATAACTCAAATGAATCTTAAGTATGCCATTAGTGCAAAGAATAGAGCTCGCACCGTAGCTGGTGTCTCTATCTGTAGTACTATGACAAATAGACAGTTTCATCAGAAATTATTGAAGTCAATAGCCGCCACTAGAGGAGCTACTGTGGTAATTGGAACAAGCAAGTTTTACGGTGGCTGGCATAATATGTTAAAAACTGTTTACAGTGATGTAGAAACTCCACACCTTATGGGTTGGGATTATCCAAAATGTGACAGAGCCATGCCTAACATGCTTAGGATAATGGCCTCTCTTGTTCTTGCTCGCAAACATAACACTTGCTGTAACTTATCACACCGTTTCTACAGGTTAGCTAACGAGTGTGCGCAAGTATTAAGTGAGATGGTCATGTGTGGCGGCTCACTATATGTTAAACCAGGTGGAACATCATCCGGTGATGCTACAACTGCTTATGCTAATAGTGTCTTTAACATTTGTCAAGCTGTTACAGCCAATGTAAATGCACTTCTTTCAACTGATGGTAATAAGATAGCTGACAAGTATGTCCGCAATCTACAACACAGGCTCTATGAGTGTCTCTATAGAAATAGGGATGTTGATCATGAATTCGTGGATGAGTTTTACGCTTACCTGCGTAAACATTTCTCCATGATGATTCTTTCTGATGATGCCGTTGTGTGCTATAACAGTAACTATGCGGCTCAAGGTTTAGTAGCTAGCATTAAGAACTTTAAGGCAGTTCTTTATTATCAAAATAATGTGTTCATGTCTGAGGCAAAATGTTGGACTGAGACTGACCTTACTAAAGGACCTCACGAATTTTGCTCACAGCATACAATGCTAGTTAAACAAGGAGATGATTACGTGTACCTGCCTTACCCAGATCCATCAAGAATATTAGGCGCAGGCTGTTTTGTCGATGATATTGTCAAAACAGATGGTACACTTATGATTGAAAGGTTCGTGTCACTGGCTATTGATGCTTACCCACTTACAAAACATCCTAATCAGGAGTATGCTGATGTCTTTCACTTGTATTTACAATACATTAGAAAGTTACATGATGAGCTTACTGGCCACATGTTGGACATGTATTCCGTAATGCTAACTAATGATAACACCTCACGGTACTGGGAACCTGAGTTTTATGAGGCTATGTACACACCACATACAGTCTTGCAGGCTGTAGGTGCTTGTGTATTGTGCAATTCACAGACTTCACTTCGTTGCGGTGCCTGTATTAGGAGACCATTCCTATGTTGCAAGTGCTGCTATGACCATGTCATTTCAACATCACACAAATTAGTGTTGTCTGTTAATCCCTATGTTTGCAATGCCCCAGGTTGTGATGTCACTGATGTGACACAACTGTATCTAGGAGGTATGAGCTATTATTGCAAGTCACATAAGCCTCCCATTAGTTTTCCATTATGTGCTAATGGTCAGGTTTTTGGTTTATACAAAAACACATGTGTAGGCAGTGACAATGTCACTGACTTCAATGCGATAGCAACATGTGATTGGACTAATGCTGGCGATTACATACTTGCCAACACTTGTACTGAGAGACTCAAGCTTTTCGCAGCAGAAACGCTCAAAGCCACTGAGGAAACATTTAAGCTGTCATATGGTATTGCCACTGTACGCGAAGTACTCTCTGACAGAGAATTGCATCTTTCATGGGAGGTTGGAAAACCTAGACCACCATTGAACAGAAACTATGTCTTTACTGGTTACCGTGTAACTAAAAATAGTAAAGTACAGATTGGAGAGTACACCTTTGAAAAAGGTGACTATGG---TGATGCTGTTGTGTACAGAGGTACTACGACATACAAGTTGAATGTTGGTGATTACTTTGTGTTGACATCTCACACTGTAATGCCACTTAGTGCACCTACTCTAGTGCCACAAGAGCACTATGTGAGAATTACTGGCTTGTACCCAACACTCAACATCTCAGATGAGTTTTCTAGCAATGTTGCAAATTATCAAAAGGTCGGCATGCAAAAGTACTCTACACTCCAAGGACCACCTGGTACTGGTAAGAGTCATTTTGCCATCGGACTTGCTCTCTATTACCCATCTGCTCGCATAGTGTATACGGCATGCTCTCATGCAGCTGTTGATGCCCTATGTGAAAAGGCATTAAAATATTTGCCCATAGATAAATGTAGTAGAATCATACCTGCGCGTGCGCGCGTAGAGTGTTTTGATAAATTCAAAGTGAATTCAACACTAGAACAGTATGTTTTCTGCACTGTAAATGCATTGCCAGAAACAACTGCTGACATTGTAGTCTTTGATGAAATCTCTATGGCTACTAATTATGACTTGAGTGTTGTCAATGCTAGACTTCGTGCAAAACACTACGTCTATATTGGCGATCCTGCTCAATTACCAGCCCCCCGCACATTGCTGACTAAAGGCACACTAGAACCAGAATATTTTAATTCAGTGTGCAGACTTATGAAAACAATAGGTCCAGACATGTTCCTTGGAACTTGTCGCCGTTGTCCTGCTGAAATTGTTGACACTGTGAGTGCTTTAGTTTATGACAATAAGCTAAAAGCACACAAGGATAAGTCAGCTCAATGCTTCAAAATGTTCTACAAAGG---------TGTTATTACACATGATGTTTCATCTGCAATCAACAGACCTCAAATAGGCGTTGTAAGAGAATTTCTTACACGCAATCCTGCTTGGAGAAAAGCTGTTTTTATCTCACCTTATAATTCACAGAACGCTGTAGCTTCAAAAATCTTAGGATTGCCTACGCAGACTGTTGATTCATCACAGGGTTCTGAATATGACTATGTCATATTCACACAAACTACTGAAACAGCACACTCTTGTAATGTCAACCGCTTCAATGTGGCTATCACAAGGGCAAAAATTGGCATTTTGTGCATAATGTCTGA---TAGAGATCTTTATGACAAACTGCAATTTACAAGTCTAGAAATACCACGTCGCAATGTGGCTA---------------------------------------------------------------CATTACAAGCAGA------------------------------------------------AAATGTAACTGGACTTTTTAAGGACTGTAGTAAGATCATTAC---TGGTCTTCATCCTACACAGGCACCTACACACCTCAGCGTTGATATAAAGTTCAAGAC---TGAAGGATTATGTGTTGACATACCAGGCATACCAAAGG------ACATGACCTACCGTAGACTCATCTCTATGATGGGTTTCAAAATGAATTACCAAGTCAATGGTTACC---------------CTAATATGTTTATCACCCGCGAAGAAGCTATTCGTCACGTTCGTGCGTGGATTGGCTTTGATGTAGAGGGCTGTCATGCAACTAGAGATGCTGTGGGTACTAACCTACCTCTCCAGCTAGGATTTTCTACAGGTGTTAACTTAGTAGCTGTACCGACTGGTTATGTTGACACTGAAAATAACACAGAATTCACCAGAGTTAATGCAAAACCTCCACCAGGTGACCAGTTTAAACATCTTATACCACTCATGTATAAAGGCTTGCCCTGGAATGTAGTGCGTATTAAGATAGTACAAATGCTCAGTGATACACTGAAAGGATTGTCAGACAGAGTCGTGTTCGTCCTTTGGGCGCATGGCTTTGAGCTTACATCAATGAAGTACTTTGTCAAGATTGGACCTGAAAGAACGTGTTGTCTGTGTGACAAACGTGCAACTTGCTTTTCTACTTCATCAGATACTTATGCCTGCTGGAATCATTCTG------------TGGGTTTTGACTATGTCTATAACCCATTTATGATTGATGTTCAGCAGTGGGGCTTTACGGGTAACCTTCAGAGTAACCATGACCAACATTGCCAGGTACATGGAAATGCACATGTGGCTAGTTGTGATGCTATCATGACTAGATGTTTAGCAGTCCATGAGTGCTTTGTTAAGCGCGTTGATTGGTCTGTTGAATACCCTATTATAGGAGATGAACTGAGGGTTAATTCTGCTTGCAGAAAAGTACAACACATGGTTGTGAAGTCTGCATTGCTTGCTGATAAGTTTCCAGTTCTTCATGACATTGGAAATCCAAAGGCTATCAAGTGTGTGCCTCAGGCTGAAGTAGAATGGAAGTTCTACGATGCTCAGCCATGTAGTGACAAAGCTTACAAAATAGAGGAACTCTTCTATTCTTATGCTACACATCACGATAAATTCACTGATGGTGTTTG--TTTGTTTTGGAATTG-TAACGTTGATCGTTACCCAGCCAATGCAATTGTGTGTAGGTTTGACACAAGAGTCTTGTCAAACTTGAACTTACCAGGCTGTGATGGTGGTAGTTTGTATGTGAATAAGCATGCATTCCACACTCCAGCTTTCGATAAAAGTGCATTTACTAATTTAAAGCAATTGCCTTTCTTTTACTATTCTGATAGTCCTTGTGAGTCTCATGGCAAAC-------AAGTAGTGTCG---GATATTGATTATGTTCCACTCAAATCTGCTACGTGTATTACACGATGCAATTTAGGTGGTGCTGTTTGCAGACACCATGCAAATGAGTACCGACAGTACTTGGATGCATATAATATGATGATTTCTGCTGGATTTAGCCTATGGATTTACAAACAATTTGATACTTATAACCTGTGGAATACATTTACCAG---------GTTACAGAGTTTAGAAAATGTGGCTTATAATGTTGTTAATAAAGGACACTTTGATGGACACGCCGGCGAAGCACCTGTTTCCATCATTAATAATGCTGTTTACACAAAGGTAGATGGTATTGATGTGGAGATCTTTGAAAATAAGACAACACTTCCTGTTAATGTTGCATTTGAGCTTTGGGCTAAGCGTAACATTAAACCAGTGCCAGAGATTAAGATACTCAATAATTTGGGTGTTGATATCGCTGCTAATACTGTAATCTGGGACTACAAAAGAGAAGCCCCAGCACATGTATCTACAATAGGTGTCTGCACAATGACTGACATTGCCAAGAAACCTACT--GAGAGTGCTTGTTCTTCACTTACTGTCTTGTTTGATGGTAGAGTGGAAGGACAGGTAGACCTTTTTAGAAACGCCCGTAATGGTGTTTTAATAACAGAAGGTTCAGT------------CAAAGGTCTAACACCTTCAAAGG------GACCAGCACAAGCTAGCGTCAATGGA-GTCACATTAATTGGA---------------------------GAATCAGTAAA---------AACAC------AGTTTAACTACTTTAAGAAAGTAGACGGCATTATTCAACAGTTGC------------------------------------------------------------------------------------------------------CTGAAACCTACTTTACTCAGAGCAGAGACTTAGAGGATTTTAAGCCCAGATCACAAATGGAAACTGACTTTCTCGAGCTCGCTATGGATGAATTCATACAGCGATATAAGCTCGAGGGCTATGCCTTCGAACACATCGTTTATGGAGATTTCAGTCATGGACAACTTGGCGGTCTTCATTTAATGATAGGCTTAGCCAAGCGCTCACAAGATTCACCACTTAAATTAGAGGATTTTATC---CCTATGGACAGCACAGTGAAAAATTACTTCATAACAGATGCGCAAACAGGTTCATCAAAATGTGTGTGTTCTGTGATTGATCTTTTACTTGATGACTTTGTCGAGATAATAAAGTCACAA---------GATTTGTCAGTGATTTCAAAAGTGGTCAAGGTTACAATTGACTATGCTGAAATTTCATTCATGCTTTGGTGTAAGGATGGACATGTTGAAACCTTCTACCCAAAACTACAAGCAAGTCA------------------------------AGCGTGGCAACCAGGTGTTGCGATGCCTAACTTGTACAAGATGCAAAGAATGCTTCTTGAAAAGTGTGACCTTCAGAATTATGGTGAAAATGCTGTTATACCAAAAGGAATAATGATGAATGTCGCAAAGTATACTCAACTGTGTCAATACTTAAATACACT---TACTTTAGCTGTACCCTACAACATGAGAGTTATTCACTTTGGTGCTGGCTCTGATAAAGGAGTTGCACCAGGTACAGCTGTGCTCAGACAATGGTTGCCAACTGGCACACTACTTGTCGATTCAGATCTTAATGACTTCGTCTCCGACGCAGATTCTACTTTAATTGGAGACTGTGCAACAGTACATACGGCTAATAAATGGGACCTTATTATTAGCGATATGTAT---GACCCTAGGACCAAACATGTGACAAAAGA---------GAATGACTCTAAAGAAGGGTTTTTCACTTATCTGTGTGGATTTATAAAGCAAAAACTAGCCCTGGGTGGTTCTATAGCTGTAAAGATAACAGAGCATTCTTGGAATGCTGACCTTTACAAGCTTATGGGCCATTTCTCATGGTGGACAGCTTTTGTTACAAATGTAAATGCATCATCATCGGAAGCATTTTTAATTGGGGCTAACTATCTTGGCAAGCC------GAAGGAACAAATTGATGGCTATACCATGCATGCTAACTACATTTTCTGGAGGAACACAAATCCTATCCAGTTGTCTTCCTATTCACTCTTTGACATGAGCAAATTTCCTCTTAAATTAAGAGGAACTGCTGTAATGTCTCTTAAGGAGAATCAAATC-AATGATATGATTTATTCTCTTCTGGAAAAAGGTAGGCTTATCATTAGAGAAAAC-AACAGAGTTGTGGTTTCAAGTGATATTCTTGT----TAACAACTAA--------------------------------
>KF569996_-_protein_1b_CDS Rhinolophus affinis coronavirus isolate LYRa11, complete genome
------------------------------------------------------------------------------------------------------------------------------------------------------------------------------------------------------------------------------------------ATGTCCAACTACCAACATGAAGAGACTATTTATAACTTGGTTAAAGAA------------------------TGTCCAGCAGTTGCTGTTCATGACTTTTTCAAGTTTAGAGTAGATGGTGACATGGTACCACACATATCACGTCAACGTCTAACTAAGTACACAATGGCTGACTTAGTCTATGCTCTACGTCATTTTGATGAGGGCAATTGTGATACACTAAAAGAAATACTTGTCACATACAATTGTTGTGATGACGATTATTTCA------------------------------------------ATAAGAAGGATTGGTATGATTTCGTAGAGAATCCTGACATTTTACGCGTGTACGCTAACCTTGGTGAGCGTGTACGCCAAGCATTATTGAAGACTGTGCAATTCTGCGATGCTATGCGTGATGCGGGCATTGTAGGTGTACTGACACTAGATAATCAGGATCTTAATGGAAACTGGTACGATTTCGGTGATTTCGTACAAGTAGCACCAGGCTGCGGAGTTCCTATTGTGGATTCATATTATTCATTGCTGATGCCTATCCTTACATTGACTAGGGCATTGGCTGCTGAGTCCCATATGGACGCTGATCTCGCAAAACCACTTATTAAGTGG---GATTTGCTGAAATATGATTTTACGGAAGAGAGACTTTGTCTTTTCGACCGCTATTTTAAGTATTGGGACCAGATATACCATCCCAATTGTATTAATTGTTTGGACGATAGGTGTATCCTTCATTGTGCAAACTTTAATGTATTATTTTCTACTGTGTTTCCACCTACAAGTTTTGGACCACTAGTAAGAAAAATATTTGTAGATGGTGTTCCTTTTGTTGTTTCAACTGGATACCATTTTCGTGAGTTAGGAGTTGTACATAATCAGGATGTAAACTTACATAGCTCACGTCTCAGTTTCAAGGAACTTTTAGTGTATGCTGCTGATCCAGCCATGCATGCAGCTTCTGGCAATTTATTGCTAGACAAACGCACTACATGCTTTTCAGTAGCCGCACTAACAAACAATGTTGCTTTTCAAACTGTCAAACCCGGTAATTTTAACAAAGACTTTTATGACTTTGCTGTGTCTAAAGGTTTCTTTAAGGAAGGAAGTTCTGTTGAATTAAAACACTTCTTCTTTGCTCAGGATGGCAATGCTGCTATCAGTGATTATGACTATTATCGTTATAATCTGCCAACAATGTGTGATATCAGACAACTCCTATTCGTAGTTGAAGTTGTTGATAAATACTTTGATTGTTACGATGGTGGCTGTATTAATGCCAACCAAGTAATCGTTAACAATCTGGACAAATCAGCTGGTTTCCCATTTAATAAATGGGGTAAGGCTAGACTTTATTATGACTCAATGAGTTATGAGGATCAAGATGCACTTTTCGCATATACTAAGCGTAATGTCATCCCTACTATAACTCAAATGAATCTTAAGTATGCCATTAGTGCAAAGAATAGAGCTCGCACCGTAGCTGGTGTCTCTATCTGTAGTACTATGACAAATAGACAGTTTCATCAGAAATTATTGAAGTCAATAGCCGCCACTAGAGGAGCTACTGTGGTAATTGGAACAAGCAAATTTTACGGTGGCTGGCATAACATGTTAAAAACTGTTTACAGTGATGTAGAAACTCCACACCTTATGGGTTGGGATTATCCAAAATGTGACAGAGCCATGCCTAACATGCTTAGGATAATGGCCTCTCTTGTTCTTGCTCGCAAACATAGCACTTGCTGTAACTTGTCACACCGTTTCTACAGGTTAGCTAATGAGTGTGCGCAGGTGTTAAGTGAGATGGTCATGTGTGGCGGCTCACTATATGTTAAACCAGGTGGAACATCATCAGGTGATGCTACAACTGCTTATGCTAATAGTGTCTTTAACATTTGTCAAGCTGTTACAGCCAATGTAAATGCACTCCTTTCAACTGATGGTAACAAGATAGCTGACAAGTATGTCCGCAATCTACAACACAGGCTTTATGAGTGTCTCTATAGAAATAGGGATGTTGATCATGAATTCGTGGATGAGTTTTACGCTTACCTGCGTAAACATTTCTCCATGATGATTCTTTCTGATGATGCCGTTGTGTGCTATAACAGTAACTACGCGGCTCAAGGTTTAGTAGCTAGCATTAAGAACTTTAAGGCAGTTCTTTATTATCAAAATAATGTGTTCATGTCTGAGGCAAAATGCTGGACTGAGACTGACCTTACTAAAGGACCTCACGAATTTTGCTCACAGCATACAATGCTAGTTAAACAAGGAGATGACTACGTGTACCTGCCTTACCCAGATCCATCAAGAATATTAGGCGCAGGCTGTTTTGTCGATGATATTGTCAAAACAGATGGTACACTTATGATTGAGAGGTTTGTGTCATTAGCTATTGATGCCTACCCCCTTACTAAACATCCTAATCAGGAGTATGCTGATGTCTTTCACTTGTATTTACAATACATTAGGAAGTTACATGATGAGCTTACTGGTCACATGCTAGACATGTATTCTGTAATGCTAACTAATGATAACACCTCACGGTATTGGGAACCTGAGTTTTATGAAGCTATGTACACACCACACACAGTCTTGCAGGCTGTAGGTGCTTGTGTATTGTGTAATTCACAGACCTCACTTCGTTGCGGTGCCTGCATTAGGAGACCATTCCTGTGCTGCAAGTGCTGCTATGACCATGTCATTTCAACATCACATAAATTAGTGTTGTCTGTTAACCCCTATGTTTGCAATGCACCAGGTTGTGATGTCACTGACGTGACACAACTATATCTAGGAGGTATGAGCTATTACTGCAAGTCACATAAGCCTCCCATTAGTTTTCCATTGTGTGCTAATGGTCAGGTTTTTGGTTTATACAAGAACACATGTGTAGGTAGTGACAATGTCACTGACTTCAATGCTATAGCAACATGTGACTGGACTAATGCTGGCGATTATATACTTGCCAACACTTGTACTGAGAGACTCAAGCTCTTTGCAGCAGAAACGCTCAAAGCTACTGAGGAAACATTCAAGCTGTCATATGGTATTGCCACTGTACGTGAAGTACTCTCTGACAGAGAGTTGCATCTTTCATGGGAGGTTGGAAAACCTAGACCACCATTGAATAGAAATTATGTCTTTACTGGTTACCGTGTAACTAAAAATAGTAAAGTACAGATTGGAGAGTACACCTTTGAAAAGGGTGACTATGG---TGATGCTGTTGTGTACAGAGGTACTACAACATATAAACTGAATGTTGGTGATTACTTTGTGTTGACATCTCACACTGTGATGCCACTTAGTGCACCTACTCTAGTGCCACAAGAGCACTATGTGAGAATTACTGGCTTATACCCTACACTCAACATTTCAGATGAGTTTTCTAGCAATGTTGTAAATTATCAGAAAGTCGGTATGCAAAAATACTCTACACTTCAAGGACCACCTGGTACTGGTAAGAGCCATTTTGCTATTGGACTTGCTCTCTACTATCCATCTGCTCGTATAGTGTATACAGCTTGCTCTCATGCAGCTGTTGATGCCCTGTGCGAAAAGGCATTAAAATATTTGCCTATAGATAAGTGTAGTAGAATTATACCTGCGCGTGCGCGCGTAGAGTGTTTTGATAAATTCAAAGTGAATTCAACATTAGAACAGTATGTTTTCTGCACTGTAAATGCATTGCCAGAAACAACTGCTGATATTGTAGTCTTTGATGAAATTTCTATGGCTACTAATTATGACTTGAGTGTCGTCAATGCTAGGCTGCGTGCAAAACACTATGTCTACATTGGTGACCCTGCTCAATTACCAGCCCCTCGCACATTGCTAACTAAAGGCACACTAGAACCCGAGTATTTCAATTCAGTGTGCAGACTTATGAAAACAATAGGTCCTGACATGTTTCTCGGAACATGTCGTCGTTGTCCAGCTGAGATTGTCGACACTGTGAGTGCTTTAGTTTATGATAATAAGCTGAGAGCACACAAAGAGAAGTCAGCTCAATGTTTCAAAATGTTTTACAAGGG---------TGTGATTACACATGATGTTTCATCTGCAATCAACAGGCCTCAAATAGGTGTTGTAAGAGAATTTCTTACACGCAACCCTGCATGGAGAAAAGCTGTTTTTATCTCACCATACAATTCACAGAATGCTGTAGCTGCTAAAATCTTAGGATTGCCTACACAAACTGTAGATTCTTCACAGGGTTCTGAGTATGACTACGTCATATTCACACAAACTACTGAAACAGCACACTCTTGTAATGTTAACCGCTTTAATGTGGCTATTACAAGAGCAAAAATTGGCATTTTGTGCATAATGTCTGA---CAGAGATCTTTATGACAAATTGCAATTTACAAGTCTAGAAGTACCACGTCGTAATGTGGCTA---------------------------------------------------------------CATTACAAGCAGA------------------------------------------------AAATGTGACTGGACTTTTTAAAGACTGTAGTAAGATCATAAC---TGGTCTTCATCCTACACAAGCCCCTACTCACCTTAGTGTTGATACAAAATTCAAGAC---TGAGGGATTATGTGTTGACATACCAGGCATACCAAAGG------ACATGACCTATCGCAGACTCATCTCTATGATGGGTTTCAAAATGAATTATCAAGTTAATGGTTACC---------------CTAACATGTTTATCACCCGTGAAGAAGCCATCCGCCACGTTCGTGCGTGGATTGGCTTTGATGTAGAGGGTTGTCATGCTACTAGAGATGCTGTCGGTACTAACCTACCTCTCCAGTTAGGATTTTCTACAGGTGTTAACTTAGTAGCTGTACCAACTGGCTATGTTGACACTGAAAACAATACAGAAGTCACTAGAGTTAATGCAAAACCTCCACCAGGTGACCAATTTAAACATCTTATACCACTTATGTACAAAGGCTTACCCTGGAACATAGTGCGTATCAAGATAGTGCAAATGCTCAGTGACACACTGAAAGGATTATCAGACAGAGTTGTGTTTGTCCTATGGGCACATGGCTTTGAACTTACATCAATGAAGTACTTTGTCAAGATTGGACCTGAAAGAACGTGTTGTCTGTGTGACAAACGTGCAACTTGTTTTTCTACTTCATCAGACACTTATGCCTGCTGGAACCATTCTG------------TGGGTTTTGACTATGTCTATAATCCATTTATGATTGATGTCCAGCAGTGGGGTTTTACAGGTAACCTTCAGAGTAATCATGATCAGCATTGCCAAGTGCATGGCAACGCTCATGTGGCTAGTTGTGATGCTATCATGACTAGGTGTTTAGCAGTCCATGAGTGCTTTGTTAAGCGCGTTGACTGGTCTGTTGAGTACCCAATTATAGGTGATGAACTGAAGATTAATGCTGCATGCAGAAAAGTGCAACATATGGTTGTAAAGTCTGCATTGCTTGCTGACAAATTCTCAGTTCTTCATGACATTGGAAACCCAAAGGCTATCAAATGTGTCCCACAGGCTGAAGTGGATTGGAAGTTCTATGATGCTCAGCCCTGTAGTGACAAAGCTTATAAAATAGAAGAACTCTTCTATTCTTATGCTACACATCATGATAAATTCACTGATGGTGTTTG--TTTATTTTGGAATTG-TAACGTTGATCGTTACCCTGCCAATGCTATTGTGTGCAGGTTCGACACGAGAGTTTTGTCAAATTTGAACTTGCCAGGTTGTGATGGTGGTAGTTTGTATGTAAATAAACATGCATTCCACACTCCAGCTTTTGACAAAAGTGCATTCACTAATTTAAAGCAATTGCCTTTCTTTTATTACTCTGACAGCCCTTGTGAGTCACATGGCAAGC-------AGGTTGTTTCT---GACATTGATTATGTACCACTCAAGTCTGCTACGTGTATAACACGGTGCAACTTGGGAGGTGCTGTTTGCAGACATCATGCAAATGAGTACCGACAGTACTTAGATGCATACAACATGATGATTTCTGCTGGCTTTAGCCTCTGGATTTACAAACAGTTTGACACTTATAACCTGTGGAATACCTTTACTAG---------GTTACAGTGTTTAGAAAATGTGGCTTACAATGTTGTTAACAAAGGACACTTTGACGGACAAACTGGTGAAGCGCCCGTTTCCATCATTAATAACGCTGTTTACACAAAGGTAGATGGTGTTGACGTTGAGATCTTCGAAAATAAGACAACACTTCCTGTTAATGTTGCATTTGAGCTCTGGGCCAAACGTAATATTAAACCTGTCCCGGAAATCAAGATACTCAATAACTTGGGTGTTGATATTGCTGCTAATACTGTAATCTGGGACTACAAGAGAGAAGCCCCAGCACATGTATCTACAATAGGTGTCTGCACAATGACTGACATTGCTAAGAAACCTACT--GAGAGTGCTTGCTCTTCACTTACTGTCTTGTTTGATGGTAGAGCTGAAGGACAGGTAGACCTTTTTAGAAATGCCCGTAATGGTGTTTTAATAACAGAAGGTTCAGT------------TAAAGGTTTGACACCCTCAAAAG------GACCTGCTCAAGCTAGTGTCAATGGA-GTCACATTAATTGGA---------------------------GAGTCAGTAAA---------AACAC------AGTTTAACTATTTTAAGAAAGTGGATGGCATCATTCAACAGTTGC------------------------------------------------------------------------------------------------------CTGAAACCTACTTTACTCAAAGCCGAGACTTGGAGGATTTTAAGCCCAGATCACAAATGGAAACTGATTTTCTTGAGCTTGCGATGGATGAATTCATACAACGGTACAAGCTTGAAGGCTATGCCTTCGAACACATCGTTTATGGAGATTTTAGTCATGGACAGCTTGGCGGACTTCATCTAATGATTGGTCTAGCTAAGCGCTCACAAGATTCACCGCTTAAGTTAGAAGATTTTATC---CCTATGGATAGCACTGTGAAAAATTATTTCATAACAGATGCGCAGACGGGTTCATCAAAATGCGTGTGCTCTGTTATTGATCTCCTGCTTGATGACTTTGTAGAGATAATAAAGTCACAA---------GACTTATCAGTGGTTTCAAAGGTGGTCAAAGTTACAATTGACTATGCTGAAATTTCATTCATGTTATGGTGTAAGGATGGACATGTTGAAACCTTTTATCCAAAATTACAAGCAAGTCA------------------------------AGCGTGGCAACCGGGAGTTGCAATGCCTAACTTGTATAAGATGCAAAGAATGCTTCTTGAAAAATGTGACCTTCAGAATTATGGTGAAAATGCTGTTATACCAAAAGGAATAATGATGAATGTCGCAAAATATACTCAACTGTGTCAATACTTAAATACACT---TACATTAGCTGTGCCATACAATATGAGAGTTATCCATTTTGGTGCAGGCTCAGACAAAGGAGTTGCACCTGGCACTGCTGTTCTCAGACAGTGGTTGCCAATTGGCACACTACTTGTGGATTCTGATCTTAATGATTTCGTCTCTGACGCTGATTCTACTCTAATTGGAGACTGTGCAACCGTACATACAGCTAACAAATGGGATCTCATTATTAGCGATATGTAT---GATCCTAAAACCAAACATGTGACGAAGGA---------AAATGACTCAAAAGAAGGATTTTTCACTTACCTGTGTGGATTTATTAAACAAAAACTGGCCTTGGGAGGTTCTGTAGCTGTAAAGATAACTGAGCATTCTTGGAATGCGGATCTCTACAAGCTTATGGGACATTTCTCATGGTGGACAGCGTTTGTTACAAATGTTAATGCATCTTCATCAGAAGCATTTTTAATTGGAGTTAACTATCTTGGCAAGCC------AAAAGAACAAATTGACGGCTATACCATGCATGCTAATTACATTTTCTGGAGGAACACAAACCCGATTCAATTATCTTCCTATTCACTTTTTGACATGAGTAAATTTCCTCTTAAATTAAGAGGAACGGCTGTCATGTCTTTAAAAGAGAATCAAATC-AATGAAATGATTTATTCTCTAATTGAAAAGGGTAGACTTATCATTAGAGAAAAC-AACAGGGTTGTAGTTTCAAGTGATATTTTAGT----TAATAATTAA--------------------------------
>MN908947_-_orf1ab_gene Severe acute respiratory syndrome coronavirus 2 isolate Wuhan-Hu-1, complete genome
CGGGTTTGCGGTGTAAGTGCA---GCCCGTCTTACACCGTGCGGCACAGGCACTAGTACTGATGTCGTATACAGGGCTTTTGACATCTACAAT------GATAAAGTAGCTGGTTTTGCTAAATTCCTAAAAACTAATTGTTGTCGCTTCCAAGAAAAGGACGAAGATGACAATT------------------------TAATTGATTCTTACTTTGTAGTTAAGAGACACACTTTCTCTAACTACCAACATGAAGAAACAATTTATAATTTACTTAAGGAT------------------------TGTCCAGCTGTTGCTAAACATGACTTCTTTAAGTTTAGAATAGACGGTGACATGGTACCACATATATCACGTCAACGTCTTACTAAATACACAATGGCAGACCTCGTCTATGCTTTAAGGCATTTTGATGAAGGTAATTGTGACACATTAAAAGAAATACTTGTCACATACAATTGTTGTGATGATGATTATTTCA------------------------------------------ATAAAAAGGACTGGTATGATTTTGTAGAAAACCCAGATATATTACGCGTATACGCCAACTTAGGTGAACGTGTACGCCAAGCTTTGTTAAAAACAGTACAATTCTGTGATGCCATGCGAAATGCTGGTATTGTTGGTGTACTGACATTAGATAATCAAGATCTCAATGGTAACTGGTATGATTTCGGTGATTTCATACAAACCACGCCAGGTAGTGGAGTTCCTGTTGTAGATTCTTATTATTCATTGTTAATGCCTATATTAACCTTGACCAGGGCTTTAACTGCAGAGTCACATGTTGACACTGACTTAACAAAGCCTTACATTAAGTGG---GATTTGTTAAAATATGACTTCACGGAAGAGAGGTTAAAACTCTTTGACCGTTATTTTAAATATTGGGATCAGACATACCACCCAAATTGTGTTAACTGTTTGGATGACAGATGCATTCTGCATTGTGCAAACTTTAATGTTTTATTCTCTACAGTGTTCCCACCTACAAGTTTTGGACCACTAGTGAGAAAAATATTTGTTGATGGTGTTCCATTTGTAGTTTCAACTGGATACCACTTCAGAGAGCTAGGTGTTGTACATAATCAGGATGTAAACTTACATAGCTCTAGACTTAGTTTTAAGGAATTACTTGTGTATGCTGCTGACCCTGCTATGCACGCTGCTTCTGGTAATCTATTACTAGATAAACGCACTACGTGCTTTTCAGTAGCTGCACTTACTAACAATGTTGCTTTTCAAACTGTCAAACCCGGTAATTTTAACAAAGACTTCTATGACTTTGCTGTGTCTAAGGGTTTCTTTAAGGAAGGAAGTTCTGTTGAATTAAAACACTTCTTCTTTGCTCAGGATGGTAATGCTGCTATCAGCGATTATGACTACTATCGTTATAATCTACCAACAATGTGTGATATCAGACAACTACTATTTGTAGTTGAAGTTGTTGATAAGTACTTTGATTGTTACGATGGTGGCTGTATTAATGCTAACCAAGTCATCGTCAACAACCTAGACAAATCAGCTGGTTTTCCATTTAATAAATGGGGTAAGGCTAGACTTTATTATGATTCAATGAGTTATGAGGATCAAGATGCACTTTTCGCATATACAAAACGTAATGTCATCCCTACTATAACTCAAATGAATCTTAAGTATGCCATTAGTGCAAAGAATAGAGCTCGCACCGTAGCTGGTGTCTCTATCTGTAGTACTATGACCAATAGACAGTTTCATCAAAAATTATTGAAATCAATAGCCGCCACTAGAGGAGCTACTGTAGTAATTGGAACAAGCAAATTCTATGGTGGTTGGCACAACATGTTAAAAACTGTTTATAGTGATGTAGAAAACCCTCACCTTATGGGTTGGGATTATCCTAAATGTGATAGAGCCATGCCTAACATGCTTAGAATTATGGCCTCACTTGTTCTTGCTCGCAAACATACAACGTGTTGTAGCTTGTCACACCGTTTCTATAGATTAGCTAATGAGTGTGCTCAAGTATTGAGTGAAATGGTCATGTGTGGCGGTTCACTATATGTTAAACCAGGTGGAACCTCATCAGGAGATGCCACAACTGCTTATGCTAATAGTGTTTTTAACATTTGTCAAGCTGTCACGGCCAATGTTAATGCACTTTTATCTACTGATGGTAACAAAATTGCCGATAAGTATGTCCGCAATTTACAACACAGACTTTATGAGTGTCTCTATAGAAATAGAGATGTTGACACAGACTTTGTGAATGAGTTTTACGCATATTTGCGTAAACATTTCTCAATGATGATACTCTCTGACGATGCTGTTGTGTGTTTCAATAGCACTTATGCATCTCAAGGTCTAGTGGCTAGCATAAAGAACTTTAAGTCAGTTCTTTATTATCAAAACAATGTTTTTATGTCTGAAGCAAAATGTTGGACTGAGACTGACCTTACTAAAGGACCTCATGAATTTTGCTCTCAACATACAATGCTAGTTAAACAGGGTGATGATTATGTGTACCTTCCTTACCCAGATCCATCAAGAATCCTAGGGGCCGGCTGTTTTGTAGATGATATCGTAAAAACAGATGGTACACTTATGATTGAACGGTTCGTGTCTTTAGCTATAGATGCTTACCCACTTACTAAACATCCTAATCAGGAGTATGCTGATGTCTTTCATTTGTACTTACAATACATAAGAAAGCTACATGATGAGTTAACAGGACACATGTTAGACATGTATTCTGTTATGCTTACTAATGATAACACTTCAAGGTATTGGGAACCTGAGTTTTATGAGGCTATGTACACACCGCATACAGTCTTACAGGCTGTTGGGGCTTGTGTTCTTTGCAATTCACAGACTTCATTAAGATGTGGTGCTTGCATACGTAGACCATTCTTATGTTGTAAATGCTGTTACGACCATGTCATATCAACATCACATAAATTAGTCTTGTCTGTTAATCCGTATGTTTGCAATGCTCCAGGTTGTGATGTCACAGATGTGACTCAACTTTACTTAGGAGGTATGAGCTATTATTGTAAATCACATAAACCACCCATTAGTTTTCCATTGTGTGCTAATGGACAAGTTTTTGGTTTATATAAAAATACATGTGTTGGTAGCGATAATGTTACTGACTTTAATGCAATTGCAACATGTGACTGGACAAATGCTGGTGATTACATTTTAGCTAACACCTGTACTGAAAGACTCAAGCTTTTTGCAGCAGAAACGCTCAAAGCTACTGAGGAGACATTTAAACTGTCTTATGGTATTGCTACTGTACGTGAAGTGCTGTCTGACAGAGAATTACATCTTTCATGGGAAGTTGGTAAACCTAGACCACCACTTAACCGAAATTATGTCTTTACTGGTTATCGTGTAACTAAAAACAGTAAAGTACAAATAGGAGAGTACACCTTTGAAAAAGGTGACTATGG---TGATGCTGTTGTTTACCGAGGTACAACAACTTACAAATTAAATGTTGGTGATTATTTTGTGCTGACATCACATACAGTAATGCCATTAAGTGCACCTACACTAGTGCCACAAGAGCACTATGTTAGAATTACTGGCTTATACCCAACACTCAATATCTCAGATGAGTTTTCTAGCAATGTTGCAAATTATCAAAAGGTTGGTATGCAAAAGTATTCTACACTCCAGGGACCACCTGGTACTGGTAAGAGTCATTTTGCTATTGGCCTAGCTCTCTACTACCCTTCTGCTCGCATAGTGTATACAGCTTGCTCTCATGCCGCTGTTGATGCACTATGTGAGAAGGCATTAAAATATTTGCCTATAGATAAATGTAGTAGAATTATACCTGCACGTGCTCGTGTAGAGTGTTTTGATAAATTCAAAGTGAATTCAACATTAGAACAGTATGTCTTTTGTACTGTAAATGCATTGCCTGAGACGACAGCAGATATAGTTGTCTTTGATGAAATTTCAATGGCCACAAATTATGATTTGAGTGTTGTCAATGCCAGATTACGTGCTAAGCACTATGTGTACATTGGCGACCCTGCTCAATTACCTGCACCACGCACATTGCTAACTAAGGGCACACTAGAACCAGAATATTTCAATTCAGTGTGTAGACTTATGAAAACTATAGGTCCAGACATGTTCCTCGGAACTTGTCGGCGTTGTCCTGCTGAAATTGTTGACACTGTGAGTGCTTTGGTTTATGATAATAAGCTTAAAGCACATAAAGACAAATCAGCTCAATGCTTTAAAATGTTTTATAAGGG---------TGTTATCACGCATGATGTTTCATCTGCAATTAACAGGCCACAAATAGGCGTGGTAAGAGAATTCCTTACACGTAACCCTGCTTGGAGAAAAGCTGTCTTTATTTCACCTTATAATTCACAGAATGCTGTAGCCTCAAAGATTTTGGGACTACCAACTCAAACTGTTGATTCATCACAGGGCTCAGAATATGACTATGTCATATTCACTCAAACCACTGAAACAGCTCACTCTTGTAATGTAAACAGATTTAATGTTGCTATTACCAGAGCAAAAGTAGGCATACTTTGCATAATGTCTGA---TAGAGACCTTTATGACAAGTTGCAATTTACAAGTCTTGAAATTCCACGTAGGAATGTGGCAA---------------------------------------------------------------CTTTACAAGCTGA------------------------------------------------AAATGTAACAGGACTCTTTAAAGATTGTAGTAAGGTAATCAC---TGGGTTACATCCTACACAGGCACCTACACACCTCAGTGTTGACACTAAATTCAAAAC---TGAAGGTTTATGTGTTGACATACCTGGCATACCTAAGG------ACATGACCTATAGAAGACTCATCTCTATGATGGGTTTTAAAATGAATTATCAAGTTAATGGTTACC---------------CTAACATGTTTATCACCCGCGAAGAAGCTATAAGACATGTACGTGCATGGATTGGCTTCGATGTCGAGGGGTGTCATGCTACTAGAGAAGCTGTTGGTACCAATTTACCTTTACAGCTAGGTTTTTCTACAGGTGTTAACCTAGTTGCTGTACCTACAGGTTATGTTGATACACCTAATAATACAGATTTTTCCAGAGTTAGTGCTAAACCACCGCCTGGAGATCAATTTAAACACCTCATACCACTTATGTACAAAGGACTTCCTTGGAATGTAGTGCGTATAAAGATTGTACAAATGTTAAGTGACACACTTAAAAATCTCTCTGACAGAGTCGTATTTGTCTTATGGGCACATGGCTTTGAGTTGACATCTATGAAGTATTTTGTGAAAATAGGACCTGAGCGCACCTGTTGTCTATGTGATAGACGTGCCACATGCTTTTCCACTGCTTCAGACACTTATGCCTGTTGGCATCATTCTA------------TTGGATTTGATTACGTCTATAATCCGTTTATGATTGATGTTCAACAATGGGGTTTTACAGGTAACCTACAAAGCAACCATGATCTGTATTGTCAAGTCCATGGTAATGCACATGTAGCTAGTTGTGATGCAATCATGACTAGGTGTCTAGCTGTCCACGAGTGCTTTGTTAAGCGTGTTGACTGGACTATTGAATATCCTATAATTGGTGATGAACTGAAGATTAATGCGGCTTGTAGAAAGGTTCAACACATGGTTGTTAAAGCTGCATTATTAGCAGACAAATTCCCAGTTCTTCACGACATTGGTAACCCTAAAGCTATTAAGTGTGTACCTCAAGCTGATGTAGAATGGAAGTTCTATGATGCACAGCCTTGTAGTGACAAAGCTTATAAAATAGAAGAATTATTCTATTCTTATGCCACACATTCTGACAAATTCACAGATGGTGTATG--CCTATTTTGGAATTG-CAATGTCGATAGATATCCTGCTAATTCCATTGTTTGTAGATTTGACACTAGAGTGCTATCTAACCTTAACTTGCCTGGTTGTGATGGTGGCAGTTTGTATGTAAATAAACATGCATTCCACACACCAGCTTTTGATAAAAGTGCTTTTGTTAATTTAAAACAATTACCATTTTTCTATTACTCTGACAGTCCATGTGAGTCTCATGGAAAAC-------AAGTAGTGTCA---GATATAGATTATGTACCACTAAAGTCTGCTACGTGTATAACACGTTGCAATTTAGGTGGTGCTGTCTGTAGACATCATGCTAATGAGTACAGATTGTATCTCGATGCTTATAACATGATGATCTCAGCTGGCTTTAGCTTGTGGGTTTACAAACAATTTGATACTTATAACCTCTGGAACACTTTTACAAG---------ACTTCAGAGTTTAGAAAATGTGGCTTTTAATGTTGTAAATAAGGGACACTTTGATGGACAACAGGGTGAAGTACCAGTTTCTATCATTAATAACACTGTTTACACAAAAGTTGATGGTGTTGATGTAGAATTGTTTGAAAATAAAACAACATTACCTGTTAATGTAGCATTTGAGCTTTGGGCTAAGCGCAACATTAAACCAGTACCAGAGGTGAAAATACTCAATAATTTGGGTGTGGACATTGCTGCTAATACTGTGATCTGGGACTACAAAAGAGATGCTCCAGCACATATATCTACTATTGGTGTTTGTTCTATGACTGACATAGCCAAGAAACCAACT--GAAACGATTTGTGCACCACTCACTGTCTTTTTTGATGGTAGAGTTGATGGTCAAGTAGACTTATTTAGAAATGCCCGTAATGGTGTTCTTATTACAGAAGGTAGTGT------------TAAAGGTTTACAACCATCTGTAG------GTCCCAAACAAGCTAGTCTTAATGGA-GTCACATTAATTGGA---------------------------GAAGCCGTAAA---------AACAC------AGTTCAATTATTATAAGAAAGTTGATGGTGTTGTCCAACAATTAC------------------------------------------------------------------------------------------------------CTGAAACTTACTTTACTCAGAGTAGAAATTTACAAGAATTTAAACCCAGGAGTCAAATGGAAATTGATTTCTTAGAATTAGCTATGGATGAATTCATTGAACGGTATAAATTAGAAGGCTATGCCTTCGAACATATCGTTTATGGAGATTTTAGTCATAGTCAGTTAGGTGGTTTACATCTACTGATTGGACTAGCTAAACGTTTTAAGGAATCACCTTTTGAATTAGAAGATTTTATT---CCTATGGACAGTACAGTTAAAAACTATTTCATAACAGATGCGCAAACAGGTTCATCTAAGTGTGTGTGTTCTGTTATTGATTTATTACTTGATGATTTTGTTGAAATAATAAAATCCCAA---------GATTTATCTGTAGTTTCTAAGGTTGTCAAAGTGACTATTGACTATACAGAAATTTCATTTATGCTTTGGTGTAAAGATGGCCATGTAGAAACATTTTACCCAAAATTACAATCTAGTCA------------------------------AGCGTGGCAACCGGGTGTTGCTATGCCTAATCTTTACAAAATGCAAAGAATGCTATTAGAAAAGTGTGACCTTCAAAATTATGGTGATAGTGCAACATTACCTAAAGGCATAATGATGAATGTCGCAAAATATACTCAACTGTGTCAATATTTAAACACATT---AACATTAGCTGTACCCTATAATATGAGAGTTATACATTTTGGTGCTGGTTCTGATAAAGGAGTTGCACCAGGTACAGCTGTTTTAAGACAGTGGTTGCCTACGGGTACGCTGCTTGTCGATTCAGATCTTAATGACTTTGTCTCTGATGCAGATTCAACTTTGATTGGTGATTGTGCAACTGTACATACAGCTAATAAATGGGATCTCATTATTAGTGATATGTAC---GACCCTAAGACTAAAAATGTTACAAAAGA---------AAATGACTCTAAAGAGGGTTTTTTCACTTACATTTGTGGGTTTATACAACAAAAGCTAGCTCTTGGAGGTTCCGTGGCTATAAAGATAACAGAACATTCTTGGAATGCTGATCTTTATAAGCTCATGGGACACTTCGCATGGTGGACAGCCTTTGTTACTAATGTGAATGCGTCATCATCTGAAGCATTTTTAATTGGATGTAATTATCTTGGCAAACC------ACGCGAACAAATAGATGGTTATGTCATGCATGCAAATTACATATTTTGGAGGAATACAAATCCAATTCAGTTGTCTTCCTATTCTTTATTTGACATGAGTAAATTTCCCCTTAAATTAAGGGGTACTGCTGTTATGTCTTTAAAAGAAGGTCAAATC-AATGATATGATTTTATCTCTTCTTAGTAAAGGTAGACTTATAATTAGAGAAAAC-AACAGAGTTGTTATTTCTAGTGATGTTCTTGT----TAACAACTAA--------------------------------
>NC_045512_-_ORF1ab_gene Severe acute respiratory syndrome coronavirus 2 isolate Wuhan-Hu-1, complete genome
CGGGTTTGCGGTGTAAGTGCA---GCCCGTCTTACACCGTGCGGCACAGGCACTAGTACTGATGTCGTATACAGGGCTTTTGACATCTACAAT------GATAAAGTAGCTGGTTTTGCTAAATTCCTAAAAACTAATTGTTGTCGCTTCCAAGAAAAGGACGAAGATGACAATT------------------------TAATTGATTCTTACTTTGTAGTTAAGAGACACACTTTCTCTAACTACCAACATGAAGAAACAATTTATAATTTACTTAAGGAT------------------------TGTCCAGCTGTTGCTAAACATGACTTCTTTAAGTTTAGAATAGACGGTGACATGGTACCACATATATCACGTCAACGTCTTACTAAATACACAATGGCAGACCTCGTCTATGCTTTAAGGCATTTTGATGAAGGTAATTGTGACACATTAAAAGAAATACTTGTCACATACAATTGTTGTGATGATGATTATTTCA------------------------------------------ATAAAAAGGACTGGTATGATTTTGTAGAAAACCCAGATATATTACGCGTATACGCCAACTTAGGTGAACGTGTACGCCAAGCTTTGTTAAAAACAGTACAATTCTGTGATGCCATGCGAAATGCTGGTATTGTTGGTGTACTGACATTAGATAATCAAGATCTCAATGGTAACTGGTATGATTTCGGTGATTTCATACAAACCACGCCAGGTAGTGGAGTTCCTGTTGTAGATTCTTATTATTCATTGTTAATGCCTATATTAACCTTGACCAGGGCTTTAACTGCAGAGTCACATGTTGACACTGACTTAACAAAGCCTTACATTAAGTGG---GATTTGTTAAAATATGACTTCACGGAAGAGAGGTTAAAACTCTTTGACCGTTATTTTAAATATTGGGATCAGACATACCACCCAAATTGTGTTAACTGTTTGGATGACAGATGCATTCTGCATTGTGCAAACTTTAATGTTTTATTCTCTACAGTGTTCCCACCTACAAGTTTTGGACCACTAGTGAGAAAAATATTTGTTGATGGTGTTCCATTTGTAGTTTCAACTGGATACCACTTCAGAGAGCTAGGTGTTGTACATAATCAGGATGTAAACTTACATAGCTCTAGACTTAGTTTTAAGGAATTACTTGTGTATGCTGCTGACCCTGCTATGCACGCTGCTTCTGGTAATCTATTACTAGATAAACGCACTACGTGCTTTTCAGTAGCTGCACTTACTAACAATGTTGCTTTTCAAACTGTCAAACCCGGTAATTTTAACAAAGACTTCTATGACTTTGCTGTGTCTAAGGGTTTCTTTAAGGAAGGAAGTTCTGTTGAATTAAAACACTTCTTCTTTGCTCAGGATGGTAATGCTGCTATCAGCGATTATGACTACTATCGTTATAATCTACCAACAATGTGTGATATCAGACAACTACTATTTGTAGTTGAAGTTGTTGATAAGTACTTTGATTGTTACGATGGTGGCTGTATTAATGCTAACCAAGTCATCGTCAACAACCTAGACAAATCAGCTGGTTTTCCATTTAATAAATGGGGTAAGGCTAGACTTTATTATGATTCAATGAGTTATGAGGATCAAGATGCACTTTTCGCATATACAAAACGTAATGTCATCCCTACTATAACTCAAATGAATCTTAAGTATGCCATTAGTGCAAAGAATAGAGCTCGCACCGTAGCTGGTGTCTCTATCTGTAGTACTATGACCAATAGACAGTTTCATCAAAAATTATTGAAATCAATAGCCGCCACTAGAGGAGCTACTGTAGTAATTGGAACAAGCAAATTCTATGGTGGTTGGCACAACATGTTAAAAACTGTTTATAGTGATGTAGAAAACCCTCACCTTATGGGTTGGGATTATCCTAAATGTGATAGAGCCATGCCTAACATGCTTAGAATTATGGCCTCACTTGTTCTTGCTCGCAAACATACAACGTGTTGTAGCTTGTCACACCGTTTCTATAGATTAGCTAATGAGTGTGCTCAAGTATTGAGTGAAATGGTCATGTGTGGCGGTTCACTATATGTTAAACCAGGTGGAACCTCATCAGGAGATGCCACAACTGCTTATGCTAATAGTGTTTTTAACATTTGTCAAGCTGTCACGGCCAATGTTAATGCACTTTTATCTACTGATGGTAACAAAATTGCCGATAAGTATGTCCGCAATTTACAACACAGACTTTATGAGTGTCTCTATAGAAATAGAGATGTTGACACAGACTTTGTGAATGAGTTTTACGCATATTTGCGTAAACATTTCTCAATGATGATACTCTCTGACGATGCTGTTGTGTGTTTCAATAGCACTTATGCATCTCAAGGTCTAGTGGCTAGCATAAAGAACTTTAAGTCAGTTCTTTATTATCAAAACAATGTTTTTATGTCTGAAGCAAAATGTTGGACTGAGACTGACCTTACTAAAGGACCTCATGAATTTTGCTCTCAACATACAATGCTAGTTAAACAGGGTGATGATTATGTGTACCTTCCTTACCCAGATCCATCAAGAATCCTAGGGGCCGGCTGTTTTGTAGATGATATCGTAAAAACAGATGGTACACTTATGATTGAACGGTTCGTGTCTTTAGCTATAGATGCTTACCCACTTACTAAACATCCTAATCAGGAGTATGCTGATGTCTTTCATTTGTACTTACAATACATAAGAAAGCTACATGATGAGTTAACAGGACACATGTTAGACATGTATTCTGTTATGCTTACTAATGATAACACTTCAAGGTATTGGGAACCTGAGTTTTATGAGGCTATGTACACACCGCATACAGTCTTACAGGCTGTTGGGGCTTGTGTTCTTTGCAATTCACAGACTTCATTAAGATGTGGTGCTTGCATACGTAGACCATTCTTATGTTGTAAATGCTGTTACGACCATGTCATATCAACATCACATAAATTAGTCTTGTCTGTTAATCCGTATGTTTGCAATGCTCCAGGTTGTGATGTCACAGATGTGACTCAACTTTACTTAGGAGGTATGAGCTATTATTGTAAATCACATAAACCACCCATTAGTTTTCCATTGTGTGCTAATGGACAAGTTTTTGGTTTATATAAAAATACATGTGTTGGTAGCGATAATGTTACTGACTTTAATGCAATTGCAACATGTGACTGGACAAATGCTGGTGATTACATTTTAGCTAACACCTGTACTGAAAGACTCAAGCTTTTTGCAGCAGAAACGCTCAAAGCTACTGAGGAGACATTTAAACTGTCTTATGGTATTGCTACTGTACGTGAAGTGCTGTCTGACAGAGAATTACATCTTTCATGGGAAGTTGGTAAACCTAGACCACCACTTAACCGAAATTATGTCTTTACTGGTTATCGTGTAACTAAAAACAGTAAAGTACAAATAGGAGAGTACACCTTTGAAAAAGGTGACTATGG---TGATGCTGTTGTTTACCGAGGTACAACAACTTACAAATTAAATGTTGGTGATTATTTTGTGCTGACATCACATACAGTAATGCCATTAAGTGCACCTACACTAGTGCCACAAGAGCACTATGTTAGAATTACTGGCTTATACCCAACACTCAATATCTCAGATGAGTTTTCTAGCAATGTTGCAAATTATCAAAAGGTTGGTATGCAAAAGTATTCTACACTCCAGGGACCACCTGGTACTGGTAAGAGTCATTTTGCTATTGGCCTAGCTCTCTACTACCCTTCTGCTCGCATAGTGTATACAGCTTGCTCTCATGCCGCTGTTGATGCACTATGTGAGAAGGCATTAAAATATTTGCCTATAGATAAATGTAGTAGAATTATACCTGCACGTGCTCGTGTAGAGTGTTTTGATAAATTCAAAGTGAATTCAACATTAGAACAGTATGTCTTTTGTACTGTAAATGCATTGCCTGAGACGACAGCAGATATAGTTGTCTTTGATGAAATTTCAATGGCCACAAATTATGATTTGAGTGTTGTCAATGCCAGATTACGTGCTAAGCACTATGTGTACATTGGCGACCCTGCTCAATTACCTGCACCACGCACATTGCTAACTAAGGGCACACTAGAACCAGAATATTTCAATTCAGTGTGTAGACTTATGAAAACTATAGGTCCAGACATGTTCCTCGGAACTTGTCGGCGTTGTCCTGCTGAAATTGTTGACACTGTGAGTGCTTTGGTTTATGATAATAAGCTTAAAGCACATAAAGACAAATCAGCTCAATGCTTTAAAATGTTTTATAAGGG---------TGTTATCACGCATGATGTTTCATCTGCAATTAACAGGCCACAAATAGGCGTGGTAAGAGAATTCCTTACACGTAACCCTGCTTGGAGAAAAGCTGTCTTTATTTCACCTTATAATTCACAGAATGCTGTAGCCTCAAAGATTTTGGGACTACCAACTCAAACTGTTGATTCATCACAGGGCTCAGAATATGACTATGTCATATTCACTCAAACCACTGAAACAGCTCACTCTTGTAATGTAAACAGATTTAATGTTGCTATTACCAGAGCAAAAGTAGGCATACTTTGCATAATGTCTGA---TAGAGACCTTTATGACAAGTTGCAATTTACAAGTCTTGAAATTCCACGTAGGAATGTGGCAA---------------------------------------------------------------CTTTACAAGCTGA------------------------------------------------AAATGTAACAGGACTCTTTAAAGATTGTAGTAAGGTAATCAC---TGGGTTACATCCTACACAGGCACCTACACACCTCAGTGTTGACACTAAATTCAAAAC---TGAAGGTTTATGTGTTGACATACCTGGCATACCTAAGG------ACATGACCTATAGAAGACTCATCTCTATGATGGGTTTTAAAATGAATTATCAAGTTAATGGTTACC---------------CTAACATGTTTATCACCCGCGAAGAAGCTATAAGACATGTACGTGCATGGATTGGCTTCGATGTCGAGGGGTGTCATGCTACTAGAGAAGCTGTTGGTACCAATTTACCTTTACAGCTAGGTTTTTCTACAGGTGTTAACCTAGTTGCTGTACCTACAGGTTATGTTGATACACCTAATAATACAGATTTTTCCAGAGTTAGTGCTAAACCACCGCCTGGAGATCAATTTAAACACCTCATACCACTTATGTACAAAGGACTTCCTTGGAATGTAGTGCGTATAAAGATTGTACAAATGTTAAGTGACACACTTAAAAATCTCTCTGACAGAGTCGTATTTGTCTTATGGGCACATGGCTTTGAGTTGACATCTATGAAGTATTTTGTGAAAATAGGACCTGAGCGCACCTGTTGTCTATGTGATAGACGTGCCACATGCTTTTCCACTGCTTCAGACACTTATGCCTGTTGGCATCATTCTA------------TTGGATTTGATTACGTCTATAATCCGTTTATGATTGATGTTCAACAATGGGGTTTTACAGGTAACCTACAAAGCAACCATGATCTGTATTGTCAAGTCCATGGTAATGCACATGTAGCTAGTTGTGATGCAATCATGACTAGGTGTCTAGCTGTCCACGAGTGCTTTGTTAAGCGTGTTGACTGGACTATTGAATATCCTATAATTGGTGATGAACTGAAGATTAATGCGGCTTGTAGAAAGGTTCAACACATGGTTGTTAAAGCTGCATTATTAGCAGACAAATTCCCAGTTCTTCACGACATTGGTAACCCTAAAGCTATTAAGTGTGTACCTCAAGCTGATGTAGAATGGAAGTTCTATGATGCACAGCCTTGTAGTGACAAAGCTTATAAAATAGAAGAATTATTCTATTCTTATGCCACACATTCTGACAAATTCACAGATGGTGTATG--CCTATTTTGGAATTG-CAATGTCGATAGATATCCTGCTAATTCCATTGTTTGTAGATTTGACACTAGAGTGCTATCTAACCTTAACTTGCCTGGTTGTGATGGTGGCAGTTTGTATGTAAATAAACATGCATTCCACACACCAGCTTTTGATAAAAGTGCTTTTGTTAATTTAAAACAATTACCATTTTTCTATTACTCTGACAGTCCATGTGAGTCTCATGGAAAAC-------AAGTAGTGTCA---GATATAGATTATGTACCACTAAAGTCTGCTACGTGTATAACACGTTGCAATTTAGGTGGTGCTGTCTGTAGACATCATGCTAATGAGTACAGATTGTATCTCGATGCTTATAACATGATGATCTCAGCTGGCTTTAGCTTGTGGGTTTACAAACAATTTGATACTTATAACCTCTGGAACACTTTTACAAG---------ACTTCAGAGTTTAGAAAATGTGGCTTTTAATGTTGTAAATAAGGGACACTTTGATGGACAACAGGGTGAAGTACCAGTTTCTATCATTAATAACACTGTTTACACAAAAGTTGATGGTGTTGATGTAGAATTGTTTGAAAATAAAACAACATTACCTGTTAATGTAGCATTTGAGCTTTGGGCTAAGCGCAACATTAAACCAGTACCAGAGGTGAAAATACTCAATAATTTGGGTGTGGACATTGCTGCTAATACTGTGATCTGGGACTACAAAAGAGATGCTCCAGCACATATATCTACTATTGGTGTTTGTTCTATGACTGACATAGCCAAGAAACCAACT--GAAACGATTTGTGCACCACTCACTGTCTTTTTTGATGGTAGAGTTGATGGTCAAGTAGACTTATTTAGAAATGCCCGTAATGGTGTTCTTATTACAGAAGGTAGTGT------------TAAAGGTTTACAACCATCTGTAG------GTCCCAAACAAGCTAGTCTTAATGGA-GTCACATTAATTGGA---------------------------GAAGCCGTAAA---------AACAC------AGTTCAATTATTATAAGAAAGTTGATGGTGTTGTCCAACAATTAC------------------------------------------------------------------------------------------------------CTGAAACTTACTTTACTCAGAGTAGAAATTTACAAGAATTTAAACCCAGGAGTCAAATGGAAATTGATTTCTTAGAATTAGCTATGGATGAATTCATTGAACGGTATAAATTAGAAGGCTATGCCTTCGAACATATCGTTTATGGAGATTTTAGTCATAGTCAGTTAGGTGGTTTACATCTACTGATTGGACTAGCTAAACGTTTTAAGGAATCACCTTTTGAATTAGAAGATTTTATT---CCTATGGACAGTACAGTTAAAAACTATTTCATAACAGATGCGCAAACAGGTTCATCTAAGTGTGTGTGTTCTGTTATTGATTTATTACTTGATGATTTTGTTGAAATAATAAAATCCCAA---------GATTTATCTGTAGTTTCTAAGGTTGTCAAAGTGACTATTGACTATACAGAAATTTCATTTATGCTTTGGTGTAAAGATGGCCATGTAGAAACATTTTACCCAAAATTACAATCTAGTCA------------------------------AGCGTGGCAACCGGGTGTTGCTATGCCTAATCTTTACAAAATGCAAAGAATGCTATTAGAAAAGTGTGACCTTCAAAATTATGGTGATAGTGCAACATTACCTAAAGGCATAATGATGAATGTCGCAAAATATACTCAACTGTGTCAATATTTAAACACATT---AACATTAGCTGTACCCTATAATATGAGAGTTATACATTTTGGTGCTGGTTCTGATAAAGGAGTTGCACCAGGTACAGCTGTTTTAAGACAGTGGTTGCCTACGGGTACGCTGCTTGTCGATTCAGATCTTAATGACTTTGTCTCTGATGCAGATTCAACTTTGATTGGTGATTGTGCAACTGTACATACAGCTAATAAATGGGATCTCATTATTAGTGATATGTAC---GACCCTAAGACTAAAAATGTTACAAAAGA---------AAATGACTCTAAAGAGGGTTTTTTCACTTACATTTGTGGGTTTATACAACAAAAGCTAGCTCTTGGAGGTTCCGTGGCTATAAAGATAACAGAACATTCTTGGAATGCTGATCTTTATAAGCTCATGGGACACTTCGCATGGTGGACAGCCTTTGTTACTAATGTGAATGCGTCATCATCTGAAGCATTTTTAATTGGATGTAATTATCTTGGCAAACC------ACGCGAACAAATAGATGGTTATGTCATGCATGCAAATTACATATTTTGGAGGAATACAAATCCAATTCAGTTGTCTTCCTATTCTTTATTTGACATGAGTAAATTTCCCCTTAAATTAAGGGGTACTGCTGTTATGTCTTTAAAAGAAGGTCAAATC-AATGATATGATTTTATCTCTTCTTAGTAAAGGTAGACTTATAATTAGAGAAAAC-AACAGAGTTGTTATTTCTAGTGATGTTCTTGT----TAACAACTAA--------------------------------
>MN996532_-_orf1ab_gene Bat coronavirus RaTG13, complete genome
CGGGTTTGCGGTGTAAGTGCA---GCCCGTCTTACACCGTGCGGCACAGGCACTAGCACTGATGTCGTGTACAGGGCTTTTGACATCTACAAT------GATAAAGTAGCTGGTTTTGCTAAATTCTTAAAAACTAATTGTTGTCGCTTCCAAGAAAAAGACGAGGATGACAATT------------------------TAATTGATTCTTACTTTGTAGTTAAGAGACACACTTTCTCTAACTACCAACATGAAGAAACAATTTATAATTTACTTAAGGAT------------------------TGTCCAGCTGTTGCTAAACACGACTTCTTTAAGTTTAGAATAGACGGTGACATGGTACCACATATATCACGTCAACGTCTTACTAAATACACAATGGCAGACCTCGTCTATGCTTTAAGGCATTTTGACGAAGGCAATTGTGATACATTAAGAGAAATACTTGTCACATACAATTGTTGTGACGATGATTATTTCA------------------------------------------ATAAAAAAGACTGGTATGATTTTGTAGAAAACCCAGATATATTACGCGTATACGCCAACTTAGGTGAACGTGTACGCCAAGCTTTGTTAAAAACAGTACAATTCTGTGATGCCATGCGAGATGCTGGTATTGTAGGTGTACTAACATTAGATAATCAAGATCTCAATGGTAACTGGTATGATTTCGGTGACTTCATACAAACCACTCCAGGTAGTGGAGTTCCTATTGTAGATTCTTATTATTCATTGTTAATGCCTATACTAACTTTAACTAGGGCATTAACTGCAGAGTCACATGTTGACACTGACTTAACAAAGCCCTACATTAAGTGG---GATTTGTTAAAATATGACTTTACGGAAGAGAGGTTAAAACTCTTTGACCGTTATTTTAAATATTGGGATCAGACATACCACCCAAATTGTGTTAACTGTTTGGATGACAGATGCATTCTGCATTGTGCAAACTTTAACGTTTTATTCTCTACAGTGTTCCCACCTACAAGTTTTGGACCTCTAGTGAGAAAAATATTTGTTGATGGTGTTCCATTTGTAGTTTCAACTGGATACCACTTCAGGGAGCTAGGTGTTGTACATAATCAGGATGTAAACTTACATAGCTCTAGACTTAGTTTTAAGGAATTACTTGTGTATGCTGCTGACCCTGCTATGCACGCTGCTTCTGGTAATTTATTACTAGATAAACGCACTACGTGCTTCTCAGTAGCTGCACTTACTAACAATGTTGCTTTTCAAACTGTCAAACCCGGTAATTTTAACAAAGACTTCTATGACTTTGCTGTGTCTAAGGGTTTCTTTAAGGAAGGAAGTTCTGTTGAATTAAAACACTTCTTCTTTGCTCAGGATGGTAATGCTGCCATCAGCGATTATGACTACTATCGTTATAATCTACCAACAATGTGTGATATCAGACAACTCCTATTTGTAGTTGAAGTTGTTGATAAGTACTTTGATTGTTACGATGGTGGCTGTATTAATGCTAACCAAGTCATCGTCAACAACCTAGACAAATCAGCTGGTTTTCCATTTAATAAATGGGGTAAGGCTAGACTCTATTACGATTCAATGAGTTACGAGGATCAAGATGCACTTTTCGCATATACAAAACGTAATGTCATCCCTACTATAACTCAAATGAATCTTAAGTATGCCATTAGTGCAAAGAATAGAGCTCGCACCGTAGCTGGTGTCTCTATCTGTAGTACTATGACCAATAGACAGTTTCATCAAAAATTATTGAAATCAATAGCCGCCACTAGAGGAGCTACTGTAGTAATCGGAACAAGCAAATTTTATGGTGGTTGGCATAACATGTTAAAAACTGTTTACAGTGATGTAGAAAACCCTCATCTTATGGGTTGGGATTACCCTAAATGTGATAGAGCCATGCCTAACATGCTTAGAATTATGGCCTCACTTGTTCTTGCTCGCAAACATACAACGTGCTGTAGCTTGTCACACCGTTTCTATAGATTAGCTAATGAGTGTGCTCAAGTATTGAGTGAAATGGTCATGTGTGGCGGTTCACTATATGTTAAACCAGGTGGAACCTCATCAGGAGATGCCACAACTGCTTATGCTAATAGTGTCTTTAACATTTGTCAAGCTGTTACGGCCAATGTTAATGCACTTTTATCTACTGATGGTAACAAAATTGCCGATAAGCACGTCCGCAATTTACAACACAGACTTTATGAGTGTCTCTATAGAAATAGAGATGTTGACACAGACTTTGTGAATGAGTTTTACGCATATTTGCGTAAACATTTCTCAATGATGATACTTTCTGATGATGCTGTTGTGTGTTTCAATAGCACTTATGCATCTCAAGGTCTAGTGGCTAGCATAAAGAACTTTAAATCAGTTCTTTACTATCAAAACAACGTTTTTATGTCTGAAGCAAAATGTTGGACTGAGACTGACCTTACTAAAGGACCTCATGAATTTTGCTCTCAACATACAATGCTAGTTAAACAGGGTGATGATTATGTGTACCTCCCTTACCCGGATCCATCACGAATCTTAGGGGCTGGCTGTTTTGTAGATGATATCGTAAAAACAGATGGTACACTGATGATTGAACGGTTTGTGTCTTTAGCTATAGATGCTTACCCACTTACTAAACATCCTAATCAGGAGTATGCTGATGTCTTTCACTTGTACTTACAATACATAAGAAAGTTACATGATGAGTTAACAGGACATATGTTAGACATGTATTCTGTTATGCTTACTAATGATAACACTTCAAGGTATTGGGAACCTGAGTTTTATGAGGCTATGTACACACCGCATACAGTCTTACAGGCTGTTGGGGCTTGTGTTCTTTGCAATTCACAGACTTCATTAAGATGTGGTGCTTGCATACGTAGACCATTCTTATGCTGTAAATGCTGTTACGACCACGTCATATCTACATCACATAAATTAGTCTTGTCTGTTAATCCGTATGTTTGCAATGCTCCAGGTTGTGATGTCACAGATGTGACTCAACTTTACTTAGGAGGTATGAGCTATTATTGTAAATCACATAAACCACCCATTAGTTTTCCGTTGTGTGCTAATGGACAAGTTTTTGGTTTATATAAGAATACATGTGTTGGTAGCGATAATGTTACTGACTTTAACGCAATTGCAACATGTGATTGGACAAATGCTGGTGATTACATTTTAGCTAACACCTGTACTGAAAGACTCAAGCTTTTCGCAGCAGAAACGCTCAAAGCTACTGAGGAGACATTTAAACTGTCTTATGGTATTGCCACTGTACGTGAAGTGCTGTCTGACAGAGAATTGCATCTTTCATGGGAAGTTGGTAAACCTAGACCACCACTTAACCGAAATTATGTCTTTACTGGTTATCGTGTAACTAAAAACAGTAAAGTACAAATAGGAGAGTACACCTTTGAAAAAGGTGACTATGG---TGATGCTGTTGTCTACCGAGGTACAACAACTTACAAACTAAATGTTGGTGACTATTTTGTGCTGACATCACATACAGTAATGCCATTAAGTGCACCTACACTAGTGCCACAAGAGCACTATGTTAGAATTACTGGCTTATACCCAACACTCAATATTTCAGATGAGTTTTCTAGCAATGTTGCAAATTATCAAAAGGTTGGTATGCAAAAGTATTCTACACTCCAAGGACCACCTGGTACTGGTAAGAGTCATTTTGCTATTGGCTTAGCTCTCTACTACCCTTCTGCTCGCATAGTGTACACAGCTTGCTCTCATGCCGCTGTTGATGCACTATGTGAGAAGGCATTAAAATATTTGCCTATAGATAAATGTAGTAGAATTATACCTGCACGTGCTCGTGTAGAGTGTTTTGATAAATTCAAAGTGAATTCAACATTAGAACAGTACGTCTTTTGTACTGTAAATGCATTGCCTGAGACGACTGCAGATATAGTTGTCTTTGATGAAATTTCAATGGCTACAAATTATGATTTGAGTGTTGTCAATGCTAGATTACGTGCTAAGCACTATGTGTACATTGGCGACCCTGCTCAATTACCAGCACCACGCACATTGCTAACTAAGGGCACACTAGAACCAGAATATTTCAATTCAGTGTGTAGACTCATGAAAACTATAGGTCCAGACATGTTCCTTGGAACTTGTCGGCGTTGTCCTGCTGAAATTGTTGACACTGTGAGTGCTTTGGTTTATGATAATAAGCTGAAAGCACATAAAGACAAATCAGCTCAATGCTTTAAAATGTTTTATAAGGG---------TGTTATTACTCATGATGTTTCATCTGCAATTAACAGGCCACAAATAGGCGTGGTAAGAGAATTTCTTACACGTAATCCTACTTGGAGAAAAGCTGTCTTCATTTCACCTTATAATTCACAGAATGCTGTAGCCTCAAAGATTTTGGGACTACCAACTCAAACTGTTGATTCATCACAGGGTTCAGAATATGACTATGTCATATTCACTCAAACCACTGAGACAGCTCACTCTTGTAATGTAAACAGATTTAATGTTGCTATTACTAGAGCAAAAGTAGGCATACTTTGCATAATGTCTGA---TAGAGACCTTTATGACAAGTTGCAATTTACAAGTCTTGAGATTCCACGTAGGAATGTGGCAA---------------------------------------------------------------CTTTACAAGCTGA------------------------------------------------AAATGTAACAGGACTTTTTAAGGATTGTAGTAAGGTAATCAC---TGGGTTACACCCAACACAGGCACCTACACACCTCAGTGTTGACACTAAATTCAAAAC---TGAAGGTTTATGTGTTGACATACCTGGTATACCTAAGG------ACATGACCTATAGAAGACTCATCTCTATGATGGGTTTCAAAATGAATTACCAAGTTAATGGTTACC---------------CTAATATGTTTATCACCCGTGAGGAAGCCGTAAGACATGTACGTGCATGGATTGGCTTTGATGTCGAGGGGTGTCATGCTACTAGAGAAGCTATTGGTACTAATTTACCTTTACAGCTAGGCTTTTCTACAGGTGTTAACCTAGTTGCTGTACCTACAGGCTATGTTGATACACCTAATAATACAGATTTTTCCAGAGTTAGTGCTAAACCACCACCTGGAGATCAGTTTAAACATCTTATACCACTTATGTATAAAGGACTTCCTTGGAATGTAGTGCGTATAAAGATTGTACAAATGTTAAGTGATACACTTAAAAATCTCTCTGACAGAGTCGTGTTTGTCTTATGGGCACATGGCTTTGAATTAACATCTATGAAGTATTTTGTGAAAATAGGACCTGAGCGCACTTGTTGTCTATGTGATAAACGTGCCACATGCTTTTCCACTGCTTCAGACACTTATGCCTGTTGGCATCATTCTA------------TTGGATTTGATTATGTCTATAATCCGTTTATGATTGATGTTCAACAATGGGGTTTTACAGGTAACCTACAAAGCAACCATGATCTGTATTGTCAGGTTCATGGTAATGCACATGTAGCTAGTTGTGATGCAATCATGACTAGATGTCTAGCTGTCCACGAGTGCTTTGTTAAGCGTGTTGACTGGACTATTGAATACCCTATAATTGGTGATGAACTGAAGATTAATGCGGCTTGTAGAAAGGTTCAACACATGGTTGTTAAAGCTGCATTATTAGCAGACAAATTTCCAGTTCTTCATGACATTGGTAACCCTAAAGCTATTAAGTGTGTACCTCAAGCTGATGTAGAATGGAAGTTCTATGACGCACAGCCTTGTAGTGACAAAGCTTATAAAATAGAAGAATTATTCTATTCTTATGCCACACATTCTGACAAATTCACAGATGGTGTATG--CCTATTTTGGAATTG-CAATGTCGATAGATATCCTGCTAATTCCATTGTTTGTAGATTTGACACTAGAGTGCTATCTAACCTTAACTTGCCTGGTTGTGATGGTGGCAGTTTGTATGTAAATAAACATGCATTCCACACACCAGCTTTTGATAAAAGTGCTTTTGTTAATTTAAAACAATTACCATTTTTCTATTACTCTGACAGTCCATGTGAGTCTCATGGAAAAC-------AAGTAGTGTCA---GATATAGACTATGTACCACTAAAGTCTGCTACGTGCATAACACGTTGCAATTTAGGTGGTGCTGTCTGTAGACATCATGCTAATGAGTACAGATTGTATCTTGATGCTTACAACATGATGATCTCAGCTGGCTTTAGCTTGTGGGTTTACAAACAATTTGATACTTACAACCTCTGGAATACTTTTACAAG---------ACTTCAGAGTTTAGAAAATGTGGCTTTTAATGTTGTAAATAAAGGACACTTTGATGGACAACAGGGTGAAGTACCAGTTTCCATCATTAATAACACTGTTTACACAAAAGTTGATGGTGTTGATGTAGAACTATTTGAAAATAAAACAACATTACCTGTTAATGTAGCATTTGAGCTCTGGGCTAAGCGCAATATTAAACCAGTACCAGAGGTGAAAATACTCAATAATTTGGGTGTGGACATTGCTGCTAATACTGTGATTTGGGACTACAAAAGAGATGCTCCAGCACATATATCTACTATTGGTGTTTGTTCTATGACTGACATAGCCAAGAAACCAACT--GAAAATATTTGTGCACCACTCACTGTCTTTTTCGATGGTAGAGTCAATGGTCAAGTAGACTTGTTTAGAAATGCCCGTAATGGTGTTCTTATTACAGAAGGTAGTGT------------TAAAGGTTTACAACCATCTGTAG------GTCCTAAACAAGCCAGTCTTAATGGA-GTCACATTGATTGGA---------------------------GAAGCCTTAAA---------AACAC------AGTTCAATTATTACAAGAAAGTTAATGGTGTTGTTCAACAACTAC------------------------------------------------------------------------------------------------------CTGAAACTTACTTTACCCAAAGTAGAAATTTAAAAGAATTCAAACCCAGGAGTCAAATGGAAATTGATTTCTTAGAATTAGCTATGGATGAATTCATTGAACGGTATAAACTAGAAGGTTATGCCTTCGAACATATCGTCTATGGAGATTTTAGTCATAGGCAGTTAGGTGGTTTACATCTACTGATTGGACTAGCTAAACGTTCTAAGGAATCACCTCTTGAATTAGAAGATTTTATT---CCTATGGACAGTACAGTTAAAAATTACTTCATAACAGATGCGCAAACAGGTTCATCTAAGTGTGTGTGTTCTGTTATTGATTTATTACTTGATGATTTTGTTGAAATAATAAAATCGCAG---------GATTTATCTGTAGTTTCTAAGGTGGTCAAAGTGACCATTGACTATACAGAAATTTCATTTATGCTTTGGTGTAAAGATGGACATGTTGAAACATTTTACCCAAAATTACAATCTAGTCA------------------------------AGCGTGGCAACCGGGTGTTGCTATGCCTAATCTCTACAAAATGCAAAGAATGTTACTAGAAAAGTGTGACCTTCAAAATTATGGTGATAGTGCAACATTACCTAAAGGCATAATGATGAATGTCGCAAAATATACTCAACTGTGTCAGTATTTAAATACACT---TACTTTAGCTGTACCCTATAATATGAGGGTTATACATTTTGGTGCTGGTTCTGATAAAGGAGTTGCACCTGGTACAGCTGTTTTAAGACAGTGGTTGCCTACGGGTACACTACTTGTCGATTCAGATCTTAATGACTTTGTCTCTGATGCAGATTCAACTTTGATTGGTGATTGTGCAACTGTACATACAGCTAATAAATGGGATCTCATTATTAGTGATATGTAC---GATCCTAAGACTAAAAATGTTACAAAAGA---------AAATGATTCCAAAGAGGGATTTTTCACTTACATTTGTGGATTTATACAACAAAAGCTAGCCCTTGGAGGTTCTGTAGCTATAAAGATAACAGAGCATTCTTGGAATGCCGATCTTTATAAGCTTATGGGACATTTCGCATGGTGGACTGCTTTTGTTACTAATGTAAATGCATCTTCATCTGAAGCATTTTTAATTGGGTGTAATTACCTTGGCAAACC------GCGTGAACAGATAGATGGTTATGTCATGCATGCAAATTACATATTTTGGAGGAATACAAACCCAATTCAGTTGTCTTCCTATTCTTTATTTGACATGAGTAAATTCCCCCTTAAATTAAGGGGTACTGCAGTTATGTCTTTGAAAGAAGGTCAAATC-AATGATATGATTTTATCTCTTCTTAGTAAAGGTAGACTTATAATTAGAGAAAAC-AATAGAGTTGTTATTTCTAGTGATGTTCTTGT----TAACAACTAA--------------------------------
>EF065512_-_orf1ab_gene Bat coronavirus HKU5-5, complete genome
CGAGTCCGGGGTTCTATTGTAAATGCCCGAATAGAACCCTGTGCCAGTGGTCTTACCACTGATGTTGTCTTTAGGGCATTTGATATCTGCAACTATAAGGCAAAAGTTGCTGGTATTGGTAAGTATTACAAGACTAATACTTGCAGGTTTGTAGAGGTCGATGACGAAGGTCATA------------------------GACTTGACTCCTTCTTTGTCGTTAAGCGCCATACAATGGAAAATTATGAGCTGGAAAAGCGGTGTTATGACCTTGTTAAGGAT------------------------TGTGATGCCGTAGCAGTTCATGATTTCTTCATTTTTGACGTTGACAAAGTCAAAACTCCTCATATAGTACGTCAACGATTGACAGAGTACACTATGATGGATCTTGTATATGCTTTGAGGCACTTTGATCAGAATAACTGTGAAGTGCTTAAGAGCATACTTGTAAAATATGGCTGCTGTGATGCATCATATTTTG------------------------------------------ATAATAAATTGTGGTTCGATTTTGTTGAAAACCCCAATGTTATAAGTGTCTATCACAAGCTTGGTGAAAGAATTCGCCAAGCTGTGCTTAACACTGTTAAATTTTGTGACCAAATGGTTAAATCTGGTCTTGTTGGTGTCTTAACCCTTGACAATCAGGATCTGAATGGCAAGTGGTATGATTTTGGTGATTTCGTAATCACTCAACCTGGTGCAGGAGTAGCTATTGTTGATAGCTACTATTCTTATTTAATGCCTGTGCTTTCTATGACCAACTGCTTGGCCGCTGAAACCCACAGGGATTGTGATTTAACTAAGCCTCTCATTGAGTGG---CCACTTCTAGAGTACGACTACACAGATTACAAGATTGGTCTGTTTGAAAAGTACTTTAAGCATTGGGATCAGCAGTATCACCCAAATTGTGTGAACTGTACTGATGACCGTTGTGTGCTACATTGTGCAAATTTCAATGTGCTTTTCTCAATGACGCTACCGGGAACGTCTTTTGGTCCAATTGTCCGAAAAATCTTTGTCGATGGCGTACCATTTGTCATATCTTGTGGTTATCACTACAAGGAATTAGGATTAGTCATGAATATGGACGTGAGTCTTCATAGACATAGACTATCACTTAAGGAGCTAATGATGTATGCAGCTGATCCAGCCATGCACATAGCTTCAGCCTCTGCCCTCTGGGATTTAAGAACACCATGTTTTAGTGTTGCCGCACTCACGACAGGTCTAACCTTTCAGACTGTCCGTCCTGGCAACTTTAATAAAGATTTCTATGATTTTGTTGTTTCTAAGGGCTTTTTCAAGGAAGGGTCCTCAGTCACATTAAGGCATTTCTTCTTCGCGCAAGATGGACATGCTGCTATTACTGATTACAGCTATTATGCTTACAACCTGCCAACGATGTGTGACATAAAGCAGATGTTGTTTTGTATGGAAGTTGTTGATCGTTACTTCGAGATATATGATGGCGGTTGCCTCAATGCATCGGAAGTAATTGTTAACAATTTGGATAAGAGCGCTGGCCATCCATTCAATAAGTTTGGAAAAGCCAGAGTCTATTATGAGAGTCTGTCTTATCAAGAACAGGATGAGCTTTTTGCCATGACAAAGCGAAACGTTCTTCCGACGATAACGCAGATGAATTTGAAATATGCTATTAGTGCTAAGAATAGAGCTCGGACTGTTGCCGGTGTTTCGATCCTTAGCACAATGACTAATCGTCAATACCACCAGAAAATGCTTAAGTCTATGGCAGCCACGCGGGGTTCCACGTGTGTCATAGGGACTACTAAGTTTTATGGTGGTTGGGACTTTATGTTAAAAACCTTGTATAAGGATGTTGATAATCCTCACTTGATGGGTTGGGACTACCCTAAGTGTGATCGCGCTATGCCTAATATGTGCAGAATCTTTGCATCTCTCATATTAGCCCGTAAGCATAGTACTTGTTGTACTAATACTGATAGATTTTACCGCTTAGCAAATGAGTGCGCTCAAGTGCTTAGTGAGTATGTCCTTTGTGGTGGTGGTTACTACGTCAAACCTGGTGGGACCAGTAGCGGAGATGCAACCACAGCTTACGCCAATAGTGTCTTTAACATTCTGCAGGCGACAACTGCGAATGTTAGTGCACTTATGGGCGCTAATGGCAACACTATTGTTGACAAAGAAGTTAAGGACATGCAGTTTGAGCTGTATGTAAATGTTTACAGAAAGAGCCAACCTGACCCTAAATTTGTGGACAGGTATTATGCCTTTCTGAATAAGCACTTTTCCATGATGATACTGTCTGATGATGGTGTCGTATGCTATAATAGTGATTACGCCACTAAGGGCTATATCGCATCCATTCAAAATTTTAAGGAGACTCTGTATTATCAGAATAATGTCTTCATGTCAGAGGCTAAATGCTGGGTGGAAACCGATTTGAAAAAAGGTCCACATGAGTTTTGCTCACAGCATACACTTTTCATAAAGGATGGTGACGATGGTTACTTCCTACCTTATCCAGACCCTTCAAGAATTCTGTCTGCCGGTTGCTTCGTCGATGATATCGTCAAGACTGACGGTACGCTCATGGTTGAGAGATTCGTGTCATTGGCTATAGACGCTTATCCTCTCACGAAGCATGATGATCCTGAATACCAAAATGTATTCTGGGTGTATTTACAGTACATAGAAAAACTGTATAAAGACCTCACAGGACACATGCTTGATAGTTACTCTGTCATGCTATGTGGTGATAATTCAGCTAAATTCTGGGAAGAGAGCTTCTATAGAGACCTCTATACTGCTCCTACCACACTTCAGGCTGTCGGATCTTGTGTCGTGTGCCACTCTCAGACGTCGCTTCGTTGTGGTACGTGTATACGAAGACCCTTCCTCTGCTGCAAGTGTTGTTATGACCATGTCATAGCTACACCTCATAAAATGGTTCTGTCTGTGTCACCTTATGTCTGTAATGCTCCAGGTTGTGACGTTGCAGATGTTACTAAACTGTATTTAGGCGGTATGAGCTACTTTTGTATCGATCACCGTCCTGTGTGCAGTTTCCCACTCTGTGCAAACGGCCTTGTGTTTGGTTTGTACAAGAACATGTGCACTGGTAGTCCATCTGTTACAGAATTTAACAGACTGGCTACTTGTGACTGGACTGAAAGTGGTGATTACACGTTAGCTAATACCACTACAGAACCACTAAAATTATTTGCGGCTGAGACACTTAGAGCAACTGAAGAAGCCTCTAAACAGTCGTACGCTATTGCTACTATCAAAGAAATAGTAGGTGAGCGTGAATTGTTGCTTGTGTGGGAAGCTGGAAAAGCCAAACCACCACTTAATCGCAACTATGTTTTCACTGGTTATCATATAACCAAGAATAGTAAAGTCCAGCTCGGCGAGTATGTCTTCGAGCGCATAGACTATAG---TGATGCTGTCTCCTACAAGTCTAGTACTACGTATAAGCTAGCCGTCGGAGACATCTTTGTTCTTACTTCTCATTCGGTGGCCACCCTGCAGGCGCCCACAATTGTGAATCAAGAGAGGTATGTAAAAATAACTGGATTATATCCAACTCTTACTGTACCTGAGGAATTTGCCAACCATGTTGCGAATTTTCAGAAAGTAGGTTTTAGTAAATTTGTCACTGTTCAGGGGCCCCCTGGCACCGGCAAAAGTCATTTTGCTATTGGGTTAGCGATTTACTACCCAACTGCAAGAGTTGTCTATACAGCATGCTCACACGCAGCGGTTGATGCATTGTGTGAGAAGGCTTTTAAATACCTGAACATTGCAAAATGTTCACGCATTATACCTGCGAAAGCACGTGTTGAGTGCTATGACCAGTTTAAAGTTAATGAAACAAATTCTCAGTATTTGTTCAGTACTATTAATGCACTGCCAGAAACGTCTGCTGATATACTGGTAGTTGATGAAGTTAGTATGTGCACTAATTATGACCTTTCAGTGATTAATGCACGCATTAAAGCTAAACACATTGTGTATGTTGGTGATCCAGCCCAGCTGCCTGCACCACGCACCTTGCTCACTCGGGGAACATTGGAACCGGAAAATTTCAATAGTGTAACCCGTTTAATGTGCAACTTGGGACCAGATATCTTTCTGAGTGTTTGCTATCGGTGTCCTGAAGAAATAGTTAACACTGTGAGTGCGCTCGTCTACAACAACAAGCTTGTAGCAAAGAAGCCGGCCTCAGGACAGTGTTTCAAAATTCTGTATAAGGG---------CAGTGTTACACATGATGCTAGCTCTGCCATTAACAGACCTCAGCTTAACTTTGTTAAGTCTTTTATTGCTGCTAACCCCAATTGGAGTAAAGCAGTTTTTATTTCTCCTTACAATAGTCAAAATGCAGTCGCCCGATCAGTTTTGGGCTTGACCACGCAGACTGTTGATTCATCACAGGGTTCCGAATACCCATATGTCATCTTTTGTCAAACTGCTGACACTGCTCACGCAAACAACATTAACAGATTTAATGTTGCAGTGACGCGTGCGCAGAAGGGTATTCTTTGCGTCATGACTTC---TCAAGCACTCTTCGATTCGCTCGAGTTTGC------TGAGGTTTCTCTTAATAAT---TACA---------------------------------------------------------------AGCTACAGTCACA------------------------------------------------GATAGTAACGGGCTTGTATAAAGATTGCTCCAGAGAGTCATC---TGGACTTCATCCTGCTTATGCACCAACCTATGTTAGTGTTGATGATAAGTATAAGACTAGTGATGAGCTCTGCGTGAAC---CTGAATGTACCCGCAA------ACGTTCCTTATTCAAGAGTCATTTCAAGAATGGGTTTCAAGCTAGATGCATCGATACCCAACTACC---------------CAAAACTCTTCATTACACGTGATGAGGCTATAAGGCAAGTCAGAAGCTGGATAGGCTTCGACGTCGAAGGTGCCCATGCATCGCGTAATGCATGTGGTACTAATGTGCCGTTACAACTTGGCTTTTCTACTGGTGTGAACTTTGTTGTTCAACCCGTGGGTGTCGTCGATACTGAGTGGGGGAGCATGCTGACGAGCATCGCTGCACGCCCTCCTCCCGGTGAACAATTTAAGCATTTGGTGCCTCTTATGAATAAAGGAGCCGCCTGGCCAATTGTAAGAAGACGTATTGTTCAGATGCTATCAGACACTTTGGATAAATTGTCTGACTACTGTACGTTTGTTTGTTGGGCTCATGGCTTTGAGTTAACATCTGCATCTTATTTTTGCAAGATAGGTAAGGAGCAACGGTGTTGTATGTGTAATCGTCGCGCTTCGACGTACTCTTCGCCGTTACACTCTTATGCCTGCTGGAGTCATTCTA------------GCGGATATGACTATGTCTATAACCCATTCTTTGTAGATGTACAACAATGGGGATATATAGGCAATTTAGCGACTAATCACGACCGCTACTGTAGTGTTCATCAGGGAGCCCACGTTGCCTCTAATGATGCAGTAATGACTCGTTGTTTAGCCATTCATGATTGTTTTATTGAACGTGTTGAGTGGGATATCACGTATCCTTACATCTCACATGAAAAACGTCTTAATTCCTGTTGTAGGGCAGTTGAACGCAATGTCGTACGCGCAGCTCTCCTTGCTGGCAGATTCGAAAGAGTCTACGATATTGGCAACCCTAAAGGAATTCCTATTGTTGATGACCCTGTTGTTGATTGGCATTATTATGATGCACAACCACTGAATAAGAAAG---------TTCAGCAGTTGTTCTACACAGAAGACTGC---GCCAAAAACTTCTCAGATGGGCTCTG--CTTATTTTGGAACTG-TAATGTTCCAAGATATCCTAATAATGCTATAGTATGTAGGTTTGACACACGTGTGCATTCAGAATTCAATTTGCCTGGTTGCGATGGTGGCAGCTTGTACGTTAACAAGCATGCCTTCCACACACCTGCATATGATGCTAGTGCATTCCGTGATCTGAAACCTTTGCCCTTCTTCTACTATTCCACAACACCATGCGAAGTGCATGGTAATG-------GTAATATGTTAGAAGACATTGATTACGTACCACTCAAGTCTGCAGTGTGTATAACTGCATGTAATCTTGGTGGTGCAGTTTGTCGCAAACATGCTGCTGAATACAGGGATTATATGGAAGCATACAACCTTGTATCAGCATCTGGTTTTAGACTATGGTGTTACAAGACCTTTGATGTCTATAACCTGTGGTCAACCTTCACTAA---------AATTCAAGGTCTCGAAAACATCGCCTACAACGTTATTAAACAAGGTCACTTTACTGGTGTCGAAGGTGAGTTGCCCGTTGCTGTGGTTAACGACAAAATCTACACCAAAAGTGATGTTAATGATGTGTGTATCTTCGAAAACAAGACCACACTTCCTACTAATATTGCATTTGAACTGTATGCTAAAAGAGCTGTTCGCTCGCATCCAGATTTCAATTTGCTACGTAATTTAGAAGTAGATGTCTGCTATAAGTTTGTGCTCTGGGATTACGAGCGTGGCAACATCTATGGTAGTGCAACAATCGGTGTATGCAAGTACACTGATATTGATGTCAATTCCGCA--CTGAATATATGT------------------TTTGACATTCGTGATAATGGCTCATTGGAAAGATTCATGTCTTTACCAAATGGCATCCTTATATCCGATCGCAAGGT------------GAAGAATTATCCTTGCATCGTTA------GTTCTAACTATGCTTACTTCAATGGC-ACACTGATAAGAGAC------GGTAACTCTGAAAGTGGCGATGATGAAGTAAA---------GCAGCCTGTAACATTTTACATCTACAAGAAAGTCAATAATGAGTTCGTACAGTTTA------------------------------------------------------------------------------------------------------CTGATACGTACTACACTCTTGGTAGAACAGTTTCCGATTTCACACCTGTTAGTGAAATGGAAAAAGACTTTCTCGCTCTTGATAGCGATGTTTTTATCAAGAAGTATAAACTAGAAGATTATGCTTTTGAGCATGTGGTTTATGGTGACTTTTCACGTACCACATTAGGTGGCCTCCATCTTCTTATTGGCTTATATAAGAAGCATCAAGAAGGTCACATTATCATGGAGGAAATGCTT---AAAGAAAGAGTTACCGTCCATAACTATTTTATTACTGAATCAAACACAGCATCGTTTAAAGCGGTCTGTTCGGTTATTGATTTAAAGCTTGATGACTTCGTTGACATTATAAAGGCAATG---------GACCTTAGTGTCGTTTCAAAAGTTGTCAAGATTCCTATTGACTTAACTATGATTGAGTTTATGCTATGGTGTAAGGATGGTCAGGTGCAAACCTTCTACCCAAGACTTCAGGCTATCAA------------------------------TGATTGGAAGCCTGGTCTTGCAATGCCTTCACTATTTAAAGTTCAAAATTCAAACCTTGAACCTTGCATGCTGCCTAATTACAAGCAGTCAATCCCGATGCCGCAAGGCGTCCATATGAATATAGCAAAATATATGCAATTGTGCCAGTATCTGAATACATG---CACAATTGCAGTACCTGCCAACATGCGTGTTATGCATTTTGGCGCTGGATCTGATAAAGGTGTCGCTCCTGGCTCCTCAGTTCTACGACAATGGCTTCCGACGGATGCCATCCTAATTGATAATGACCTAAATGAGTATGTATCTGACGCAGATATTACTCTTTTTGGCGACTGTGTCACTGTGCGTGTTGGACAACAAGTAGATTTACTAATTTCCGACATGTAC---GATCCATCCACTAAAGTAGTAGGTGAAAC---------AAATGAAGCAAAGGCGCTTTTCTTTGTGTATCTCTGCAACTTTATTAAAAATAATCTAGCTCTTGGAGGGTCCGTTGCGATAAAAATAACGGAACACTCCTGGAGTGCAGAATTATATGAATTAATGGGAAGATTTGCATGGTGGACTGTGTTTTGCACCAATGCGAATGCATCCTCATCAGAAGGATTTCTCATCGGAATAAATTATTTAGGAGAGCT------AAAAGAAGTTATAGATGGTAATGTTATGCATGCCAACTATATATTCTGGCGTAATACTACTCTAATGAACCTGAGTACTTACTCCCTCTTTGATCTCTCACGCTTTCCTCTTAAATTAAAGGGAACACCAGTTCTTCAATTAAAAGAGAGCCAAATT-AACGAACTTGTGATTTCTCTCTTGTCGCAGGGTAAACTTATTATTCGCGACAAT-GATACGCTCAGTGTTAGTACTGATGTGCTCGT----TAACTTTTATAGGAAACCGCACAAGCTGTCAAAGCGTTGA--
>NC_009020_-_ORF1ab_gene Pipistrellus bat coronavirus HKU5, complete genome
CGAGTCCGGGGTTCTATTGTAAATGCCCGAATAGAACCCTGTGCCAGTGGTCTTACCACTGATGTTGTCTTTAGGGCATTTGACATCTGCAACTATAAGGCAAAAGTTGCTGGTATAGGCAAGTATTACAAGACTAATACTTGCAGGTTTGTAGAAGTCGATGACGAAGGTCATA------------------------GACTTGACTCCTTCTTTGTCGTAAAACGCCATACAATGGAAAATTATGAGCTGGAGAAGCGGTGTTACGATCTTGTTAAGGAT------------------------TGTGATGCTGTGGCAGTTCATGACTTCTTCATTTTTGACGTTGACAAAGTCAAAACTCCTCATATAGTGCGTCAACGTTTGACAGAGTACACTATGATGGATCTTGTATATGCTTTGAGGCACTTTGATCAGAATAACTGTGAAGTGCTTAAGAGCATACTTGTAAAATATGGTTGCTGTGATGCATCATATTTTG------------------------------------------ATAATAAATTGTGGTTTGACTTCGTGGAAAACCCCAATGTTATAAGTGTTTATCATAAGCTTGGCGAGAGAATTCGTCAAGCTGTGCTTAACACTGTTAAATTTTGCGACCAGATGGTAAAATCTGGTCTTGTTGGTGTCTTAACCCTTGACAATCAGGATCTGAATGGCAAGTGGTATGATTTTGGTGATTTTGTCATCACTCAACCTGGTGCTGGAGTAGCTATTGTTGATAGCTACTATTCTTATTTAATGCCTGTGCTTTCTATGACCAACTGTTTGGCCGCTGAAACACACAGGGATTGTGATCTAACTAAGCCTCTCATTGAGTGG---CCACTTCTAGAGTACGACTACACAGATTACAAGATTGGTCTGTTTGAAAAGTACTTTAAGYATTGGGATCAGCAGTATCACCCAAATTGTGTGAACTGTACTGATGACCGTTGTGTGCTACATTGTGCAAATTTCAATGTGCTTTTCTCAATGACGCTACCGGGAACGTCTTTTGGTCCAATTGTCCGAAAGATTTTTGTCGATGGTGTACCATTTGTCATATCTTGTGGTTATCACTACAAGGAGTTAGGATTAGTCATGAATATGGACGTGAGTCTTCATAGACATAGACTATCACTTAAGGAGCTAATGATGTATGCAGCTGATCCAGCCATGCACATAGCTTCAGCCTCTGCCCTTTGGGATTTAAGAACACCATGTTTTAGTGTTGCCGCACTTACGACAGGTCTAACCTTTCAGACTGTCCGTCCTGGCAACTTTAATAAAGATTTCTATGATTTTGTTGTTTCTAAGGGCTTTTTCAAGGAAGGGTCCTCAGTTACATTAAGGCATTTCTTCTTCGCGCAAGATGGACATGCTGCTATTACTGATTACAGCTATTATGCTTACAACCTGCCAACGATGTGTGACATAAAGCAGATGTTGTTTTGTATGGAAGTTGTTGATCGTTACTTCGAGATATATGATGGCGGTTGCCTCAATGCATCGGAAGTAATTGTTAACAATTTGGATAAGAGTGCTGGCCATCCATTCAATAAGTTTGGAAAAGCCAGAGTCTATTATGAGAGTCTGTCATATCAAGAACAGGATGAGCTTTTTGCCATGACAAAGCGAAACGTTCTTCCGACGATAACGCAGATGAATTTGAAATATGCTATTAGTGCTAAGAATAGAGCCCGGACTGTTGCCGGTGTGTCGATTCTTAGTACAATGACTAATCGTCAATACCACCAGAAAATGCTTAAGTCTATGGCTGCTACGCGGGGTTCCACGTGCGTCATAGGGACCACTAAGTTCTATGGTGGTTGGGACTTTATGTTAAAAACCTTGTATAAGGATGTAGATAATCCTCACTTGATGGGTTGGGATTACCCCAAGTGTGATCGCGCTATGCCTAATATGTGTAGAATCTTTGCATCTCTCATATTAGCCCGTAAACATAGTACTTGTTGTACTAACACTGATAGATTTTACCGCTTAGCAAATGAGTGCGCTCAAGTGCTTAGTGAGTATGTCCTTTGTGGCGGTGGTTATTACGTCAAACCTGGTGGGACCAGTAGCGGCGATGCAACCACAGCTTACGCCAATAGTGTTTTTAACATTCTGCAGGCGACTACCGCGAATGTTAGTGCACTTATGGGCGCTAATGGCAACACTATTGTTGACGAGGAAGTTAAGGATATGCAGTTTGAGCTGTATGTAAATGTTTACAGAAAGAGCCAGCCTGATCCTAAATTTGTGGACAGGTATTATGCCTTTCTGAATAAGCACTTTTCCATGATGATACTGTCTGACGATGGTGTCGTATGCTATAATAGTGACTATGCCACTAAAGGTTATATCGCATCCATTCAAAACTTCAAGGAGACTCTGTATTATCAGAATAATGTCTTCATGTCAGAGGCTAAATGCTGGGTGGAAACCGATTTGAAGAAAGGTCCACATGAGTTTTGCTCACAGCATACACTTTTCATAAAGGATGGTGACGATGGTTACTTCCTACCTTATCCAGACCCCTCAAGAATACTGTCTGCCGGTTGCTTCGTCGATGATATCGTCAAGACTGACGGTACGCTCATGGTTGAGAGATTCGTGTCATTGGCAATAGACGCTTATCCTCTCACGAAGCATGATGATCCTGAATACCAAAATGTATTCTGGGTGTATTTACAGTATATAGAAAAACTGTACAAAGACCTCACAGGACACATGCTTGACAGTTATTCTGTCATGCTATGTGGTGATAATTCAGCTAAATTCTGGGAAGAGAGCTTTTATAGAGATCTCTATACTGCTCCAACCACACTTCAGGCTGTCGGATCTTGTGTCGTGTGCCACTCTCAGACGTCGCTTCGTTGTGGTACGTGTATACGAAGACCCTTCCTTTGCTGTAAGTGTTGTTATGACCATGTCATAGCTACACCTCATAAAATGGTTCTGTCTGTGTCACCTTATGTCTGTAACGCTCCAGGTTGTGACGTTGCAGATGTTACTAAACTGTATTTAGGCGGTATGAGCTACTTCTGTATCGACCACCGCCCTGTATGCAGTTTTCCGCTCTGTGCAAACGGCCTTGTGTTTGGTTTGTACAAGAATATGTGCACTGGTAGCCCATCTGTTACGGAATTTAACAGATTAGCTACTTGTGACTGGACTGAAAGTGGTGACTACACGTTGGCTAATACCACTACAGAACCACTAAAATTATTTGCGGCTGAAACACTTAGAGCAACTGAAGAAGCCTCTAAACAGTCGTACGCTATTGCTACTATCAAAGAAATAGTAGGTGAGCGTGAATTGTTGCTCGTGTGGGAAGCTGGAAAAGCCAAACCACCACTCAATCGCAACTATGTTTTCACTGGTTATCATATAACCAAGAATAGTAAAGTCCAGCTCGGTGAGTATGTCTTCGAGCGCATAGACTATAG---TGATGCTGTCTCCTACAAGTCTAGTACTACGTATAAGCTAGCAGTCGGAGACATCTTTGTTCTTACCTCTCACTCGGTGGCCACCCTGCAGGCGCCCACAATTGTGAATCAAGAGAGGTATGTAAAAATAACTGGATTGTATCCAACTCTTACTGTACCTGAGGAATTTGCCAATCATGTTGCGAATTTTCAGAAAGCAGGTTTTAGTAAATTTGTCACCGTTCAGGGGCCCCCTGGCACCGGCAAGAGTCATTTTGCTATTGGGTTAGCGATTTACTACCCAACAGCAAGAGTTGTTTACACAGCTTGCTCACACGCAGCCGTAGATGCATTGTGTGAGAAAGCTTTTAAGTACCTGAACATTGCAAAATGTTCACGCATTATACCTGCGAAAGCACGTGTTGAGTGCTATGACCAGTTTAAAGTTAATGAAACAAATTCTCAGTATTTGTTCAGTACTATTAATGCCCTACCAGAAACGTCTGCTGATATACTGGTGGTGGATGAAGTTAGTATGTGCACTAATTATGATCTCTCAGTGATTAATGCACGTATTAAAGCTAAACACATCGTGTATGTTGGTGATCCAGCCCAGCTGCCTGCACCACGCACCTTGCTTACTCGGGGCACATTGGAACCGGAAAATTTCAATAGTGTAACCCGTTTAATGTGTAACTTGGGACCAGATATCTTTCTGAGTGTTTGCTATCGGTGTCCTGAAGAAATAGTTAACACTGTGAGTGCGCTCGTCTACAACAATAAGCTTGTAGCAAAGAAGCCGGCCTCAGGACAGTGTTTCAAAATTCTGTATAAGGG---------CAGTGTTACACATGATGCTAGCTCCGCCATTAACAGACCTCAGCTTAACTTTGTTAAGTCTTTTATTGCTGCTAACCCTAATTGGAGTAAGGCAGTTTTTATCTCTCCTTACAATAGTCAAAATGCTGTCGCCCGCTCAGTGTTGGGTTTGACTACGCAGACTGTTGATTCATCACAGGGTTCTGAATACCCATACGTCATCTTTTGCCAAACTGCTGACACTGCTCACGCAAACAACATTAACAGATTTAATGTTGCAGTTACGCGTGCGCAGAAGGGTATTCTTTGCGTCATGACTTC---TCAAGCACTCTTCGATTCGCTCGAGTTTGC------TGAGGTTTCTCTTAATAAC---TACA---------------------------------------------------------------AGCTTCAGTCACA------------------------------------------------GATAGTAACGGGCTTGTACAAAGATTGCTCCAGAGAGTCATC---TGGACTTCATCCTGCTTATGCGCCAACCTATGTTAGTGTTGATGATAAGTATAAGACTAGTGATGAGCTTTGCGTGAAC---CTGAATGTACCCGCAA------ATGTTCCTTATTCAAGAGTCATTTCAAGAATGGGTTTCAAGCTAGATGCATCGATACCCAACTACC---------------CAAAACTCTTCATTACACGTGATGAGGCTATAAGGCAAGTCAGAAGCTGGATAGGCTTCGACGTTGAAGGTGCCCATGCATCGCGTAATGCATGTGGTACTAACGTGCCTTTGCAACTTGGCTTTTCTACTGGTGTGAACTTTGTTGTTCAGCCCGTGGGTGTAGTTGATACTGAGTGGGGGAGCATGTTGACGAGCATCGCTGCGCGCCCTCCTCCCGGTGAACAATTTAAGCATTTGGTGCCTCTTATGAATAAAGGAGCCGCCTGGCCAATTGTAAGAAGACGTATTGTTCAGATGCTTTCAGACACTTTGGATAAATTGTCTGACTACTGTACGTTTGTTTGTTGGGCTCATGGCTTTGAGTTAACGTCTGCATCCTATTTTTGCAAGATAGGTAAGGAGCAACGGTGTTGTATGTGTAATCGTCGCGCTTCGACGTACTCTTCACCGTTACACTCTTATGCCTGCTGGAGTCATTCTA------------GCGGATATGACTATGTCTATAACCCATTCTTTGTAGATGTACAACAATGGGGATATATAGGCAATTTAGCGACTAATCACGACCGCTACTGTAGTGTTCATCAGGGAGCCCACGTTGCCTCTAATGATGCAGTAATGACTCGTTGTTTAGCCATTCATGATTGTTTTATTGAACGTGTTGAGTGGGATATCACGTATCCTTATATCTCACATGAAAAACGTCTTAATTCCTGTTGTAGGGCAGTTGAACGCAATGTCGTACGCGCAGCTCTCCTTGCTGGCAGATTCGAAAGAGTCTACGATATTGGCAACCCTAAAGGAATTCCTATTGTTGATGACCCTGTTGTTGATTGGCATTATTATGATGCACAGCCACTGAGTAAGAAAG---------TTCAGCAGTTGTTCTACACAGAAGACTGC---GCTAAAAACTTCTCAGATGGACTCTG--CTTATTCTGGAACTG-TAATGTTCCAAGATATCCTAATAATGCTATAGTATGTAGGTTTGACACACGTGTGCACTCAGAATTCAATTTGCCCGGTTGTGATGGTGGCAGCTTGTACGTTAACAAGCATGCCTTCCACACACCTGCATATGATGCTAGTGCATTCCGTGATCTGAAACCTCTGCCCTTCTTCTACTATTCCACAACACCATGCGAAGTGCATGGTAATG-------GTAATATGTTAGAGGACATTGATTACGTACCACTTAAGTCTGCAGTATGTATAACTGCATGTAACCTTGGTGGTGCTGTCTGCCGTAAACATGCTGCTGAATACAGGGATTACATGGAAGCATATAATCTCGTATCAGCATCTGGTTTTAGACTGTGGTGTTATAAGACCTTTGATGTCTATAACCTCTGGTCAACCTTCACTAA---------AATTCAAGGTCTCGAAAACATCGCCTACAATGTTATTAAACAAGGTCACTTTACTGGTGTCGAAGGTGAGTTGCCCGTCGCTGTGGTTAACGACAAAATCTACACCAAAAGTGATGTTAATGATGTGTGCATCTTCGAAAATAAGACCACACTTCCTACTAATATTGCATTTGAACTGTATGCTAAAAGAGCTGTTCGCTCGCATCCAGATTTCAATTTGCTACGTAATTTAGAAGTAGATGTCTGCTATAAGTTTGTGCTCTGGGATTACGAGCGTAGCAACATCTATGGTAGTGCAACTATTGGTGTATGCAAGTACACTGATATTGATGTCAATTCAGCA--CTGAATATATGT------------------TTTGACATTCGTGATAATGGCTCATTGGAAAGATTCATGTCTTTACCAAATGGCATCCTTATATCCGATCGCAAGGT------------GAAGAATTATCCTTGCATCGTTA------GTTCTAACTATGCTTACTTCAATGGC-ACACTGATAAGAGACAACACTGGTAACTCTCAAAGTAGCGATGGTGAAGTAAA---------GCAACCTGTAACATTCTACATTTACAAGAAAGTCAATAATGAGTTCGTACAGTTCA------------------------------------------------------------------------------------------------------CTGATACGTACTACACTCTTGGTAGAACAGTTTCCGATTTCACACCTGTTAGTGAAATGGAAAAGGACTTTCTCGCTCTTGATAGCGATGTTTTTATCAAGAAGTATAAGCTAGAAGCTTATGCTTTTGAGCATGTGGTTTACGGTGATTTTTCACGTACCACATTAGGTGGCCTCCATCTTCTTATTGGCTTATATAAGAAGCATCAAGAAGGTCACATTATCATGGAGGAAATGCTT---AAAGAAAGAGCTACCGTCCATAACTATTTTGTTACTGAATCGAACACAGCATCGTTCAAAGCGGTCTGTTCGGTTATTGATTTAAAGCTTGACGACTTCGTTGACATTATAAAGGCAATG---------GACCTTAGTGTCGTTTCAAAAGTCGTCAAGATTCCTATTGACTTAACTATGATTGAGTTTATGCTATGGTGTAAGGATGGTCAGGTGCAAACCTTTTACCCGAGACTTCAGGCTATCAA------------------------------TGATTGGAAGCCAGGTCTTGCAATGCCTTCACTATTTAAAGTTCAAAACTCAAACCTTGAACCATGTATGCTGCCTAATTACAAGCAGTCAATCCCGATGCCGCAAGGCGTCCATATGAATATAGCAAAATATATGCAATTGTGCCAGTATCTGAATACATG---CACAATTGCAGTACCTGCCAATATGCGAGTCATGCATTTTGGTGCTGGATCTGACAAAGGCGTCGCTCCTGGCTCCTCAGTTCTACGACAATGGCTTCCGACGGATGCCATCTTAATTGATAATGACCTAAACGAGTATGTGTCCGACGCGGATATTACTCTTTTTGGCGACTGCGTTACTGTGCGTGTTGGACAACAAGTAGATTTACTAATTTCCGACATGTAC---GATCCATCCACTAAAGTAGTAGGTGAAAC---------AAATGAAGCAAAGGCGCTTTTCTTTGTGTATCTCTGCAACTTTATTAAAAATAACCTAGCTCTTGGAGGGTCCGTTGCGATAAAAATAACGGAACACTCATGGAGCGCAGAATTATATGAATTAATGGGAAGATTTGCATGGTGGACTGTGTTTTGTACCAATGCAAATGCATCCTCATCTGAGGGATTTCTCATCGGAATAAATTACTTAGGAGAGCT------AAAAGAAGTTATAGATGGTAATGTGATGCACGCCAACTATATATTCTGGCGTAATACTACTTTAATGAACCTGAGTACTTACTCTCTCTTCGATCTCTCGCGCTTTCCTCTTAAATTAAAAGGAACACCAGTTCTTCAATTAAAAGAGAGCCAAATT-AACGAACTTGTGATCTCTCTCTTGTCGCAGGGCAAGCTTATTATTCGCGACAAT-GATACGCTCAGTGTTAGTACTGATGTGCTCGT----TAACTTTTATAGGAAACCTCACAAGAGGTCAAAGTGTTGA--
>KC869678_-_ORF1ab_gene Coronavirus Neoromicia/PML-PHE1/RSA/2011, complete genome
CGAGTCCGGGGTTCTATTGTAAATGCCCGAATAGAACCCTGTGCAAGTGGTTTGTCCACTGATGTCGTCTTTAGGGCATTTGACATCTGCAACTATAAGGCTAAGGTTGCTGGTATTGGAAAATACTACAAGACTAATACTTGTAGGTTTGTAGAATTAGATGATCAAGGTCATC------------------------ATTTAGACTCCTATTTTGTCGTTAAGCGGCATACAATGGAGAATTATGAATTAGAGAAACACTGTTACGAATTGTTACGTGAC------------------------TGTGATGCTGTAGCTCCTCATGATTTTTTCGTCTTTGACGTGGATAAAACTAAAACTCCACATATTGTGCGTCAGCGTTTAACTGAGTACACTATGATGGATTTAGTTTACGCTTTGAGACATTTTGACCAAAATAACTGTGAGGTTCTCAAGGCCATCCTAGTTAAGTATGGTTGTTGTGATGCTACATACTTTG------------------------------------------AAAATAAACTCTGGTTTGATTTTGTAGAAAATCCCAGTGTTATTGGTGTTTATCATAAACTTGGAGAACGTATTCGACAGGCTGTTTTAAACACTGTTAAATTTTGTGACCACATGGTCAAGGCTGGTTTAGTCGGTGTTCTCACACTTGACAACCAGGACCTTAACGGCAAGTGGTATGATTTTGGTGACTTTGTAGTCACACAACCTGGTTCAGGAGTGGCTATAGTTGATAGCTACTACTCGTATTTGATGCCTGTGCTTTCAATGACCAACTGTTTGGCCGCTGAGACACACAGGGATTGTGATTTTAATAAACCACTTATCGAGTGG---CCACTTACTGAGTATGATTTTACTGATTATAAGGTACAACTTTTTGAAAAGTACTTTAAGTATTGGGATCAGACGTATCACGCTAATTGCGTTAATTGTACTGATGATCGTTGTGTATTACATTGTGCTAATTTCAATGTATTGTTTGCTATGACTATGCCTAAGACTTGTTTTGGACCCATAGTCCGAAAAATCTTTGTCGATGGCGTGCCATTTGTAGTGTCTTGTGGTTATCACTACAAAGAATTAGGTTTAGTCATGAATATGGATGTTAGTCTCCATAGACATCGACTCTCCCTTAAGGAATTAATGATGTATGCTGCTGATCCAGCCATGCACATTGCTTCCTCTAATGCTTTTCTTGATTTGAGGACATCATGTTTTAGTGTCGCTGCACTAACAACTGGTTTGACTTTTCAAACTGTGCGGCCTGGCAATTTTAACCAAGATTTCTATGATTTCGTGGTCTCTAAAGGTTTCTTTAAAGAGGGCTCTTCAGTGACGCTCAAACATTTTTTCTTTGCCCAAGATGGCAATGCTGCTATTACAGATTATAATTATTATTCTTATAATCTGCCTACCATGTGTGACATTAAGCAAATGTTATTTTGCATGGAGGTTGTAAACAAGTACTTCGAGATTTATGACGGTGGTTGTCTTAATGCCTCCGAAGTTGTTGTTAATAATTTAGACAAGAGTGCTGGCCATCCTTTTAACAAGTTTGGCAAAGCCCGCGTCTATTATGAGAGCATGTCTTATCAGGAGCAAGATGAACTCTTTGCTATGACAAAGCGTAACGTCATTCCTACCATGACTCAAATGAATYTAAAATATSCTATTAGTGCTAWGAATAGGGCTCGCACCGTTGCCGGTGTATCTATACTTAGCACAATGACTAATCGTCAGTACCATCAGAAAATGCTTAAGTCAATGGCTGCAACTCGTGGAGCGACTTGCGTCATTGGTACTACAAAGTTCTATGGTGGCTGGGATTTTATGCTTAAAACATTGTACAAAGATGTTGATAACCCACATCTTATGGGTTGGGATTACCCTAAGTGTGATAGAGCTATGCCCAATATGTGCAGAATTTTTGCTTCTCTCATATTGGCTCGCAAACATGGCACTTGTTGTACCACAAGAGACAGATTTTATCGCTTGGCAAATGAGTGCGCTCAAGTGCTAAGTGAATATGTTCTATGCGGTGGTGGTTACTACGTTAAACCTGGAGGTACCAGTAGCGGAGACGCTACTACTGCATACGCCAATAGTGTATTTAACATTTTGCAAGCAACTACTGCGAATGTTAGTGCACTTATGGGTGCTAATGGCAACAAGATTGTTGATAAAGAAGTTAAAGACATGCAGTTTGATTTGTATGTCAATGTTTACAGGAGTACTAACCCTGACCCTAAATTTGTTGATAAATATTATGCTTTTCTCAATAAGCATTTTTCTATGATGATACTGTCTGATGATGGTGTTGTTTGCTATAATAGCGACTATGCAGCTAAAGGTTACATTGCTGGTATACAGAATTTTAAGGAAACTCTGTATTACCAGAACAATGTCTTTATGTCTGAAGCTAAATGCTGGGTGGAAACCGATCTGAAGAAAGGTCCACATGAATTTTGTTCGCAGCATACGCTTTATATTAAGGATGGTGACGATGGTTACTTCCTGCCTTATCCAGACCCTTCTAGGATATTGTCTGCTGGTTGCTTTGTAGATGATATCGTCAAGACTGACGGTACTCTCATGGTTGAGCGGTTTGTGTCTTTGGCTATAGATGCTTACCCTCTTACAAAGCATGAAGATATAGAATACCAGAATGTATTCTGGGTCTATTTGCAGTATATTGAAAAACTGTACAAGGACCTTACAGGCCACATGCTAGACAGTTATTCTGTAATGTTATGTGGTGATAATTCTGCTAAGTTTTGGGAAGAGGCATTCTATAGAGAGCTCTATAGTTCACCTACCACTTTGCAGGCAGTAGGTTCATGTGTTGTATGCCACTCACAAACGTCATTACGTTGTGGGACATGCATCCGTAGACCATTTCTTTGTTGTAAATGCTGCTACGACCATGTTATAGCAACTCCTCATAAAATGGTTCTGTCTGTTTCGCCATATGTCTGCAATGCACCAGGCTGTGACGTTGCAGATGTTACTAAGCTATATTTGGGTGGTATGAGCTACTTTTGTGTAGATCATAGACCTGTATGTAGTTTTCCTCTTTGTACTAATGGTCTTGTGTTTGGTTTATACAAGAATATGTGCACAGGTAGTCCTTCTATAGTTGAATTTAATAGATTGGCTACTTGTGACTGGACTGAAAGTGGTGATTACACCCTTGCTAATACTACTACAGAACCACTTAAACTTTTTGCTGCTGAGACATTACGTGCCACTGAGGAGGCATCTAAGCAGTCCTATGCTATAGCCACCATCAAGGAAATTGTTGGTGAGCGTCAATTACTACTTGTGTGGGAATCTGGTAAAGCCAAACCACCACTCAATCGTAATTATGTTTTTACTGGTTATCATATAACCAAAAATAGTAAAGTGCAGCTCGGCGAGTACATCTTCGAGCGCATTGATTATAG---TGATGCTGTATCCTACAAGTCTAGCACAACGTATAAGCTGACTGTAGGTGACATCTTTGTACTTACTTCTCATTCGGTGGCTACCCTGACGGCACCCACAATTGTGAATCAAGAGAGGTATGTTAAAATTACTGGGTTGTACCCAACAATTACTGTGCCTGAGGAGTTTGCAAACCATGTTGCTAACTTTCAAAAATCAGGTTATAGTAAGTATGTCACTGTTCAGGGACCACCTGGCACTGGCAAAAGTCACTTTGCTATAGGGTTGGCGATTTACTACCCTACAGCACGTGTTGTTTATACAGCCTGTTCACATGCAGCTGTAGATGCATTGTGCGAGAAGGCTTTTAAGTATTTGAACATTGCAAAATGTTCCCGTATCATTCCTGCTAAGGCGCGTGTTGAGTGCTATGACAGGTTTAAGGTTAATGAAACAAATTCTCAATATTTGTTTAGTACTATTAATGCACTACCAGAAACGTCAGCTGACATTTTGGTAGTTGATGAGGTTAGTATGTGCACTAATTATGATCTTTCTATTATTAATGCACGTATCAAAGCTAAGCACATTGTTTATGTAGGAGACCCCGCACAATTGCCGGCTCCTAGAACTTTGTTAACTAGAGGCACTTTAGAGCCTGAAAACTTTAATAGTGTCACTAGACTTATGTGTAACTTAGGTCCTGACATATTTTTAAGTATGTGTTACAGGTGTCCTAAGGAAATAGTAAGCACTGTTAGCGCTCTTGTCTACAATAACAAATTGTTAGCCAAGAAGGAGCTTTCAGGCCAGTGCTTTAAAATACTCTATAAAGG---------CAATGTTACACATGATGCTAGCTCTGCCATTAATAGACCTCAACTTGCATTTGTTAAGAATTTTATTACTGCAAACCCTGCATGGAGTAAGGCAGTCTTTATTTCACCTTATAATTCACAGAATGCTGTGGCTCGTTCAATGCTGGGTCTTACCACCCAGACTGTTGATTCTTCACAGGGTTCAGAATACCAGTATGTCATCTTCTGTCAGACAGCAGATACTGCACATGCTAACAACATTAATAGATTTAATGTTGCTATCACTCGTGCACAAAAAGGTATTCTTTGTGTTATGACATC---TCAGGCGCTCTTTGATTCTTTAGAGTTTAC------TGAGTTGTCTTTTACTAAT---TATA---------------------------------------------------------------AACTCCAGTCTCA------------------------------------------------GATTGTAACTGGACTTTTTAAGGATTGTTCCAGAGAGACATC---TGGCCTTTCTCCTGCTTATGCACCAACATATGTTAGTGTTGATGATAAGTATAAGACGAGTGATGAGCTTTGCGTGAAT---CTAAATTTACCCGCAA------ATGTTCCATACTCTCGTGTTATATCCAGAATGGGCTTTAAATTAGATGCTAATGTCCCTGGTTATC---------------CTAAGCTCTTCATAACTCGTGAAGAGGCTGTAAGGCAAGTTCGTAGCTGGATAGGCTTCGATGTTGAAGGTGCACATGCTTCACGTAATGCATGTGGAACCAACGTGCCTCTACAATTGGGCTTTTCTACTGGTGTGAACTTTGTTGTTCAACCAGTGGGTGTTGTAGACACTGAGTGGGGGAATATGTTAACGGGAATATCAGCCCGTCCCCCTCCAGGTGAGCAGTTTAAGCACCTTGTTCCTCTAATGCATAAAGGGGCAGCATGGCCTATCGTTAGACGACGTATAGTTCAAATGTTGTCAGACACTTTAGATAAATTGTCTGATTACTGTACGTTTGTTTGTTGGGCTCATGGCTTTGAATTAACATCTGCATCTTATTTTTGCAAGATAGGTAAAGAGCAGAAGTGTTGTATGTGTAATAGACGCGCTGCAGCGTACTCTTCACCTCTGCAATCATATGCCTGCTGGACTCATTCCT------------GTGGTTATGATTATGTCTACAACCCCTTCTTTGTTGACGTTCAGCAATGGGGTTATGTTGGCAATCTTGCTACTAATCACGATCGTTATTGCTCTGTCCACCAGGGAGCACATGTAGCTTCTAATGACGCAATAATGACTCGTTGTTTAGCTATTCACTCTTGTTTTATTGAACGTGTGGATTGGGATATAGAATATCCTTATATATCACATGAAAAGAAGTTGAATTCCTGTTGTCGCATTGTCGAACGCAATGTCGTACGTGCTGCTCTCTTAGCAGGTTCTTTTGATAGAATTTACGACATTGGTAATCCTAAAGGAATTCCTATTGTTGATGACCCTGTGGTTGATTGGCATTATTTTGACGCACAGCCCTTGAATAAGAAGG---------TACAACAGCTTTTCTACACTGAGGATTTA---GCCTCAAGATTTGCTGATGGGCTTTG--CTTGTTTTGGAACTG-TAATGTTCCAAAATATCCTAATAATGCAATTGTGTGTAGGTTTGACACACGTGTGCACTCTGAGTTCAATTTGCCAGGTTGTGATGGTGGTAGCTTGTATGTCAACAAGCATGCTTTTCACACACCAGCATATGACGTGAGTGCATTTCGTGATCTGAAACCTTTACCTTTCTTTTATTATTCTACTACTCCATGCGAAGTTCATGGTAATG-------GTAGTATGATAGAGGATATTGATTATGTACCCCTTAAATCTGCAGTCTGTATTACAGCGTGCAATTTAGGTGGGGCTGTTTGTAGGAAGCATGCTACAGAGTACAGAGATTATATGGAAGCATATAACCTCGTATCTGCTTCAGGTTTCCGATTTTGGTGCTATAAGACCTTTGACATTTACAACCTTTGGTCAACATTTACAAA---------AGTTCAAGGTTTAGAGAACATTGCTTTTAACGTTGTTAAACAAGGCCACTTTACTGGTGTTGAAGGTGAACTACCTGTAGCTGTAGTCAATGATAAAATCTTCACTAAGAGTGGTACTAATGACATTTGTTTGTTTGAAAATAAAACCACTTTGCCTACTAATATAGCATTTGAACTATATGCGAAACGCGCTGTTCGTTCGCATCCAGATTTCAAGCTGCTACACAATTTACAAGCAGACATTTGCTACAAGTTCGTCCTGTGGGACTATGAACGTAGCAATATCTATGGTACTGCTACTATTGGTGTATGTAAGTACACTGATATTGATGTCAACTCAGCT--TTGAATATATGT------------------TTTGACATTCGTGATAATGGTGCATTAGAGCAGTTCATGTCAACTCCTAATGCCATTCTTATTTCTGACAGAAAAAT------------CAAGAAATACCCTTGTATGGTAG------GTCCTGATTATGCTTATTTCAATGGT-GCTATCATCCGTAAT------------------------AGTGATGTTGTTAA---------GCAACCAGTGAAATTTTACATGTACAAGAAAGTCAATAATGAGTTTGTTGATTTTA------------------------------------------------------------------------------------------------------CTGAGTGTGTCTACACTCAGGGTCGCTCTTGTAGTGACTTTGAACCCATGTCTGACATGGAGAATGACTTTCTAAATTTTGATAGTGATGTTTTCATTAAGAAGTATGGTTTGGAAAACTATGCTTTTGAGCACGTAGTGTATGGAGACTTTTCTCATACTACGTTAGGCGGCCTTCATCTACTTATAGGTTTGTATAAGAAGCAAAAGGAAGGTCATATTATTATGGAAGAGATGCTA---AAAGGTAGTTCAACCATCCATAACTATTTTATCACTGAAACTAACACAGCATCATTTAAGGCGGTGTGTTCAGTTATTGATTTAAAGCTTGACGACTTTGTAATGATATTAAAAAGTCAA---------GACCTTGGCGTTGTATCCAAGGTAGTCAAAGTTCCTATTGACTTAACAATGATTGAGTTTATGTTATGGTGTAAGGATGGACGGGTTCAAACCTTCTATCCAAGACTTCAGGCTTCTGC------------------------------AGATTGGAAATCTGGTCAAGCTATGCCATCCTTGTTTAAGGTACAGAATGTAAACCTTGAACGTTGTGAGCTTGCTAATTACAAGCAATCTATTCCTATGCCTCGCGGTGTGCACATGAACATCGCTAAATATATGCAATTGTGCCAGTATTTGAATACTTG---CACAATAGCTGTACCTGCCAATATGCGTGTAATACATTTTGGTGCTGGTTCTGATAAAGGTGTCGCTCCTGGTACCTCTGTTTTAAGACAATGGCTTCCTACAGATGCCATTATAATAGATAATGACTTAAATGAGTTTGTGTCAGATGCTGACATAACTTTATTTGGAGACTGTGTAACTGTACGTGTTGGACAACAAGTGGATCTTGTTATATCCGACATGTAT---GATCCTACTACTAAGAATTTAACAGGTAG---------TAATGAGTCAAAAGCTTTATTCTTTACTTACCTGTGTAACTTCATTAATAATAATCTTGCTCTTGGTGGTTCTGTTGCTATAAAAATAACAGAACACTCTTGGAGCGTTGAACTTTATGAACTCATGGGAAAATTTGCGTGGTGGACTGTGTTCTGCACTAATGCAAATGCATCCTCATCCGAAGGATTTCTCATAGGTATTAATTACTTGGGTACTAT------TAAAGAAAATATAGATGGCGGTGCTATGCATGCCAATTATATATTCTGGAGAAATTCAACTCCTATGAATTTGAGCACTTACTCACTTTTTGATTTATCCAAGTTTCAATTAAAATTAAAAGGAACACCTGTTCTTCAATTAAAGGAGAGTCAGATT-AACGAACTTGTAATATCTCTCCTGTCACAGGGTAAATTACTTATCCGTGACAAT-GACGTACTCAGTGTTTCCACTGATGTGCTTGT----TAACTTTTATAGGGGCAAACGCTAA-----------------
>MF598663_-_orf1ab_gene Middle East respiratory syndrome-related coronavirus strain camel/UAE_B73_2015, complete genome
CGAGTCCGGGGTTCTATTGTAAATGCCCGAATAGAACCCTGTTCAAGTGGTTTGTCCACTGATGTCGTCTTTAGGGCATTTGACATCTGCAACTATAAGGCTAAGGTTGCTGGTATTGGAAAATACTACAAGACTAATACTTGTAGGTTTGTAGAATTAGATGACCAAGGGCATC------------------------ATTTAGACTCCTATTTTGTCGTTAAGAGGCATACTATGGAGAATTATGAACTAGAGAAGCACTGTTACGATTTGTTACGTGAC------------------------TGTGATGCTGTAGCTCCCCATGATTTCTTCATCTTTGATGTAGACAAAGTTAAAACACCTCATATTGTACGTCAGCGTTTAACTGAGTACACTATGATGGATCTTGTATATGCCCTGAGGCACTTTGATCAAAATA---GCGAAGTGCTTAAGGCTATCTTAGTGAAGTATGGTTGCTGTGATGTTACCTACTTTG------------------------------------------AAAATAAACTCTGGTTTGATTTTGTTGAAAATCCCAGTGTTATTGGTGTTTATCATAAACTTGGAGAACGTGTACGCCAAGCTATCTTAAACACTGTTAAATTTTGTGACCACATGGTCAAGGCTGGTTTAGTCGGTGTGCTCACACTAGACAACCAGGACCTTAATGGCAAGTGGTATGATTTTGGTGACTTCGTAATCACTCAACCTGGTTCAGGAGTAGCTATAGTTGATAGCTACTATTCTTATTTGATGCCTGTGCTCTCAATGACCGATTGTCTGGCCGCTGAGACACATAGGGATTGTGATTTTAATAAACCACTCATTGAGTGG---CCACTTACTGAGTATGATTTTACTGATTATAAGGTACAACTCTTTGAGAAGTACTTTAAATATTGGGATCAGACGTATCACGCAAATTGCGTTAATTGTACTGATGACCGTTGTGTGTTACATTGTGCTAATTTCAATGTATTGTTTGCTATGACCATGCCTAAGACTTGTTTCGGACCCATAGTCCGAAAGATCTTTGTTGATGGCGTGCCATTTGTAGTATCTTGTGGTTATCACTACAAAGAATTAGGTTTAGTCATGAATATGGATGTTAGTCTCCATAGACATAGGCTCTCTCTTAAGGAGTTGATGATGTATGCCGCTGATCCAGCCATGCACATTGCCTCCTCTAACGCTTTTCTTGATTTGAGGACATCATGTTTTAGTGTCGCTGCACTTACAACTGGTTTGACTTTTCAAACTGTGCGGCCTGGCAATTTTAACCAAGACTTCTATGATTTCGTGGTATCTAAAGGTTTCTTTAAGGAGGGCTCTTCAGTGACGCTCAAACATTTTTTCTTTGCTCAAGATGGTAATGCTGCTATTACAGATTATAATTACTATTCTTATAATCTGCCTACTATGTGTGACATCAAACAAATGTTGTTCTGCATGGAAGTTGTAAACAAGTACTTCGAAATCTATGACGGTGGTTGTCTTAATGCTTCTGAAGTGGTTGTTAATAATTTAGACAAGAGTGCTGGCCATCCTTTTAATAAGTTTGGCAAAGCTCGTGTCTATTATGAGAGCATGTCTTACCAGGAGCAAGATGAACTCTTTGCCATGACAAAGCGTAACGTCATTCCTACCATGACTCAAATGAATCTAAAATATGCTATTAGTGCTAAGAATAGAGCTCGCACTGTTGCAGGCGTGTCCATACTTAGCACAATGACTAATCGCCAGTACCATCAGAAAATGCTTAAGTCCATGGCTGCAACTCGTGGAGCGACTTGCGTCATTGGTACTACAAAGTTCTATGGTGGCTGGGATTTCATGCTTAAAACATTGTACAAAGATGTCGATAATCCGCATCTTATGGGTTGGGATTACCCTAAGTGTGATAGAGCTATGCCTAATATGTGTAGAATCTTCGCTTCACTCATATTAGCTCGTAAACATGGCACTTGTTGTACTACAAGGGACAGATTTTATCGCTTGGCAAATGAGTGTGCTCAGGTGCTAAGCGAATATGTTCTATGTGGTGGTGGTTACTACGTCAAACCTGGAGGTACCAGTAGCGGAGATGCCACCACTGCATATGCCAATAGTGTCTTTAACATTTTGCAGGCGACAACTGCTAATGTCAGTGCACTTATGGGTGCTAATGGCAACAAGATTGTTGACAAAGAAGTTAAAGACATGCAGTTTGATTTGTATGTCAATGTTTACAGGAGCACTAGCCCAGACCCCAAATTTGTTGATAAATACTATGCTTTTCTTAATAAGCACTTTTCTATGATGATACTGTCTGATGACGGTGTCGTTTGCTATAATAGTGATTATGCAGCTAAGGGTTACATTGCTGGAATACAGAATTTTAAGGAAACGCTGTATTATCAGAACAATGTCTTTATGTCTGAAGCTAAATGCTGGGTGGAAACCGATCTGAAGAAAGGGCCACATGAATTCTGTTCACAGCATACGCTTTATATTAAGGATGGCGACGATGGTTACTTCCTTCCTTATCCAGACCCTTCAAGAATTTTGTCTGCCGGTTGCTTTGTAGATGATATCGTTAAGACTGACGGTACACTCATGGTAGAGCGGTTTGTGTCTTTGGCTATAGATGCTTACCCTCTCACAAAGCATGAAGATATAGAATACCAGAATGTATTCTGGGTCTACTTACAGTATATAGAAAAACTGTATAAAGACCTTACAGGACACATGCTTGACAGTTATTCTGTCATGCTATGTGGTGATAATTCTGCTAAGTTTTGGGAAGAGGCATTCTATAGAGATCTCTATAGTTCGCCTACCACTTTGCAGGCTGTCGGTTCATGCGTTGTATGCCATTCACAGACTTCCCTACGCTGTGGGACATGCATCCGTAGACCATTTCTCTGCTGTAAATGCTGCTATGATCATGTTATAGCAACTCCACATAAGATGGTTTTGTCTGTTTCTCCTTACGTTTGTAATGCCCCTGGTTGTGGCGTTTCAGACGTTACTAAGCTATATTTAGGTGGTATGAGCTACTTTTGTGTAGATCATAGACCTGTGTGTAGTTTTCCACTTTGCGCTAATGGTCTTGTATTCGGCTTATACAAGAATATGTGCACAGGTAGTCCTTCTATAGTTGAATTTAATAGGTTGGCTACCTGTGACTGGACTGAAAGTGGTGATTACACCCTTGCCAATACTACAACAGAACCACTCAAACTTTTTGCTGCTGAGACTTTACGTGCCACTGAAGAGGCGTCTAAGCAGTCTTATGCTATTGCCACCATCAAAGAAATTGTTGGTGAGCGCCAACTATTACTTGTGTGGGAGGCTGGCAAGTCCAAACCACCACTCAATCGTAATTATGTTTTTACTGGTTATCATATAACCAAAAATAGTAAAGTGCAGCTCGGTGAGTACATCTTCGAGCGCATTGATTATAG---TGATGCTGTATCCTACAAGTCTAGTACAACGTATAAACTGACTGTAGGTGACATCTTCGTACTTACCTCTCACTCTGTGGCTACCTTGACGGCGCCCACAATTGTGAATCAAGAGAGGTATGTTAAAATTACTGGGTTGTACCCAACCATTACGGTACCTGAAGAGTTCGCAAGTCATGTTGCCAACTTCCAAAAATCAGGTTATAGTAAATATGTCACTGTTCAGGGACCACCTGGCACTGGCAAAAGTCATTTTGCTATAGGGTTAGCGATTTACTACCCTACAGCACGTGTTGTTTATACAGCATGTTCACACGCAGCTGTTGATGCTTTGTGTGAAAAAGCTTTTAAATATTTGAACATTGCTAAATGTTCCCGTATCATTCCTGCAAAGGCACGTGTTGAGTGCTATGACAGGTTTAAAGTTAATGAGACAAATTCTCAATATTTGTTTAGTACTATTAATGCTCTACCAGAAACTTCTGCCGATATTCTGGTGGTTGATGAGGTTAGTATGTGCACTAATTATGATCTTTCAATTATTAATGCACGTATTAAAGCTAAGCACATTGTCTATGTAGGAGATCCAGCACAGTTGCCAGCTCCTAGGACTTTGTTGACTAGAGGCACATTGGAACCAGAAAATTTCAATAGTGTCACTAGATTGATGTGTAACTTAGGTCCTGACATATTTTTAAGTATGTGCTACAGGTGTCCTAAGGAAATAGTAAGCACTGTGAGCGCTCTTGTCTACAATAATAAATTGTTAGCCAAGAAGGAGCTTTCAGGCCAGTGCTTTAAAATACTCTATAAGGG---------CAATGTGACGCATGATGCTAGCTCTGCCATTAATAGACCACAACTCACATTTGTGAAGAATTTTATTACTGCCAATCCGGCATGGAGTAAGGCAGTCTTTATTTCGCCTTATAATTCACAGAATGCTGTGGCTCGTTCAATGCTGGGTCTTACTACTCAGACTGTTGATTCCTCACAGGGTTCAGAATACCAGTACGTTATCTTCTGTCAAACAGCAGATACGGCACATGCTAACAACATTAACAGATTTAATGTTGCAATCACTCGTGCCCAAAAAGGTATTCTTTGTGTTATGACATC---TCAGGCACTCTTTGAGTCCTTAGAGTTTAC------TGAATTGTCTTTTACTAAT---TACA---------------------------------------------------------------AGCTCCAGTCTCA------------------------------------------------GATTGTAACTGGCCTTTTTAAAGATTGCTCTAGAGAAACTTC---TGGCCTCTCACCTGCTTATGCACCAACATACGTTAGTGTTGATGACAAGTATAAGACGAGTGATGAGCTTTGCGTGAAT---CTTAATTTACCCGCAA------ATATCCCATACTCTCGTGTTATTTCCAGGATGGGCTTTAAACTCGATGCAACAGTTCCTGGATATC---------------CTAAGCTTTTCATTACTCGTGAAGAGGCTGTAAGGCAAGTTCGAAGCTGGATAGGCTTCGATGTTGAGGGTGCTCATGCTTCCCGTAATGCATGTGGCACCAATGTGCCTCTACAATTAGGATTTTCAACTGGTGTGAACTTTGTTGTTCAGCCAGTTGGTGTTGTAGACACTGAGTGGGGTAACATGTTAACGGGCATTGCTGCCCGTCCTCCACCAGGTGAACAGTTTAAGCACCTCGTGCCTCTTATGCATAAGGGGGCTGCGTGGCCTATTGTTAGACGACGTATAGTGCAAATGTTGTCAGACACTTTAGACAAATTGTCTGATTACTGTACGTTTGTTTGTTGGGCTCATGGCTTTGAATTAACGTCTGCATCATACTTTTGCAAGATAGGTAAGGAACAGAAGTGTTGCATGTGCAATAGACGCGCTGCAGCGTACTCTTCACCTCTGCAATCTTATGCCTGCTGGACTCATTCCT------------GCGGTTATGATTATGTCTACAACCCTTTCTTTGTCGATGTTCAACAGTGGGGTTATGTAGGCAATCTTGCTACTAATCACGATCGTTATTGCTCTGTCCATCAAGGAGCTCATGTGGCTTCTAATGATGCAATAATGACTCGTTGTTTAGCTATTCATTCTTGTTTTATAGAACGTGTGGATTGGGATATAGAGTATCCTTATATCTCACATGAAAAGAAATTGAATTCCTGTTGTAGAATCGTTGAGCGCAACGTCGTACGTGCTGCTCTTCTTGCCGGTTCATTTGACAAAGTCTATGATATTGGCAATCCTAAAGGAATTCCTATTGTTGATGACCCTGTGGTTGATTGGCATTATTTTGATGCACAGCCCTTGACCAGGAAGG---------TACAACAGCTTTTCTATACAGAGGACATG---GCCTCAAGATTTGCTGATGGGCTCTG--CTTATTTTGGAACTG-TAATGTACCAAAATATCCTAATAATGCAATTGTATGCAGGTTTGACACACGTGTGCATTCTGAGTTCAATTTGCCAGGTTGTGATGGCGGTAGTTTGTATGTTAACAAGCACGCTTTTCATACACCAGCATATGATGTGAGTGCATTCCGTGATCTGAAACCTTTACCATTCTTTTATTATTCTACTACACCATGTGAAGTGCATGGTAATG-------GTAGTATGATAGAGGATATTGATTATGTACCCCTAAAATCTGCAGTCTGTATTACAGCTTGTAATTTAGGGGGCGCTGTTTGTAGGAAGCATGCTACAGAGTACAGAGAGTATATGGAAGCATATAATCTTGTCTCTGCATCAGGTTTCCGCCTTTGGTGTTATAAGACCTTTGATATTTATAATCTCTGGTCTACTTTTACAAA---------AGTTCAAGGTTTGGAAAACATTGCTTTTAATGTTGTTAAACAAGGCCATTTTATTGGTGTTGAGGGTGAACTACCTGTAGCTGTAGTCAATGATAAGATCTTCACCAAGAGTGGCGTTAATGACATTTGTATGTTTGAGAATAAAACCACTTTGCCTACTAATATAGCTTTTGAACTCTATGCTAAGCGTGCTGTACGCTCGCATCCCGATTTCAAATTGCTACACAATTTACAAGCAGACATTTGCTACAAGTTCGTCCTTTGGGATTATGAACGTAGCAATATTTATGGTACTGCTACTATTGGTGTATGTAAGTACACTGATATTGATGTTAATTCAGCT--TTGAATATATGT------------------TTTGACATACGCGATAATGGTTCATTGGAGAAGTTCATGTCTACTCCCAATGCCATCTTTATTTCTGATAGAAAAAT------------CAAGAAATACCCTTGTATTGTAG------GTCCTGATTATGCTTACTTCAATGGT-GCTATCATCCGTGAT------------------------AGTGATGTTGTTAA---------ACAACCAGTGAAGTTCTACTTGTATAAGAAAGTCAATAATGAGTTTATTGATCCTA------------------------------------------------------------------------------------------------------CTGAGTGTATTTACACTCAGAGTCGCTCTTGTAGTGACTTCCTACCCCTGTCTGACATGGAGAAAGACTTTCTATCTTTTGATAGTGATGTTTTCATTAAGAAGTATGGCTTGGAAAACTATGCTTTTGAGCACGTAGTCTATGGAGACTTCTCTCATACTACGTTAGGCGGTCTTCACTTGCTTATTGGTTTATACAAGAAGCAACAGGAAGGTCATATTATTATGGAAGAAATGCTA---AAAGGTAGCTCAACTATTCATAACTATTTTATTACTGAGACTAACACAGCGGCTTTTAAGGCGGTGTGTTCTGTTATAGATTTAAAGCTTGACGACTTTGTTATGATTTTAAAGAGTCAA---------GACCTTGGCGTAGTATCCAAGGTTGTCAAGGTTCCTATTGACTTAACAATGATTGAGTTTATGTTATGGTGTAAGGATGGACAGGTTCAAACCTTCTACCCTCGACTCCAGGCTTCTGC------------------------------AGATTGGAAACCTGGTCATGCAATGCCATCCCTCTTTAAAGTTCAAAATGTAAACCTTGAACGTTGTGAGCTTGCTAATTACAAGCAATCTATTCCTATGCCTCGCGGTGTGCACATGAACATCGCTAAATATATGCAATTGTGCCAGTATTTAAATACTTG---CACATTAGCCGTGCCTGCCAATATGCGTGTTATACATTTTGGCGCTGGTTCTGATAAAGGTATCGCTCCTGGTACCTCAGTTTTACGACAGTGGCTTCCTACAGATGCCATTATTATAGATAATGATTTAAATGAGTTCGTGTCAGATGCTGACATAACTTTATTTGGAGATTGTGTAACTGTACGTGTCGGCCAACAAGTGGATCTTGTTATTTCCGACATGTAT---GATCCTACTACTAAGAATGTAACAGGTAG---------TAATGAGTCAAAGGCTTTATTCTTTACTTACCTGTGTAACCTCATTAATAATAATCTTGCTCTTGGTGGGTCTGTTGCTATTAAAATAACAGAACACTCTTGGAGCGTTGAACTTTATGAACTTATGGGAAAATTTGCTTGGTGGACTGTTTTCTGCACCAATGCAAATGCATCCTCATCTGAAGGATTCCTCTTAGGTATTAATTACTTGGGTACTAT------TAAAGAAAATATAGATGGTGGTGCTATGCACGCCAACTATATATTTTGGAGAAATTCCACTCCTATGAATCTGAGTACTTACTCACTTTTTGATTTATCCAAGTTTCAATTAAAATTAAAAGGAACACCAGTTCTTCAATTAAAGGAGAGTCAAATT-AACGAACTCGTAATATCTCTCCTGTCGCAGGGTAAGTTACTTATCCGTGACAAT-GATACACTCAGTGTTTCTACTGATGTTCTTGT----TAACACCTACAGAAAGTTACGTTGA-----------------
>NC_019843_-_orf1ab_gene Middle East respiratory syndrome-related coronavirus isolate HCoV-EMC/2012, complete genome
CGAGTCCGGGGTTCTATTGTAAATGCCCGAATAGAACCCTGTTCAAGTGGTTTGTCCACTGATGTCGTCTTTAGGGCATTTGACATCTGCAACTATAAGGCTAAGGTTGCTGGTATTGGAAAATACTACAAGACTAATACTTGTAGGTTTGTAGAATTAGATGACCAAGGGCATC------------------------ATTTAGACTCCTATTTTGTCGTTAAGAGGCATACTATGGAGAATTATGAACTAGAGAAGCACTGTTACGACTTGTTACGTGAC------------------------TGTGATGCTGTAGCTCCCCATGATTTCTTCATCTTTGATGTAGACAAAGTTAAAACACCTCATATTGTACGTCAGCGTTTAACTGAGTACACTATGATGGATCTTGTATATGCCCTGAGGCACTTTGATCAAAATA---GCGAAGTGCTTAAGGCTATCTTAGTGAAGTATGGTTGCTGTGATGTTACCTACTTTG------------------------------------------AAAATAAACTCTGGTTTGATTTTGTTGAAAATCCCAGTGTTATTGGTGTTTATCATAAACTTGGAGAACGTGTACGCCAAGCTATCTTAAACACTGTTAAATTTTGTGACCACATGGTCAAGGCTGGTTTAGTCGGTGTGCTCACACTAGACAACCAGGACCTTAATGGCAAGTGGTATGATTTTGGTGACTTCGTAATCACTCAACCTGGTTCAGGAGTAGCTATAGTTGATAGCTACTATTCTTATTTGATGCCTGTGCTCTCAATGACCGATTGTCTGGCCGCTGAGACACATAGGGATTGTGATTTTAATAAACCACTCATTGAGTGG---CCACTTACTGAGTATGATTTTACTGATTATAAGGTACAACTCTTTGAGAAGTACTTTAAATATTGGGATCAGACGTATCACGCAAATTGCGTTAATTGTACTGATGACCGTTGTGTGTTACATTGTGCTAATTTCAATGTATTGTTTGCTATGACCATGCCTAAGACTTGTTTCGGACCCATAGTCCGAAAGATCTTTGTTGATGGCGTGCCATTTGTAGTATCTTGTGGTTATCACTACAAAGAATTAGGTTTAGTCATGAATATGGATGTTAGTCTCCATAGACATAGGCTCTCTCTTAAGGAGTTGATGATGTATGCCGCTGATCCAGCCATGCACATTGCCTCCTCTAACGCTTTTCTTGATTTGAGGACATCATGTTTTAGTGTCGCTGCACTTACAACTGGTTTGACTTTTCAAACTGTGCGGCCTGGCAATTTTAACCAAGACTTCTATGATTTCGTGGTATCTAAAGGTTTCTTTAAGGAGGGCTCTTCAGTGACGCTCAAACATTTTTTCTTTGCTCAAGATGGTAATGCTGCTATTACAGATTATAATTACTATTCTTATAATCTGCCTACTATGTGTGACATCAAACAAATGTTGTTCTGCATGGAAGTTGTAAACAAGTACTTCGAAATCTATGACGGTGGTTGTCTTAATGCTTCTGAAGTGGTTGTTAATAATTTAGACAAGAGTGCTGGCCATCCTTTTAATAAGTTTGGCAAAGCTCGTGTCTATTATGAGAGCATGTCTTACCAGGAGCAAGATGAACTTTTTGCCATGACAAAGCGTAACGTCATTCCTACCATGACTCAAATGAATCTAAAATATGCTATTAGTGCTAAGAATAGAGCTCGCACTGTTGCAGGCGTGTCCATACTTAGCACAATGACTAATCGCCAGTACCATCAGAAAATGCTTAAGTCCATGGCTGCAACTCGTGGAGCGACTTGCGTCATTGGTACTACAAAGTTCTACGGTGGCTGGGATTTCATGCTTAAAACATTGTACAAAGATGTTGATAATCCGCATCTTATGGGTTGGGATTACCCTAAGTGTGATAGAGCTATGCCTAATATGTGTAGAATCTTCGCTTCACTCATATTAGCTCGTAAACATGGCACTTGTTGTACTACAAGGGACAGATTTTATCGCTTGGCAAATGAGTGTGCTCAGGTGCTAAGCGAATATGTTCTATGTGGTGGTGGTTACTACGTCAAACCTGGAGGTACCAGTAGCGGAGATGCCACCACTGCATATGCCAATAGTGTCTTTAACATTTTGCAGGCGACAACTGCTAATGTCAGTGCACTTATGGGTGCTAATGGCAACAAGATTGTTGACAAAGAAGTTAAAGACATGCAGTTTGATTTGTATGTCAATGTTTACAGGAGCACTAGCCCAGACCCCAAATTTGTTGATAAATACTATGCTTTTCTTAATAAGCACTTTTCTATGATGATACTGTCTGATGACGGTGTCGTTTGCTATAATAGTGATTATGCAGCTAAGGGTTACATTGCTGGAATACAGAATTTTAAGGAAACGCTGTATTATCAGAACAATGTCTTTATGTCTGAAGCTAAATGCTGGGTGGAAACCGATCTGAAGAAAGGGCCACATGAATTCTGTTCACAGCATACGCTTTATATTAAGGATGGCGACGATGGTTACTTCCTTCCTTATCCAGACCCTTCAAGAATTTTGTCTGCCGGTTGCTTTGTAGATGATATCGTTAAGACTGACGGTACACTCATGGTAGAGCGGTTTGTGTCTTTGGCTATAGATGCTTACCCTCTCACAAAGCATGAAGATATAGAATACCAGAATGTATTCTGGGTCTACTTACAGTATATAGAAAAACTGTATAAAGACCTTACAGGACACATGCTTGACAGTTATTCTGTCATGCTATGTGGTGATAATTCTGCTAAGTTTTGGGAAGAGGCATTCTATAGAGATCTCTATAGTTCGCCTACCACTTTGCAGGCTGTCGGTTCATGCGTTGTATGCCATTCACAGACTTCCCTACGCTGTGGGACATGCATCCGTAGACCATTTCTCTGCTGTAAATGCTGCTATGATCATGTTATAGCAACTCCACATAAGATGGTTTTGTCTGTTTCTCCTTACGTTTGTAATGCCCCTGGTTGTGGCGTTTCAGACGTTACTAAGCTATATTTAGGTGGTATGAGCTACTTTTGTGTAGATCATAGACCTGTGTGTAGTTTTCCACTTTGCGCTAATGGTCTTGTATTCGGCTTATACAAGAATATGTGCACAGGTAGTCCTTCTATAGTTGAATTTAATAGGTTGGCTACCTGTGACTGGACTGAAAGTGGTGATTACACCCTTGCCAATACTACAACAGAACCACTCAAACTTTTTGCTGCTGAGACTTTACGTGCCACTGAAGAGGCGTCTAAGCAGTCTTATGCTATTGCCACCATCAAAGAAATTGTTGGTGAGCGCCAACTATTACTTGTGTGGGAGGCTGGCAAGTCCAAACCACCACTCAATCGTAATTATGTTTTTACTGGTTATCATATAACCAAAAATAGTAAAGTGCAGCTCGGTGAGTACATTTTCGAGCGCATTGATTATAG---TGATGCTGTATCCTACAAGTCTAGTACAACGTATAAACTGACTGTAGGTGACATCTTCGTACTTACCTCTCACTCTGTGGCTACCTTGACGGCGCCCACAATTGTGAATCAAGAGAGGTATGTTAAAATTACTGGGTTGTACCCAACCATTACGGTACCTGAAGAGTTCGCAAGTCATGTTGCCAACTTCCAAAAATCAGGTTATAGTAAATATGTCACTGTTCAGGGACCACCTGGCACTGGCAAAAGTCATTTTGCTATAGGGTTAGCGATTTACTACCCTACAGCACGTGTTGTTTATACAGCATGTTCACACGCAGCTGTTGATGCTTTGTGTGAAAAAGCTTTTAAATATTTGAACATTGCTAAATGTTCCCGTATCATTCCTGCAAAGGCACGTGTTGAGTGCTATGACAGGTTTAAAGTTAATGAGACAAATTCTCAATATTTGTTTAGTACTATTAATGCTCTACCAGAAACTTCTGCCGATATTCTGGTGGTTGATGAGGTTAGTATGTGCACTAATTATGATCTTTCAATTATTAATGCACGTATTAAAGCTAAGCACATTGTCTATGTAGGAGATCCAGCACAGTTGCCAGCTCCTAGGACTTTGTTGACTAGAGGCACATTGGAACCAGAAAATTTCAATAGTGTCACTAGATTGATGTGTAACTTAGGTCCTGACATATTTTTAAGTATGTGCTACAGGTGTCCTAAGGAAATAGTAAGCACTGTGAGCGCTCTTGTCTACAATAATAAATTGTTAGCCAAGAAGGAGCTTTCAGGCCAGTGCTTTAAAATACTCTATAAGGG---------CAATGTGACGCATGATGCTAGCTCTGCCATTAATAGACCACAACTCACATTTGTGAAGAATTTTATTACTGCCAATCCGGCATGGAGTAAGGCAGTCTTTATTTCGCCTTACAATTCACAGAATGCTGTGTCTCGTTCAATGCTGGGTCTTACCACTCAGACTGTTGATTCCTCACAGGGTTCAGAATACCAGTACGTTATCTTCTGTCAAACAGCAGATACGGCACATGCTAACAACATTAACAGATTTAATGTTGCAATCACTCGTGCCCAAAAAGGTATTCTTTGTGTTATGACATC---TCAGGCACTCTTTGAGTCCTTAGAGTTTAC------TGAATTGTCTTTTACTAAT---TACA---------------------------------------------------------------AGCTCCAGTCTCA------------------------------------------------GATTGTAACTGGCCTTTTTAAAGATTGCTCTAGAGAAACTTC---TGGCCTCTCACCTGCTTATGCACCAACATATGTTAGTGTTGATGACAAGTATAAGACGAGTGATGAGCTTTGCGTGAAT---CTTAATTTACCCGCAA------ATGTCCCATACTCTCGTGTTATTTCCAGGATGGGCTTTAAACTCGATGCAACAGTTCCTGGATATC---------------CTAAGCTTTTCATTACTCGTGAAGAGGCTGTAAGGCAAGTTCGAAGCTGGATAGGCTTCGATGTTGAGGGTGCTCATGCTTCCCGTAATGCATGTGGCACCAATGTGCCTCTACAATTAGGATTTTCAACTGGTGTGAACTTTGTTGTTCAGCCAGTTGGTGTTGTAGACACTGAGTGGGGTAACATGTTAACGGGCATTGCTGCACGTCCTCCACCAGGTGAACAGTTTAAGCACCTCGTGCCTCTTATGCATAAGGGGGCTGCGTGGCCTATTGTTAGACGACGTATAGTGCAAATGTTGTCAGACACTTTAGACAAATTGTCTGATTACTGTACGTTTGTTTGTTGGGCTCATGGCTTTGAATTAACGTCTGCATCATACTTTTGCAAGATAGGTAAGGAACAGAAGTGTTGCATGTGCAATAGACGCGCTGCAGCGTACTCTTCACCTCTGCAATCTTATGCCTGCTGGACTCATTCCT------------GCGGTTATGATTATGTCTACAACCCTTTCTTTGTCGATGTTCAACAGTGGGGTTATGTAGGCAATCTTGCTACTAATCACGATCGTTATTGCTCTGTCCATCAAGGAGCTCATGTGGCTTCTAATGATGCAATAATGACTCGTTGTTTAGCTATTCATTCTTGTTTTATAGAACGTGTGGATTGGGATATAGAGTATCCTTATATCTCACATGAAAAGAAATTGAATTCCTGTTGTAGAATCGTTGAGCGCAACGTCGTACGTGCTGCTCTTCTTGCCGGTTCATTTGACAAAGTCTATGATATTGGCAATCCTAAAGGAATTCCTATTGTTGATGACCCTGTGGTTGATTGGCATTATTTTGATGCACAGCCCTTGACCAGGAAGG---------TACAACAGCTTTTCTATACAGAGGACATG---GCCTCAAGATTTGCTGATGGGCTCTG--CTTATTTTGGAACTG-TAATGTACCAAAATATCCTAATAATGCAATTGTATGCAGGTTTGACACACGTGTGCATTCTGAGTTCAATTTGCCAGGTTGTGATGGCGGTAGTTTGTATGTTAACAAGCACGCTTTTCATACACCAGCATATGATGTGAGTGCATTCCGTGATCTGAAACCTTTACCATTCTTTTATTATTCTACTACACCATGTGAAGTGCATGGTAATG-------GTAGTATGATAGAGGATATTGATTATGTACCCCTAAAATCTGCAGTCTGTATTACAGCTTGTAATTTAGGGGGCGCTGTTTGTAGGAAGCATGCTACAGAGTACAGAGAGTATATGGAAGCATATAATCTTGTCTCTGCATCAGGTTTCCGCCTTTGGTGTTATAAGACCTTTGATATTTATAATCTCTGGTCTACTTTTACAAA---------AGTTCAAGGTTTGGAAAACATTGCTTTTAATGTTGTTAAACAAGGCCATTTTATTGGTGTTGAGGGTGAACTACCTGTAGCTGTAGTCAATGATAAGATCTTCACCAAGAGTGGCGTTAATGACATTTGTATGTTTGAGAATAAAACCACTTTGCCTACTAATATAGCTTTTGAACTCTATGCTAAGCGTGCTGTACGCTCGCATCCCGATTTCAAATTGCTACACAATTTACAAGCAGACATTTGCTACAAGTTCGTCCTTTGGGATTATGAACGTAGCAATATTTATGGTACTGCTACTATTGGTGTATGTAAGTACACTGATATTGATGTTAATTCAGCT--TTGAATATATGT------------------TTTGACATACGCGATAATTGTTCATTGGAGAAGTTCATGTCTACTCCCAATGCCATCTTTATTTCTGATAGAAAAAT------------CAAGAAATACCCTTGTATGGTAG------GTCCTGATTATGCTTACTTCAATGGT-GCTATCATCCGTGAT------------------------AGTGATGTTGTTAA---------ACAACCAGTGAAGTTCTACTTGTATAAGAAAGTCAATAATGAGTTTATTGATCCTA------------------------------------------------------------------------------------------------------CTGAGTGTATTTACACTCAGAGTCGCTCTTGTAGTGACTTCCTACCCCTTTCTGACATGGAGAAAGACTTTCTATCTTTTGATAGTGATGTTTTCATTAAGAAGTATGGCTTGGAAAACTATGCTTTTGAGCACGTAGTCTATGGAGACTTCTCTCATACTACGTTAGGCGGTCTTCACTTGCTTATTGGTTTATACAAGAAGCAACAGGAAGGTCATATTATTATGGAAGAAATGCTA---AAAGGTAGCTCAACTATTCATAACTATTTTATTACTGAGACTAACACAGCGGCTTTTAAGGCGGTGTGTTCTGTTATAGATTTAAAGCTTGACGACTTTGTTATGATTTTAAAGAGTCAA---------GACCTTGGCGTAGTATCCAAGGTTGTCAAGGTTCCTATTGACTTAACAATGATTGAGTTTATGTTATGGTGTAAGGATGGACAGGTTCAAACCTTCTACCCTCGACTCCAGGCTTCTGC------------------------------AGATTGGAAACCTGGTCATGCAATGCCATCCCTCTTTAAAGTTCAAAATGTAAACCTTGAACGTTGTGAGCTTGCTAATTACAAGCAATCTATTCCTATGCCTCGCGGTGTGCACATGAACATCGCTAAATATATGCAATTGTGCCAGTATTTAAATACTTG---CACATTAGCCGTGCCTGCCAATATGCGTGTTATACATTTTGGCGCTGGTTCTGATAAAGGTATCGCTCCTGGTACCTCAGTTTTACGACAGTGGCTTCCTACAGATGCCATTATTATAGATAATGATTTAAATGAGTTCGTGTCAGATGCTGACATAACTTTATTTGGAGATTGTGTAACTGTACGTGTCGGCCAACAAGTGGATCTTGTTATTTCCGACATGTAT---GATCCTACTACTAAGAATGTAACAGGTAG---------TAATGAGTCAAAGGCTTTATTCTTTACTTACCTGTGTAACCTCATTAATAATAATCTTGCTCTTGGTGGGTCTGTTGCTATTAAAATAACAGAACACTCTTGGAGCGTTGAACTTTATGAACTTATGGGAAAATTTGCTTGGTGGACTGTTTTCTGCACCAATGCAAATGCATCCTCATCTGAAGGATTCCTCTTAGGTATTAATTACTTGGGTACTAT------TAAAGAAAATATAGATGGTGGTGCTATGCACGCCAACTATATATTTTGGAGAAATTCCACTCCTATGAATCTGAGTACTTACTCACTTTTTGATTTATCCAAGTTTCAATTAAAATTAAAAGGAACACCAGTTCTTCAATTAAAGGAGAGTCAAATT-AACGAACTCGTAATATCTCTCCTGTCGCAGGGTAAGTTACTTATCCGTGACAAT-GATACACTCAGTGTTTCTACTGATGTTCTTGT----TAACACCTACAGAAAGTTACGTTGA-----------------
>ezzel_is_mi_legyen_NC_034440_-_ORF1ab_gene Bat coronavirus isolate PREDICT/PDF-2180, complete genome
CGAGTCCGGGGTTCTATTGTAAATGCCCGAATAGAACCCTGTGCAAGTGGTTTGTCCACTGATGTCGTTTTTAGGGCATTTGACATCTGCAACTATAAGGCTAAGGTTGCTGGTATTGGAAAATACTACAAGACTAATACTTGTAGGTTTGTTGAATTAGATGATCAAGGTCATC------------------------ATTTAGACTCCTATTTTGTCGTCAAGAGACATACTATGGAGAATTACGAGCTAGAGAAGCACTGTTACGATTTGTTACGTGAC------------------------TGTGACTCTGTGGCACCTCATGATTTCTTCGTCTTTGACGTCGACAAAACTAAAACTCCTCATATTGTGCGTCAGCGTTTAACTGAGTACACTATGATGGATCTTGTTTATGCATTGAGGCACTTTGATCAAAATAATTGTGAAGTGCTTAAAGCTATTTTAGTAAAGTATGATTGTTGTGATGCTACATACTTTG------------------------------------------AAAATAAACTCTGGTTTGATTTTGTTGAAAATCCCAGTGTTATTGGTGTTTATCACAAACTTGGAGAACGGGTTCGCCAAGCTGTGTTAAGCACTGTTAAATTCTGTGACCACATGGTAAAGGCCGGTTTAGTCGGTGTTTTAACACTCGACAATCAGGACCTTAATGGTAAGTGGTATGATTTTGGTGATTTTGTAATCACACAACCCGGTTCAGGAGTGGCTATAGTTGATAGCTACTATTCTTATTTAATGCCTGTGCTCTCTATGACCAATTGTTTGGCAGCTGAGACTCACAGGGATTGTGATTTTAATAAGCCTCTCATTGAGTGG---CCACTTACTGAGTATGATTTTACTGATTACAAAGTACAGCTCTTTGAGAAGTACTTTAAGTACTGGGATCAGACGTACCATGCTAATTGCGTGAATTGTACTGATGATCGTTGTGTGTTACATTGTGCTAATTTCAATGTATTATTTGCTATGACCATGCCTAAGACATGCTTTGGACCTATTGTCCGGAAGATATTTGTTGATGGTGTGCCATTTGTAGTATCTTGTGGTTATCACTACAAGGAATTAGGTTTAGTCATGAATATGGATGTTAGTCTTCATAGGCATAGACTTTCTCTTAAGGAGCTAATGATGTATGCAGCAGATCCTGCTATGCACATTGCCTCTTCAAACGCATTTCTTGATTTGAGGACATCATGTTTTAGTGTCGCAGCCTTAACCACAGGTCTGACCTTTCAGACCGTGCGGCCCGGCAATTTTAACCAGGATTTCTATGATTTCGTGGTCTCCAAAGGATTCTTTAAAGAGGGTTCTTCTGTTACTCTCAAACATTTCTTCTTTGCCCAAGATGGCAATGCTGCTATTACAGATTATAATTATTACTCTTATAATCTGCCCACTATGTGTGACATCAAGCAAATGTTGTTTTGCATGGAGGTTGTAAACAAGTACTTCGAGATCTATGACGGTGGTTGTCTTAATGCCTCTGAAGTGGTTGTTAATAATCTAGACAAAAGTGCTGGCCATCCTTTTAATAAGTTTGGAAAGGCTCGTGTCTATTATGAGAGCATGTCTTATCAGGAACAAGATGAACTCTTTGCCATGACAAAGCGTAACGTCATTCCTACCATGACTCAAATGAATTTAAAGTATGCTATTAGTGCCAAGAATAGAGCTCGCACTGTTGCAGGCGTCTCTATACTTAGCACCATGACTAATCGCCAGTACCATCAGAAAATGCTTAAGTCCATGGCTGCAACTCGTGGTTCGACTTGCGTCATTGGTACTACTAAGTTCTATGGTGGCTGGGATTTCATGCTTAAAACATTGTATAAAGATGTTGATAATCCACATCTTATGGGTTGGGATTACCCTAAGTGTGATAGAGCTATGCCCAATATGTGTAGAATTTTTGCTTCACTCATATTGGCTCGTAAGCATGGAACTTGTTGTACTACAAGGGACAGGTTTTACCGCTTAGCTAATGAGTGTGCTCAAGTGCTAAGTGAATATGTTCTGTGCGGTGGTGGTTACTACGTTAAACCTGGTGGTACCAGTAGCGGTGATGCCACAACTGCATACGCCAATAGTGTGTTTAATATTTTGCAGGCCACTACTGCGAATGTTAGTGCACTTATGGGTGCTAATGGCAACAAAATTGTTGACAAAGAAGTTAAAGACATGCAGTTTGAACTGTATGTCAATGTTTACAGGAGTACCAATCCTGATCCCAAATTTGTAGATAGGTATTATGCTTTTCTTAACAAGCACTTTTCTATGATGATATTATCTGATGATGGTGTTGTCTGCTATAATAGTGACTATGCAGCCAAAGGTTACATTGCTGGTATACAGAATTTTAAGGAAACGCTGTATTACCAGAACAATGTCTTTATGTCTGAAGCCAAATGCTGGGTGGAAACCGATCTGAAGAAAGGGCCACATGAATTTTGTTCACAGCATACGCTTTATATTAAGGATGGTGACGATGGTTACTTCCTGCCTTATCCAGACCCCTCTAGGATCTTGTCTGCCGGTTGCTTTGTAGATGATATCGTCAAGACTGACGGTACTCTCATGGTTGAGCGGTTTGTGTCATTAGCTATAGACGCATACCCTCTCACAAAGCATGAAGATATAGAATACCAAAATGTATTCTGGGTTTATTTACAGTATATTGAAAAGCTGTATAAAGACCTTACTGGCCACATGCTTGACAGTTATTCTGTTATGTTATGTGGTGATAATTCTGCTAAGTTTTGGGAGGAGGCATTTTATAGAGAACTCTATAGCTCTCCTACCACCTTGCAGGCTGTTGGTTCGTGTGTTGTATGCCATTCGCAGACATCCCTGCGCTGTGGTACATGCATACGCAGACCCTTTCTTTGTTGTAAGTGCTGCTATGATCACGTTATAGCAACTCCTCATAAAATGGTTCTGTCTGTTTCACCTTACGTCTGTAACGCACCTGGGTGTGATGTTGCTGACGTTACTAAACTATATTTAGGTGGTATGAGCTACTTCTGTGTAGATCATAGGCCTGTTTGTAGTTTTCCTCTTTGCACTAATGGTCTTGTATTTGGATTATACAAGAATATGTGCACAGGTAGTCCCTCTATAGTTGAATTCAATAGACTGGCTACATGTGACTGGACTGAAAGTGGTGACTATACACTTGCTAATACTACTACAGAACCACTTAAATTGTTTGCTGCTGAAACCCTACGTGCCACTGAAGAGGCATCTAAGCAGTCTTATGCAATTGCCACTATTAAAGAAATAGTTGGTGATAGACAATTACTACTTGTGTGGGAGGCTGGTAAATCCAAACCACCACTCAATCGTAATTATGTTTTTACTGGTTACCATATAACCAAAAATAGTAAGGTGCAGCTCGGTGAGTATATCTTCGAGCGCATTGATTACAG---TGATGCTGTATCCTACAAGTCCAGTACAACGTATAAACTGACTGTAGGTGACATCTTTATACTTACCTCTCATTCGGTGGCTACCTTGACGGCACCCACAATTGTGAATCAAGAGAGGTATGTTAAAATAACTGGATTATATCCAACTATTACTGTTCCCGAGGAGTTTGCAAGCCATGTTGCCAACTTCCAAAAAGCAGGATATAGTAAGTATGTCACTGTCCAGGGACCACCTGGCACTGGCAAGAGTCATTTTGCTATAGGGTTAGCGATTTACTACCCTACAGCACGTGTTGTTTATACAGCTTGCTCACATGCTGCTGTTGATGCATTATGTGAGAAAGCTTTTAAATATTTGAACATTGCTAAATGTTCCCGTATTATTCCTGCCAAGGCACGTGTTGAGTGTTATGACAGGTTTAAGGTTAATGAAACAAATTCTCAATATTTGTTTAGTACTATTAATGCTTTACCAGAAACTTCTGCTGATATTCTGGTTGTTGATGAAGTTAGCATGTGCACTAATTATGATCTTTCTATCATTAATGCACGTGTTAAAGCTAAGCACATTGTCTATGTAGGTGATCCAGCACAGTTGCCAGCACCTAGGACTCTGCTTACTAGAGGCACATTGGAACCTGAAAATTTCAATAGTGTCACTAGGTTGATGTGTAACTTAGGACCTGACATATTTTTGAGTATGTGCTACAGGTGTCCTAAGGAGATTGTTAGTACTGTCAGTGCTCTTGTCTACAATAATAAATTGTTAGCCAAGAAGGAACTATCAGGACAGTGCTTTAAAATGCTCTATAAGGG---------CAATGTTACGCATGATGCTAGCTCTGCCATTAATAGACCACAACTTGCATTTGTCAAGAACTTTATAACTGCTAACCCAGCCTGGAGTAAGGCAGTCTTTATTTCACCTTATAATTCACAGAATGCTGTGGCTCGCTCTATGTTGGGCCTTACAACCCAAACTGTTGATTCTTCACAGGGTTCAGAATACCAATATGTCATTTTCTGTCAAACAGCAGATACTGCGCATGCTAACAACATTAATAGATTTAATGTTGCCATTACACGCGCACAGAAAGGTATTCTTTGTGTTATGACATC---TCAAGCACTCTTTGATTCTCTGGAGTTTAC------TGAGTTGTCTTTTACTAAT---TATA---------------------------------------------------------------AACTTCAGTCTCA------------------------------------------------GATTGTCACTGGACTTTTTAAAGATTGTTCCAGAGAAACCTC---TGGCCTTTCACCTGCTTATGCACCAACATATGTTAGTGTTGATGATAAGTATAAAACGTGTGATGAGCTTTGCGTGAAC---CTCAATTTACCCGCAA------ACGTTCCATATTCACGTGTTATTTCCAGGATGGGCTTCAAGCTTGATGCTAGTGTCCCTGGTTATC---------------CTAAACTCTTCATTACTCGTGAAGAGGCTGTTAGGCAGGTTCGAAGCTGGATAGGCTTCGACGTGGAAGGTGCTCATGCATCACGTAATGCATGCGGTACCAATGTGCCTTTACAATTAGGATTCTCTACCGGCGTGAACTTTGTTGTTCAGCCTGTAGGTGTTGTAGATACTGAGTGGGGGAATATGCTTACTGGCATTTCTGCCCGTCCTCCACCAGGTGAACAGTTTAAACACTTAGTTCCCCTTATGCATAAGGGAGCTGCGTGGCCTATTGTTAGACGACGTATAGTTCAAATGTTGTCAGACACTTTAGACAAATTGTCTGACTACTGTACGTTTGTTTGTTGGGCTCATGGCTTTGAATTGACATCTGCATCTTATTTTTGTAAGATAGGTAAAGAGCAGAAGTGTTGTATGTGTAATAGACGCGCTGCAGCGTACTCTTCACCTCTGCAATCTTATGCCTGCTGGTCTCATTCCT------------GCGGTTATGATTATGTCTACAACCCCTTCTTTGTTGATGTTCAACAGTGGGGTTATGTAGGCAATCTTGCTACTAATCACGATCGTTATTGCTCGGTGCATCAGGGTGCTCATGTAGCCTCTAACGATGCAATAATGACTCGTTGTTTAGCTATTCATGCTTGTTTTATTGAACATGTAGATTGGGATATTGAGTATCCTTATATCTCACATGAGAAAAAGTTGAATTCCTGCTGCCGAATTGTTGAAAGAAATGTTGTACGTGCTGCTTTGTTGGCAGGCTCCTTTGATAGAGTGTACGACATAGGCAACCCTAAAGGAATTCCTATTGTTGATCACCCTGTGGTTGAATGGCATTATTTTGATGCACAGCCCTTGACTAGGAAAG---------TACAACAGCTTTTCTATACTGAGGATTTA---GCCTCAAGATTTGCTGATGGGCTCTG--CTTGTTTTGGAATTG-TAATGTTCCAAAATATCCTAATAATGCAATTGTTTGTAGGTTTGATACTCGTGTGCACTCAGAGTTCAATTTGCCAGGTTGTGATGGTGGTAGTTTGTATGTTAACAAGCACGCCTTTCACACACCAGCATACGATGTAAGTGCATTTCGTGATCTGAAACCTTTACCTTTCTTCTATTATTCTACTACTCCATGTGAAGTTCATGGTACTG-------GTAGTATGTTAGAAGATATAGATTATGTACCTCTTAAGTCTGCAGTGTGTGTTACTGCCTGCAATCTAGGAGGTGCTGTTTGTAGGAAACATGCTACGGAGTACAGAGATTATATGGAAGCATATAACCTTGTCTCTGCATCAGGTTTCCGTTTATGGTGTTATAAGACCTTTGACATTTACAACCTTTGGTCTACTTTTACTAA---------AGTTCAAGGTTTAGAAAACATTGCTTATAATGTTGTTAAACAAGGCCACTTTACTGGTGTAGATGGAGAGCTACCTGTAGCTGTAGTCAATGATAAAATCTTCACCAAGAGTGGCGTTAATGACATATGTGTGTTTGAGAATAAAACCACTTTGCCTACAAATGTAGCTTTTGAACTGTATGCTAAGCGTGTGGTGCGCTCACATCCAGACTTTAAGTTACTCCATAATTTACAAGCTGACATTTGTTACAAGTTCGTCCTTTGGGATTATGAACGTTGTAACATCTATGGTACAGCTACTATTGGTGTATGTAAGTACACTGATATAGAAGTCAATTCAGCC--TTGAATATATGT------------------TTTGACATTCGTGATAATGGTTCATTGGAAAAGTTTATGACTACACCCAATGCCATTCTCATTTCAGATAGAAAAAT------------CAAGAACTACCCGTGTATGGTAG------GTCCTGATTATGCTTACTTCAATGGT-GCTATTATCAGAGAC------------------------AGTGATACTGTAAA---------GCAGCCAGTGAAATTTTATTTTTATAAGAAAGTTAATAATGAGTTTGTCGAGTTTT------------------------------------------------------------------------------------------------------CTGACTGTGCTTACACACAGGGTCGCTCTTGTAGTGACTTTGAGGCTATGTCAGTTATGGAGACAGACTTTCTTGCTCTTGATAGTGATGTTTTCATAAAGAAGTATGGTTTGGAAAACTATGCCTTTGAACATGTGGTATATGGTGATTTTTCACATACTACATTGGGTGGCCTTCATCTGCTTATTGGGTTGTACAAGAAGCATTTGGATGGTCATATTATTATGGAAGAAATGATC---AGAGAAAGTTCAACTATCCATAACTATTTCATTACTGAGACTAGCACAGCGTCTTTTAAGGCGGTTTGCTCAGTCATTGATTTAAAGCTTGACGACTTTGTACAGATTTTAAAGAGTCAA---------GACCTTGGCGTTGTATCCAAGGTAGTCAAGGTTCCTATAGACCTAACTATGATTGAATTCATGTTATGGTGTAAAGATGGCCAGGTACAGACATTCTATCCTCGGCTCCAAGCATCTGC------------------------------TGATTGGAAACCGGGCCAGGCCATGCCTTCATTATTTAAAGTTCAAAATGTGAACCTTGAACGCTGTGAGCTTGCTAATTACAAGCAATCTATTCCTATGCCTCGCGGTGTGCACATGAACATCGCCAAATATATGCAATTGTGCCAGTATTTAAATACTTG---CACAATAGCTGTTCCAGCCAATATGAGAGTTATTCATTTTGGTGCTGGTTCAGATAAAGGTATCGCACCTGGTACCTCTGTTTTAAGACAATGGCTCCCGACTGATGCCATTATAATTGATAATGATCTAAATGATTTTGTGTCAGATGCTGACATATCTTTATTTGGAGACTGCGTAACTGTACGTGTTGGACAACAAGTCGATCTTGTTATATCTGACATGTAT---GATCCTAGTACTAAGAATATTACAGGTAG---------TAATGAGTCTAAGGCTCTATTCTTTACCTACCTGTGTAATTTTATTAATAATAATCTTGCTCTTGGTGGTTCTGTTGCCATTAAAATAACAGAACACTCATGGAGCGTTGATCTTTATGAAATAATGGGAAAATTTGCTTGGTGGACAGTTTTCTGTACCAATGCAAATGCATCCTCTTCTGAAGGATTCCTGTTAGGTATTAATTACTTGGGTACTAT------TAAAGAAAATATAGATGGCGGTGCTATGCACGCAAATTATATATTTTGGAGAAACTCCAACCCTATGAATCTGAGTACTTACTCACTTTTTGATTTATCCAAGTTTCAATTAAAATTAAAAGGAACGCCAGTTCTTCAATTAAAGGAGAGTCAGATT-AACGAACTAGTTATATCTCTCCTGTCGCAGGGTAAATTACTTATCCGCGACAAT-GACGTACTCAGTGTCTCTACTGATGTGCTTGT----TAACTTTTATAGGGGCAAACGCTAA-----------------
>NC_009019_-_ORF1ab_gene Tylonycteris bat coronavirus HKU4, complete genome
CGAGTCCGGGGTTCTAGTGTAAATGCCCGACTAGAACCCTGTTCAAGTGGTCTAACCACTGATGTCGTTTATAGGGCATTCGACATCTGCAATTTTAAAGCTAGAGTTGCAGGTATAGGAAAGTATTATAAAACTAATACTTGTAGATTTGTACAGGTTGATGATGAAGGTCATA------------------------AACTTGATTCTTATTTTATCGTTAAACGTCATACTATGAGTAATTATGAGTTAGAGAAGCGCTGCTATGATCTTCTTAAAGAT------------------------TGTGATGCAGTGGCTATTCATGATTTCTTCATATTTGACGTTGATAAAACTAAAACTCCACACATAGTACGTCAGAGTTTGACTGAGTATACTATGATGGATTTAGTATATGCTTTGCGCCACTTTGACCAGAATAATTGTGAAGTGTTAAAGAGCATATTAGTTAAATATGGTTGCTGTGAACAGTCATATTTTG------------------------------------------ATAATAAATTATGGTTTGATTTTGTGGAAAACCCTAGTGTAATAGGTGTTTATCATAAACTTGGTGAAAGAATTCGCCAAGCTATGTTAAACACTGTAAAAATGTGTGACCACATGGTTAAAAGTGGCCTTGTGGGTGTTTTAACACTTGATAACCAAGACCTTAATGGTAAGTGGTATGATTTTGGTGATTTTGTTATTACCCAACCAGGTGCTGGAGTAGCTATTGTTGATAGCTATTATTCTTACCTTATGCCTGTGCTCTCAATGACCAATTGTTTGGCAGCAGAGACACATAAGGATTGTGATTTTAATAAGCCTCTTATAGAGTGG---CCTTTATTGGAGTATGATTATACAGACTATAAAATTGGTCTGTTTAATAAATACTTTAAATATTGGGATCAAACATACCACCCTAATTGTGTTAATTGTAGTGATGATCGTTGTATTTTACATTGTGCTAATTTCAATGTACTCTTTTCAATGGTACTACCTAACACATCTTTCGGGCCTATCGTTCGTAAGATTTTTGTTGATGGCGTACCGTTTATAGTATCTTGTGGTTATCACTACAAGGAGTTAGGGTTAGTCATGAATATGGATTTTAACATCCATAGGCATAGGCTTGCACTTAAGGAATTGATGATGTATGCAGCAGATCCTGCTATGCATATAGCATCTGCATCAGCCCTTTGGGATTTGAGGACACCATGTTTTAGTGTTGCAGCTCTTACAACTGGTTTGACATTTCAAACCGTTAGACCTGGCAATTTTAATAAAGATTTTTATGACTTTGTAGTATCTAGAGGCTTTTTCAAGGAAGGGTCTTCAGTTACATTAAAACATTTCTTCTTTGCACAAGATGGTCATGCTGCTATTACAGATTATAGCTATTATGCTTATAATCTACCTACTATGGTTGACATCAAGCAGATGTTGTTCTGCATGGAAGTTGTCGACAAATATTTTGATATCTATGACGGTGGGTGCCTTAACGCTTCTGAAGTTATAGTTAATAATTTAGATAAGAGTGCTGGCCATCCTTTTAATAAGTTTGGCAAAGCACGTGTTTATTATGAAAGTATGAGTTATCAAGAGCAAGATGAATTGTTTGCTGTAACTAAGCGCAACGTTTTGCCTACTATAACTCAAATGAATTTGAAGTATGCTATTAGTGCTAAGAATAGAGCACGTACTGTAGCAGGCGTGTCTATACTTAGCACAATGACTAATCGTCAATATCACCAGAAGATGTTGAAGTCTATGGCTGCAACGCGTGGAGCCACGTGTGTCATAGGCACAACTAAATTTTATGGTGGTTGGGACTTTATGTTAAAAACCTTATATAAGGATGTTGAGAGTCCACATTTAATGGGTTGGGATTACCCTAAGTGTGATCGTGCTATGCCTAATATGTGTCGCATTTTAGCGTCATTGATTTTGGCACGTAAGCATAGTACTTGTTGTACTAATTCTGATAGGTTCTACCGCTTAGCCAATGAGTGTGCTCAAGTGTTAAGTGAGTATGTCCTATGCGGAGGAGGTTATTATGTTAAACCAGGTGGTACGAGTAGTGGTGATGCAACTACTGCTTATGCCAATAGTGTTTTTAACATATTACAAGCCACCACCGCTAATGTTAGTGCACTTATGAGTGCTAATGGTAATACTATCATAGATCGTGAAATAAAGGATATGCAATTTGACTTGTATATCAATGTATATAGAAAAGTAGTGCCTGATCCTAAATTTGTTGACAAGTACTACGCATTTCTTAATAAACACTTTTCTATGATGATCTTATCGGATGATGGTGTTGTGTGTTATAATAGCGACTATGCCGCTAAAGGTTATGTCGCCTCCATCCAAAATTTTAAAGAGACGCTTTATTATCAAAATAATGTCTTTATGTCAGAAGCTAAGTGCTGGGTGGAAACCAATTTGGAAAAGGGTCCACATGAATTTTGTTCACAGCATACGCTCTATATTAAAGATGGGGACGATGGCTACTTCTTACCTTATCCAGACCCTTCTAGGATTTTGTCTGCCGGTTGCTTTGTTGATGATATCGTTAAGACTGACGGTACTGTCATGATGGAGCGGTATGTGTCATTGGCTATAGATGCGTATCCTCTAACAAAGCATGATGATACTGAATATCAAAATGTATTCTGGGTCTATTTACAGTATATTGAAAAGCTTTATAAGGACCTAACTGGACACATGCTTGACAGTTATTCTGTTATGTTATGTGGTGATGATTCAGCCAAATTTTGGGAAGAGGGGTTCTATAGAGATCTCTATAGTTCGCCTACCACATTACAGGCTGTAGGTTCTTGTGTTGTGTGTCACTCACAAACATCTTTGAGGTGTGGTACATGTATACGAAGACCTTTCTTATGTTGCAAGTGTTGTTATGATCATGTAATTGCAACACCTCATAAAATGGTTCTGTCAGTTTCACCTTATGTCTGTAATGCACCTGGTTGTGATGTTTCAGATGTTACTAAATTATATCTGGGAGGTATGAGTTATTATTGTAATGACCATCGCCCAGTATGTAGTTTTCCTCTTTGTGCCAATGGCTTAGTCTTTGGTTTATATAAAAATATGTGCACCGGTAGTTCGTCTATTATGGAATTTAATAGACTTGCTACTTGTGATTGGAGTGATAGCGGTGACTACACTCTTGCTAATACAACTACAGAACCTCTTAAATTATTTGCGGCTGAGACACTTAGAGCTACAGAAGAAGCTTCTAAACAGTCGTATGCTATAGCCACTATCAAAGAAATAGTCGGTGAACGTGAATTAATACTTGTGTGGGAGGTTGGTAAATCCAAACCACCACTCAACCGTAATTATGTTTTTACTGGTTATCATTTAACCAAGAATAGTAAAGTACAGCTCGGTGAGTATGTCTTCGAGCGTATAGATTATAG---TGATGCTGTCTCTTATAAATCTAGTACTACGTATAAGCTAGCAGTAGGAGACATCTTTGTGCTTACCTCTCATTCAGTGGCGACATTGTCAGCGCCAACAATAGTGAATCAAGAGAGGTATTTAAAAATAACTGGTATATATCCAACTATTACTGTGCCTGAGGAGTTTGCAAATCATGTAGTGAACTTTCAAAAAGCAGGCTTTAGTAAGTATGTTACCGTGCAAGGTCCTCCTGGTACAGGTAAGAGTCATTTTGCTATAGGGTTGGCAATATACTACCCTACAGCACGCATTGTTTATACAGCATGCTCACATGCGGCAGTTGATGCATTGTGTGAGAAGGCTTTTAAGTATTTGAACATTGCTAAATGTTCTCGTATTATTCCTGCTAAAGCGCGTGTAGAGTGTTATGACAGGTTTAAAGTCAATGATACAAATTCTCAATATTTATTCAGTACTGTTAATGCATTACCAGAAATATCAGTCGATATACTGGTAGTGGATGAAGTTAGCATGTGTACTAATTATGATTTGTCAATCATAAATTCACGTGTTAAAGCTAAACATATAGTGTATGTAGGTGATCCTGCTCAGTTACCAGCACCACGCACTTTGTTGATACGAGGCACTTTGGAGCCTGAAAATTTCAATAGTGTTACTCGTTTAATGTGTAACTTGGGACCTGACATATTTCTTAGTGTATGTTACCGGTGTCCTAAGGAAATTGTGAGCACTGTAAGCGCATTAGTTTACAACAATAAATTGTCAGCTAAGAAAGATGCTTCTGGCCAGTGCTTTAAGATACTATTTAAAGG---------CAGTGTGACGCATGATGCGAGCTCTGCCATTAATAGACCTCAATTGAATTTTGTAAAAACTTTTATAGCTGCTAACCCAAATTGGAGTAAAGCAGTATTTATTTCACCTTATAACAGTCAAAATGCTGTAGCTAGATCCATGTTAGGACTAACTACGCAGACTGTTGATTCTTCACAGGGCTCTGAATACCCGTATGTGATTTTCTGTCAAACAGCAGACACTGCACATGCTAATAACTTAAATAGGTTTAATGTGGCAGTGACTAGAGCACAGAAGGGTATATTATGTGTTATGACATC---TCAAGTTTTATTCGATTCTCTCGAATTTGC------TGAATTGTCTCTTAATAAT---TACA---------------------------------------------------------------AATTGCAGTCTCA------------------------------------------------GATTGTGACTGGTTTGTTTAAAGATTGTTCTAGAGAGGACAC---TGGTCTTCCTCCTGCTTATGCACCTACTTATTTAAGTGTAGATGCTAAATATAAAACTACAGATGAGTTGTGTGTGAAT---TTGAATATAACACCTA------ACGTTACATATTCTAGAGTTATATCACGTATGGGATTTAAGCTTGATGCGACAATCCCAGGTTATC---------------CTAAGTTATTCATCACGCGTGATGAAGCTATAAGGCAAGTTCGAAGCTGGGTAGGTTTCGATGTTGAGGGTGCACATGCTTCTCGTAATGCATGTGGCACCAATGTGCCTTTACAGTTAGGATTTTCTACAGGTGTGAACTTTGTTGTTCAACCCGTTGGAGTTGTAGACACTGAGTGGGGTAGTATGCTGACGACTATTTCAGCACGACCACCACCTGGTGAACAATTTAAACACCTCGTGCCACTAATGAATAAGGGTGCGACTTGGCCTATTGTACGAAGACGTATAGTTCAAATGTTATCTGATACTTTGGATAAGTTGTCAGATTACTGTACGTTTGTTTGTTGGGCTCATGGTTTTGAGCTCACGTCTGCGTCTTACTTTTGTAAGATTGGTAAAGAACAGCGGTGTAGCATGTGTAGTAGACGTGCATCTACTTTCTCCTCACCGTTGCAATCTTATGCCTGCTGGAGTCATTCCA------------GTGGATATGATTATGTTTACAACCCATTTTTTGTTGATGTTCAGCAGTGGGGGTATGTAGGCAATTTAGCTACCAACCACGACCGGTATTGTGGCATCCATGCTGGTGCTCATGTAGCATCCAGTGATGCCATAATGACTAGGTGTTTGGCAATTTATGATTGTTTTATAGAACGTGTTGATTGGGATGTTACGTATCCTTATATATCACATGAACAAAAACTTAATTCTTGCTGTCGTACAGTAGAGCGTAACGTTGTTCGCTCCGCTGTGCTCTCAGGCAAGTTTGAAAAAATTTATGATATTGGTAATCCTAAGGGTATTGCCATTATTTCTGAACCTGTG---GAGTGGCATTTCTATGATGCACAGCCTCTTAGTAATAAAG---------TTAAGAAATTGTTTTACACAGATGATGTG---TCTAAGCAATTTGAAGATGGGCTGTG--TTTGTTTTGGAACTG-TAATGTTTCAAAATACCCTAGTAATGCTGTTGTTTGTCGGTTTGATACTAGAGTGCATTCAGAGTTTAATTTGCCTGGTTGTAATGGTGGCAGTTTGTATGTTAACAAACATGCCTTTCATACACCTGCATATGACATTAATGCATTTAGAGATCTTAAACCGTTACCTTTCTTTTACTATTCTACTACTCCATGTGAAGTTCATGGTAGTG-------GTAATATGTTAGAAGATATAGACTATGTGCCACTTAAATCTGCTGTTTGTATAACAGCTTGTAATTTAGGTGGAGCTGTTTGTCGTAAGCATGCAGCAGAATACCGTGATTATATGGAAGCATATAACATTGTATCAGCTGCAGGTTTTCGTCTATGGGTATATAAGACCTTTGATATCTATAATCTTTGGTCTACTTTTGTTAA---------AGTTCAAGGTTTAGAAAACATTGCTTTTAATGTTATTAAACAAGGCCATTTTACAGGTGTTGATGGTGAGTTGCCTGTTGCTGTAGTCAACGACAAGATCTTCACTAAAAATGGTACTGATGATGTGTGCATTTTTAAGAATGAAACTGCACTTCCTACAAATGTAGCATTTGAATTGTATGCTAAGAGAGCTGTTCGCTCTCATCCTGATTTGAATTTGCTACGTAATTTAGAGGTGGATGTTTGTTACAACTTTGTTCTTTGGGACTATGATCGTAACAACATCTATGGTACAACTACAATCGGTGTGTGTAAATACACTGATATTGATGTCAATCCAAAT--TTGAATATGTGT------------------TTTGACATACGTGACAAAGGGTCATTGGAAAGGTTTATGTCAATGCCCAATGGTGTTTTGATATCAGATCGCAAGAT------------AAAGAATTATCCTTGCATTTCTG------GTCCTAAGCATGCTTACTTTAATGGT-GCTATTCTACGCAAC---------------------------ATTGATGCCAA---------ACAACCTGTTATTTTTTATTTGTATAAGAAAGTCAATAATGAATTCGTTTCATTTT------------------------------------------------------------------------------------------------------CTGACACGTTTTATACGTGTGGCAGGACTGTTGGCGACTTTACTGTTTTAACTCCTATGGAGGAAGACTTTCTTGTGCTGGATAGCGATGTTTTTATTAAGAAGTATGGCTTGGAAGACTATGCTTTTGAACACGTAGTTTATGGTGATTTTTCACATACTACGTTAGGTGGCTTACATCTTCTTATAGGTTTATATAAGAAGATGCGTGAGGGTCACATATTAATGGAAGAAATGCTC---AAGGATAGAGCTACTGTCCATAATTATTTTATAACAGATTCTAATACAGCTTCTTATAAGGCTGTTTGTTCTGTTATTGATTTAAGACTTGATGACTTTGTCACCATCATTAAGGAAATG---------GACCTTGATGTTGTGTCAAAAGTTGTTAAAGTTCCTATTGATTTAACTATGATTGAATTTATGTTGTGGTGTAGAGATGGAAAGGTTCAAACCTTCTATCCTAGACTTCAGGCTACCAA------------------------------TGATTGGAAACCTGGTCTAACTATGCCATCTTTGTTTAAAGTTCAGCAAATGAACCTTGAACCATGTTTATTAGCTAATTATAAGCAATCCATACCAATGCCAAACGGCGTTCATATGAATGTTGCTAAATATATGCAATTGTGTCAGTATTTGAATACTTG---CACTCTAGCTGTTCCCGCCAATATGAGAGTCATTCATTTTGGTGCTGGTTGTGAAAAAGGTGTTGCCCCTGGTACATCTGTTTTACGGCAGTGGCTGCCTTTAGATGCAGTCCTGATAGATAATGATCTTAATGAGTTTGTATCAGATGCTGATATAACCATTTTTGGTGATTGCGTAACAGTACATGTCGGTCAGCAAGTGGATTTACTTATTTCTGACATGTAT---GACCCTTGTACTAAAGCTGTAGGAGAAGT---------TAATCAAACGAAGGCTTTGTTCTTCGTATACCTCTGCAACTTTATAAAGAATAATCTTGCATTAGGTGGCTCCGTTGCGATTAAAATAACTGAGCATTCATGGAGTGCAGATTTGTATAAAATTATGGGAAGATTTGCATATTGGACAGTTTTCTGTACTAATGCAAATGCATCCTCTTCAGAAGGGTTTCTCATTGGTATAAATTTCTTAGGCGAGTT------AAAAGAAGAAATTGATGGCAATGTTATGCATGCCAATTATATATTTTGGAGAAATTCAACTCCAATGAATTTGAGTACATACTCACTTTTTGATTTATCTCGCTTTCCTCTTAAATTAAAAGGTACACCAGTACTTCAATTAAAGGAGAGTCAAATT-AACGAACTTGTAATTTCTCTCTTGTCACAAGGAAAGTTGCTTATACGCGACAAT-GACACTCTTAATGTGTCTACTGATGTCCTTGT----TAATTTTCGTAAGAGGCTGTGA--------------------
>EF065514_-_orf1ab_gene Bat coronavirus HKU9-2, complete genome
CGAGTTAGGGGTACTAGTGGAGTAGCCCGTCTAGTACCCCTAGGTTCTGGTGTTCAACCAGATGTAGTATTAAGGGCTTTTGACATTTGTAAC------ACTAAAGTAGCAGGATTTGGCTTACATTTAAAGAATAATTGTTGTAGATATCAAGAATTGGATGCAGAAGGCAACC------------------------AATTGGATTCTTACTTTGTAGTTAAGCGCCATACTGAAAGTAATTATTTGCTTGAACAGCGTTGCTATGAGAAGCTTAAGGAT------------------------TGTGGTGTAGTAGCTCGCCATGATTTCTTTAAGTTTAATATTGATGGTGAGATGACACCGCACGTGTCGCGCGAGCGTCTCACTAATTATACAATGGCCGACTTGCATTATAGTTTACGCCATTTTGATAACAATAACTGCGATATGCTAAAAGAAATTTTGGTATTACGTGGCTGTTGTACTGAGGATTATTTTG------------------------------------------ATAGAAAGGATTGGTATGATCCTGTCGAGAATCCGGACATCATACGTGTTTACCATAACTTGGGTGAAACCGTTCGTAAAGCTGTATTGTCAGCTGTCGAGATGGCTGATGCCATGGTGGAGCAAGGCCTTATTGGTGTTTTAACCCTGGATAATCAGGATTTGAATGGCCAATGGTATGATTTTGGTGACTTTATAGAGGGACCGGCTGGTGCTGGTGTAGCTGTTATGGATACTTATTATTCGTTGGCTATGCCTATTTATACCATGACCGACATGCTGGCTGCTGAGTGTCATGTAGATGGCGATTTTAGTAAGCCGAAACGCGTTTGG---GACATATGTAAATATGACTACACGCAGTTTAAGTACTCATTATTTAATAAGTACTTTAAGCATTGGGACATGCAGTATCATGCTAATTGTGTTGCGTGTGCCGATGATCGCTGCATTTTGCATTGTGCCAATTTTAATATACTTTTCAGTATGGTTTTACCAAATACATCCTTTGGGCCTTTAGTTCAGAAGATTTACGTTGATGGTGTGCCATTTGTAGTTTCCACTGGTTACCATTATAGAGAGTTAGGTGTTGTTATGAACCAAGATATTAGGCAACATGCTCAACGTTTGTCTCTGCGTGAGCTACTAGTCTATGCAGCAGATCCTGCTATGCATGTGGCTGCTAGCAACGCATTGGCAGATAAGCGTACAGTCTGTATGTCTGTAGCTGCTATGACGACTGGCGTGACTTTCCAAACGGTTAAGCCCGGTCAGTTTAATGAGGATTTTTATAAATTTGCTGTAAAGTGTGGCTTCTTCAAGGAAGGTAGCTCTATTTCTTTTAAGCATTTTTTCTATGCCCAAGATGGCAATGCTGCCATCTCTGATTATGATTTTTATAGGTATAATTTGCCTACTATGTGTGATATTAAACAGCTTTTATTTTCTTTAGAGGTTGTTGATAAATATTTTGAATGCTATGATGGTGGATGCCTACAGGCAAGTCAAGTTGTTGTAGCAAATTATGATAAGTCAGCAGGCTTTCCATTTAATAAATTTGGTAAGGCTCGCTTATATTATGAATCTCTAAGTTATGCTGACCAAGATGAGCTTTTTGCGTACACTAAGCGTAATGTTTTACCCACTATTACACAGATGAATTTGAAGTATGCTATAAGTGCGAAAAATCGTGCTCGCACTGTGGCAGGTGTTTCTATAGCATCTACTATGACAAATAGACAATTTCATCAAAAGATGCTTAAGTCAATTGCTGCGGCTCGTGGTGCGTCTGTTGTTATAGGTACCACTAAGTTTTATGGTGGGTGGAATCGCATGCTTCGCACATTATGTGAAGGTGTGGATAACCCACATTTAATGGGGTGGGACTATCCTAAATGTGATAGAGCCATGCCCAATCTTTTGCGCATTTTTGCTAGCCTTATATTAGCCCGTAAGCATGCAACTTGTTGCAATGCTTCGGAACGATTTTATAGGTTGGCTAATGAGTGTGCCCAGGTTTTAAGTGAAATGGTCCTTTGTGGGGGCGGTTTTTATGTGAAACCTGGAGGTACCAGTAGTGGTGATTCCACGACTGCTTATGCTAACAGTGTTTTTAACATTTGTCAGGCTGTTAGTGCTAATCTTAATACCTTCTTATCTATAGATGGTAATAAGATTTACACTACTTATGTGCAGGATCTACAGAGGCGGTTATATTTGGGTATATATCGCAGTAATACTGTAGACTATGAGTTAGTTTTAGATTATTATAACTACTTGCGTAAGCATTTTAGTATGATGATCCTTAGTGATGATGGCGTTGTTTGTTATAATTCAGACTACGCGCAGAAAGGTTATGTCGCTGATATACAGGGCTTTAAGGAGTTGTTGTATTTTCAGAATAATGTTTTTATGTCTGAAGCTAAGTGTTGGGTAGAACCGGATATAACTAAAGGGCCTCATGAATTTTGCTCTCAGCATACTATGTTAGTAGATATGAAGGGTGAGCAAGTTTACTTGCCGTATCCAGACCCTTCTAGAATTTTGGGAGCTGGTTGTTTTGTGGATGACTTGTTGAAGACAGATGGTACTCTTATGATGGAGCGGTATGTGTCACTTGCTATTGATGCATACCCACTTACTAAACATTCCGATCCTGAGTATCAAAATGTTTTCTGGTGTTATCTACAATATATAAAGAAGTTACATGAGGAGTTGACAGGTCATTTGTTGGACACATATAGTGTCATGCTTGCTAGTGATAACGCCGCTAAGTATTGGGAGGTAGATTTTTATGAAAATATGTACATGGAATCTGCTACTTTACAGAGTGTAGGTACATGTGTCGTGTGCAATTCGCAAACATCTTTAAGGTGTGGCGGTTGCATACGCAGACCTTTTCTCTGCTGTAAGTGTTGTTATGACCATGTGGTGTCAACTACGCACAAGTTAGTGTTGTCTGTGACACCATATGTTTGTAACCACCCTAGTTGTGATGTAGCAGATGTAACTCAGTTGTATCTGGGTGGCATGTCTTATTATTGTAAGGATCATAAGCCGCCTATATCATTTCCTTTATGCGCAAATGGTCAGGTTTTTGGGCTTTACAAGAATATATGTACTGGTAGTCCAGATGTAGCTGACTTTAATAGTCTAGCTACTTGTGATTGGAGTAACAGTAAGGACTATGTCTTAGCCAACACCGCCACTGAACGGTTGAAGCTTTTTGCTGCTGAGACTCTACGTGCAACCGAAGAGAATGCTAAACAAGCATATGCTTCTGCTGTTGTAAAGGAGGTTCTTAGTGATAGGGAACTTGTCCTTTCTTGGGAGACGGGTAAAACTCGGCCTCCTCTAAATAGAAACTATGTATTTACGGGGTTTCACATTACTAAGAATAGTAAGGTGCAACTAGGGGAATATATTTTTGAGAAAGGTGACTACGG---TGACGTGGTTAATTATCGTTCCAGTACAACTTATAAATTACAGGTTGGTGACTATTTTGTGCTTACATCACATTCAGTTCAGCCACTCAGTTCACCTACTTTACTCCCCCAAGAGCGTTACACTAAGTTAGTAGGATTGTATCCTGCTATGAATGTCCCAGAAAGCTTCGTTAGTAATGTTGTACATTACCAACGTGTTGGTATGTCACGCTATACCACCGTACAGGGTCCACCAGGTACTGGGAAGAGCCATTTGTCAATAGGACTTGCGCTCTACTACCCATCAGCTAAAATCGTTTACACGGCATGTAGTCATGCTGCTGTGGACGCATTATGTGAGAAGGCACATAAGAATTTACCTATTAATAGGTGTAGTCGTATTGTGCCAGCTAAAGCGCGTGTTGAGTGCTTTTCTAAGTTCAAAGTGAACGATGTAAGCGCTCAATATGTGTTTTCTACTATTAATGCTTTGCCTGAAACTACAGCAGACATTCTTGTTGTGGATGAAGTTAGTATGTGTACTAACTATGATCTAAGTATGATAAATGCAAGAGTTCGCGCTAAGCATATTGTTTATGTCGGCGATCCTGCGCAGCTACCCGCACCTAGAACCCTTCTTACGAAGGGTACGCTTGCACCAGAGCATTTTAACTCTGTGTGTAGGCTTATGGTGGCTGTGGGTCCTGATATATTCCTGGCCACTTGTTACAGGTGTCCTAAGGAAATAGTTGAAACAGTTAGCGCTTTAGTTTATGATAAGAAACTAAAGGCTAATAAGGTTACTACAGGTGAGTGTTATAAGTGTTACTACAAGGG---------TAGTGTCACTCATGATTCATCTAGTGCAATTAATAAGCCTCAGTTAGGTTTAGTCAAGGAGTTTTTAGTGAGAAACCCTAAGTGGCAGAGTGCGGTGTTTATTTCACCTTATAATAGTCAGAATTCTGTGGCACGCCGCATGCTAGGGTTGCAAACCCAGACTGTCGACTCTTCGCAGGGTTCGGAGTTCGACTATGTTATTTATTGTCAGACTTCTGATACTGCCCATGCATTAAATGTAAATAGGTTTAATGTGGCTATTACTAGAGCTAAGAAGGGCATCTTGTGTGTGATGTCAGA---CTCTACTTTGTATGAGTCTTTGGAATTCACACCCTTAGATGTCAATGATTATGTAAAGCCTA---------------------------------------------------------------AATTGCAGTCTGA------------------------------------------------AGTTACTGTAGGGTTGTTTAAAGATTGTGCTAAGGCTGAACC------ATTAGGTCCGGCCTATGCACCAACTTTTGTGTCCGTTAATGACAAATTCAAATTGAACGAGTCACTTTGTGTACAT---TTTGACACAACGGAATTG---CAAATGCCTTATAATAGACTTATCTCTAAAATGGGTTTTAAGTTTGATTTAAATTTACCTGGTTATA---------------GTAAGTTGTTTATAACTCGTGACCAAGCCATTAGAGAGGTACGTGGCTGGATAGGATTTGATGTTGAGGGTGCGCATGCATGCGGTCCTAACATTGGTACTAACTTGCCACTACAGATTGGTTTTTCCACTGGTGTAAACTTCGTTGTTACACCTAGTGGTTATATAGATACAGAATCTGGTTCTAGGTTAGCTAACGTGGTGTCTAAGGCACCGCCTGGTGATCAGTTTAAACATTTGATACCACTTATGCGTAAGGGCGAGCCTTGGAGTATCGTACGTAAGCGTATAGTGGAAATGCTTTGTGATACACTGGATGGTGTTAGTGACACAGTAACATTTGTGACTTGGGCACATGGTTTTGAACTCACTACCCTTCATTATTTTGCTAAAGTGGGACCTGAGCGTAAGTGCTTTATGTGTCCTAAACGTGCAACCTTATTTAGTAGTGTTTATGGGGCATATTCTTGCTGGAGTCACCATAGAC---ACATAGGAGGCGCAGACTTTGTCTACAACCCATTCCTGGTGGATGTACAGCAATGGGGTTATGTAGGTAATTTACAGGTAAACCATGACAATGTCTGCGATGTCCATAAGGGCGCACATGTTGCCAGCTGTGATGCCATAATGACTAGATGTTTGGCTATTCATGATTGCTTTTGCGGTGAAGTTAATTGGGATGTGGAGTATCCAATTATAGCTAATGAGTTAGCTATAAATAAGGCCTGTCGTAGTGTGCAGCGAGTTGCGTTGAAAGCCGCTGTCAAAGCATTACATACAGATACTATTTATGATATTGGCAATCCTAAGGCTATTAAAGTCTATGGTGTCAGTGTAAATAATTGGCACTTCTATGACACTAAGCCAGTCGTAGATGGTG---------TTAAGCAGTTACATTATGTGTATGATGTGCATAAAGACCAGTTCAAAAATGGCCTGGC--CATGTTTTGGAATTG-CAATGTGGATTGTTATCCACACAACGCATTAGTCTGTAGATTTGACACACGTGTGTTGTCAAAGTTAAACTTAGCTGGGTGCAATGGTGGCTCGCTTTATGTGAACCAACATGCATTTCATACTGATGCATTTAATAAGAATGCTTTTGTTAACCTTAAACCACTCCCATTTTTCTATTATTCCGACACAGCATGTGAAAATGCCACTGGTGTGTCTACTAATTATGTCAGT-GAAGTAGATTATGTACCCCTTAAGTCAAACGTTTGTATAACACGCTGTAATTTAGGTGGTGCAGTTTGTAAAAAGCATGCTGATGAGTACAGAACATTTCTGGAAAGTTATAATACTATGGTAAGCGCAGGGTTTACCCTATGGGTAGATAAAACCTTTGACGTTTTTAATTTGTGGTCTACTTTTGTTAA---------GCTACAGTCCTTGGAGAATGTGGCTTACAATGTACTAAAATCTGGACATTTTACGGCTATAGCAGGTGAGTTACCTGTGGCTATTCTTAATGACCGCCTCTATATAAAAGAGGAAGGTGTTGATAAATTGTTATTTACTAACAATACATGCTTGCCTACTAATGTGGCATTTGAGCTGTGGGCGAAGCGATCTGTAAATGTGGTCCCAGAAGTCAAGTTGTTACACAACCTTGGTGTTACGTGTACATATAACTTGGTAATCTGGGATTATGAGTGTAATGCGCCATTAGTGCCTAACACTGTAGGTGTGTGTACTTACACTGACTTAACGAAGTTGGACGAT--------------------CAGATTGTTTTAGTCGATGGTAGACAGTTGGATTCATATAGTAAGTTTTGTCAGTTGAAAAATGCAGTTTATTTTTCGCCAAGCAAACC------------GAAG---TGCATATGTACTAAAG------GTCCTCCACACGCCTCTATAAACGGC-GTTATTGTT---------------------------------GAGGCTGCAGA---------TAGAGGTACTGCATTTTGGTATGCTATGAGAAAGGACGGTGCATTTGTGCAACTTA------------------------------------------------------------------------------------------------------CAGATGGGTATTTTACTCAGTCTCGTACGCTGAATGATTTTCAGCCACGTACTCAATTAGAGATTGATTTCCTGGATCTGGAACAGTCATGTTTTCTTGATAAATATGACTTACATGATTTAGGTCTTGAGCATATTGCATATGGTCAATTTGATGGTACCA---TAGGCGGTTTACATTTGTTAATTGGTGCAGTGCGTCGTAAACGTACTGCAAATTTAGTAATGGAAACTGTGTT------AGGTACTGACACAGTGACAGCATATGCTGTCATAGACCAGCCAACTGCATCTAGTAAGCAGGTATGTAGTGTCTTTGACATGGTTTTAGATGATTTTATTGAGCTTATAAGGGCTCAA---------GATAGGTCAGTGGTTAGTAAAGTAGTTCAATGCTGCCTTGATTTTAAGATGTTTAGATTTATGTTGTGGTGTAAGGATGGCAAGGTAGCCACCTTTTACCCTCAGTTGCAATCTAAGCA------------------------------AGATTGGAAACCTGGTTTTAGTATGCCTGCACTTTATAAGGTGCAGAATGCGGTTTTGGAACCATGTTTGTTACATAATTATGGCCAGGCGGCTAGACTGCCATCTGGTACACTTATGAATGTGGCTAAATACACTCAATTGTGTCAGGATTTGAATAATTG---CTCTTTAGCTATGCCTGCAAAGAAGCGAGTAATACATTTCGGTGCTGGTAGTGATAAGGGTGTATGTCGTGGAACATCAGTGTTGAAACAGTGGTTGCCAACTGACGCTTTTCTTGTTGATAATGACCTGGATAGGTGTGCGTCTGATGCAAATGCCACTTTTGTTGGCAATTGTGAGTTGTTTGCTACGCCGCACAAATGGGATCTTATTATAAGTGATATGTAT---GATGCACGTACTAAGAATGTTAGTGGTGA---------AAATATATCTAAAGAAGGATTTTTCACTTACTTGACAGGTTTCGTTAAGAGCAAGTTGTCTCTAGGAGGCAGCGTTGCTATTAAAATAACTGAACATTCGTGGAGCGCAGATTTGTATGCCATGATGGGTCATTTTGAATGGTGGACATGTTTTTGTACTGCCGTTAATAGTTCCTCATCTGAGGCTTTTCTTATAGGCATTAATTACTTAGGTAAT---------GGTGTTTTGTTGGATGGTGAACAAATGCACGCCAATTATATATTTTGGCGTAATAGTACTATAATGCAATTGTCCGCATACAGTTTGTTTGATGTGCAAAAATTTAGTTTGCGCTGTAAAGGTACACCTGTTATGGTGTTGAAAGAAGAACAAGTT-AACGAACTCGTTTTAAATTTAATACGTACAGGTCGCTTAGTTGTTAGAGATGTT-GGTGATATTGTT------AATATTACCACTAG----TCTCTGCTAG--------------------------------
>NC_009021_-_ORF1ab_gene Rousettus bat coronavirus HKU9, complete genome
CGAGTCAGGGGTACTAGTGGAGTAGCCCGTCTAGTACCCCTAGGTTCTGGTGTCCAACCAGATATAGTATTAAGGGCTTTTGATATATGTAAC------ACAAAAGTAGCAGGTTTTGGCTTGCATTTAAAGAATAATTGTTGTAGGTATCAAGAATTGGATGCTGATGGCACTC------------------------AACTTGATTCCTATTTCGTTGTAAAACGCCATACTGAGAGTAATTATTTACTTGAGCAACGCTGTTATGAGAAGCTTAAGGAT------------------------TGTGGCGTCGTTGCGCGTCATGATTTCTTTAAGTTCAATATAGAAGGTGTTATGACACCTCATGTGTCACGTGAACGCCTTACTAAGTATACAATGGCGGATTTAGTATATAGTTTGCGCCATTTTGATAACAACAACTGTGATACATTAAAGGAAATACTTGTGTTACGTGGTTGTTGTACTGCAGATTACTTCG------------------------------------------ACAGGAAGGATTGGTATGACCCTGTCGAGAATCCAGATATTATTAGGGTTTACCATAACTTAGGTGAAACTGTTAGAAAGGCCGTACTCTCCGCTGTGAAGATGGCAGACTCTATGGTTGAGCAAGGACTAATTGGTGTTTTAACCCTGGATAATCAGGACTTAAATGGCCAATGGTATGATTTTGGTGACTTCATTGAAGGGCCGGCAGGTGCGGGTGTTGCCGTAATGGATACTTATTATTCATTGGCTATGCCCGTTTATACTATGACGAATATGCTGGCCGCTGAATGCCACGTTGATGGAGACTTTAGTAAACCTAAACGCGTGTGG---GACATATGTAAGTATGATTACACACAGTTTAAGTATTCATTGTTCTCCAAGTATTTTAAATATTGGGACATGCAATATCACCCAAATTGTGTTGCGTGTGCCGATGACCGTTGCATTTTGCATTGTGCTAATTTTAATATACTTTTTAGTATGGTGTTGCCTAATACATCCTTTGGGCCTTTAGTTCAAAAGATTTACGTGGATGGTGTGCCGTTTGTAGTTTCTACTGGTTACCATTACAGGGAGCTTGGTGTGGTGATGAATCAAGATATTCGTCAGCATGCTCAACGTTTGTCGTTGCGTGAACTACTTGTGTATGCAGCAGATCCTGCTATGCATGTAGCGGCTAGTAACGCATTGGCTGATAAACGTACTGTTTGTATGTCGGTGGCTGCAATGACCACGGGCGTTACTTTTCAGACTGTCAAACCAGGACAGTTTAATGAAGATTTTTATAATTTTGCTGTAAAGTGTGGCTTCTTCAAGGAAGGAAGTACCATATCCTTTAAGCATTTTTTCTATGCACAGGATGGCAATGCTGCCATCTCTGATTATGATTATTATAGGTATAATTTGCCTACAATGTGTGACATTAAACAACTCCTTTTTTCTTTAGAAGTAGTTGATAAATATTTTGATTGCTATGACGGCGGATGCCTACAGGCAAGTCAGGTTGTTGTAGCTAATTATGATAAGTCAGCAGGTTTTCCATTCAATAAGTTTGGTAAGGCCCGTCTGTATTATGAATCTCTCAGTTATGCTGACCAGGATGAGCTTTTTGCATACACCAAACGCAATGTCCTACCCACAATTACTCAGATGAATTTGAAGTATGCTATAAGTGCTAAAAATCGCGCTCGCACTGTAGCTGGTGTTTCTATAGCATCTACTATGACAAATAGACAATTTCATCAGAAGATGCTTAAGTCTATAGCTGCAGCACGTGGTGCATCTGTTGTTATAGGTACCACTAAATTTTATGGAGGGTGGAATCGCATGCTTCGCACTTTGTGTGAAGGTGTAGAAAATCCACATTTGATGGGTTGGGACTATCCTAAATGTGATAGAGCTATGCCTAATTTATTGCGTATATTTGCCAGCCTTATTTTAGCGCGTAAGCATGCGACTTGTTGCAATGCTTCAGAGAGGTTTTATCGGTTGGCTAATGAATGTGCTCAGGTTTTGAGTGAAATGGTTCTCTGTGGAGGCGGTTTTTACGTGAAACCTGGTGGTACCAGTAGTGGAGATTCCACAACTGCATATGCTAATAGTGTTTTTAATATTTGTCAAGCTGTTAGTGCTAATCTTAATACCTTTTTATCTATAGATGGTAATAAGATTTACACTACTTATGTTCAGGAATTGCAGAGGCGGTTATACTTGGGTATATACCGTAGTAATACTGTAGATAATGAGTTAGTTTTGGATTATTATAACTATTTGCGTAAGCATTTTAGTATGATGATCCTTAGTGATGATGGTGTGGTCTGCTATAATGCGGACTACGCACAAAAAGGCTATGTTGCTGACATACAGGGCTTTAAGGAGTTGCTGTATTTTCAGAACAATGTGTTTATGTCTGAATCTAAGTGTTGGGTAGAACCGGATATAACTAAAGGTCCTCATGAATTTTGCTCTCAACATACTATGTTGGTTGATATGAAGGGTGAACAAGTTTACCTGCCATATCCAGATCCTTCTAGAATATTGGGAGCAGGGTGCTTTGTGGATGACTTATTGAAGACTGATGGTACTCTTATGATGGAGCGGTATGTGTCACTTGCTATTGATGCCTATCCACTTACGAAGCATCCCGATCCTGAGTACCAGAATGTTTTCTGGTGTTATCTGCAATATATAAAGAAGTTGCATGAGGAGTTAACAGGTCATTTATTAGATACATATAGTGTAATGTTGGCTAGTGATAACGCTTCTAAGTACTGGGAGGTAGAATTCTATGAGAATATGTATATGGAATCTGCCACATTACAGAGTGTAGGTACATGTGTTGTGTGTAATTCACAAACATCATTAAGATGTGGTGGCTGCATACGTAGACCCTTCCTCTGTTGTAAATGTTGTTATGACCATGTCGTGTCTACTACACACAAGTTAGTGTTGTCTGTTACACCATATGTTTGTAACAACCCTAGTTGTGATGTTGCAGATGTAACCCAATTGTATTTGGGTGGCATGTCTTATTATTGTAGAGACCATAGACCACCAATATCGTTCCCTTTGTGTGCGAATGGTCAGGTGTTTGGTCTCTACAAAAATATATGTACTGGTAGTCCGGATGTAGCGGACTTCAATAGTCTAGCTACTTGTGATTGGAGTAACAGTAAAGATTATGTCTTAGCTAATACGGCTACAGAGCGTTTAAAGCTCTTTGCCGCTGAGACATTACGTGCGACTGAAGAAAATGCTAAACAAGCATATGCTTCAGCAGTTGTTAAAGAGGTCCTTAGTGATAGGGAACTTGTGCTTTCATGGGAAACTGGCAAGACCCGACCTCCCTTAAATAGGAATTATGTATTCACGGGGTTTCATATTACTAAGAATAGTAAGGTGCAACTGGGTGAATACATTTTTGAAAAGGGTGACTACGG---TGACGTAGTTAACTATCGTTCTAGTACCACTTATAAATTACAGGTTGGTGATTACTTTGTGCTTACATCACATTCGGTGCAACCACTTAGTTCACCTACTTTGTTACCTCAGGAGCGATACACTAAGTTAGTCGGTTTGTATCCAGCTATGAATGTGCCAGAGAGCTTTGCTAGTAACGTTGTACATTACCAACGTGTTGGTATGTCGCGTTACACTACTGTACAGGGTCCACCTGGTACGGGTAAGAGCCACTTGTCCATAGGACTTGCGCTCTACTACCCGTCTGCTAAAATCGTTTACACAGCATGCAGTCATGCAGCTGTAGATGCATTGTGTGAGAAGGCGCATAAGAATTTACCTATTAATAGGTGTAGTCGTATTGTGCCAGCTAAGGCACGTGTTGAGTGTTTCTCAAAGTTCAAAGTTAACGATGTGGGTGCTCAATACGTTTTCTCTACTATAAATGCCCTACCAGAAACAACTGCGGACATTCTTGTTGTAGATGAGGTCAGTATGTGTACTAACTATGACCTGAGTATGATTAATGCAAGGGTTCGCGCAAAACATATTGTGTATGTAGGTGACCCTGCACAATTACCGGCGCCTAGAACTCTTCTTACGAAGGGTACGCTTGCACCTGAACATTTTAATTCAGTGTGCAGGCTTATGGTTGCCGTAGGTCCTGACATTTTCCTTGCCACCTGCTATAGATGTCCTAAGGAAATAGTTGATACAGTTAGCGCTTTAGTTTATGATAAAAAGCTAAAGGCTAATAAGGTTACCACTGGGGAGTGTTATAAGTGCTACTATAAAGG---------TAGTGTCACTCATGACTCGTCTAGCGCTATTAATAAGCCTCAGCTTGGCTTAGTTAAAGAGTTCTTAATTAAGAATCCTAAGTGGCAGAGTGCAGTGTTTATTTCACCCTATAATAGTCAAAACTCTGTAGCACGTCGTATGCTAGGTTTGCAGACACAGACTGTTGACTCCTCTCAGGGTTCTGAGTTCGACTATGTTATTTATTGTCAAACTTCCGACACAGCCCATGCATTGAATGTAAATAGGTTTAATGTAGCTATCACTAGAGCTAAAAAGGGCATTCTGTGTGTGATGTCAGA---CTCTACGTTATATGAGTCTCTCGAGTTTACACCACTGGATGTGAATGATTATGTAAAACCAA---------------------------------------------------------------AAATGCAGTCTGA------------------------------------------------AGTTACTGTAGGTTTGTTTAAAGATTGTGCTAAAGCAGAGCC------ATTAGGCCCAGCCTATGCACCTACTTTTGTGTCCGTAAATGACAAGTTCAAATTGAATGAGTCACTTTGTGTACAT---TTTGACACAACGGAATTA---CAGATGCCTTATAATAGACTCATTTCTAAAATGGGTTTTAAGTTTGATTTAAACATACCCGGTTATA---------------GCAAGTTATTTATAACTCGTGAACAGGCTATTAGAGAAGTACGTGGCTGGGTAGGGTTTGATGTTGAGGGTGCACATGCTTGTGGTCCCAACATTGGCACTAACCTGCCACTACAAATAGGGTTTTCTACTGGCGTAAACTTTGTAGTTACGCCTAGTGGTTATATAGATACAGAATCTGGTTCTAGATTGGCTAATGTGGTGTCTAAGGCACCACCTGGTGACCAATTTAAACATTTGATACCACTAATGCGTAAGGGCGAGCCTTGGAGCGTCGTTCGTAAGCGTATAGTGGAGATGCTTTGTGATACTCTAGATGGTGTCAGTGACACCGTTACATTTGTAACTTGGGCACATGGGTTTGAACTCACGACCCTTCATTACTTCGCTAAAGTAGGACCTGAACGCAAATGTTTTATGTGTCCTAGGCGTGCAACCTTATTTAGTAGTGTTTATGGGGCATATTCATGCTGGAGTCACCATAGAC---ACATTGGCGGCGCGGACTTTGTATATAACCCATTTTTGGTCGATGTACAGCAATGGGGTTATGTAGGTAATTTACAGGTAAACCATGATAATGTCTGCGATGTCCATAAGGGTGCACATGTGGCTAGCTGTGATGCCATAATGACTAGGTGTTTAGCTATCCATGACTGTTTCTGTGGTGAAGTCAATTGGGATGTAGAGTATCCTATTATAGCTAATGAGTTGGCTATAAATAGGGCGTGTCGTAGTGTTCAGCGAGTCGTATTAAAGGCTGCTGTGAAGGCACTACATATAGAAACAATTTATGATATTGGTAACCCAAAGGCTATTAAAGTCTATGGTGTCAATGTCAATAATTGGAATTTTTATGACACTAATCCTGTTGTGGAAGGTG---------TTAAGCAGTTACATTATGTTTATGATGTACATAGAGACCAGTTCAAAGATGGACTAGC--TATGTTTTGGAATTG-CAATGTGGATTGTTATCCACATAATGCGTTGGTTTGTAGGTTTGACACACGTGTGTTGTCAAAATTAAATTTAGCAGGGTGCAATGGTGGTTCGCTTTATGTGAATCAGCATGCGTTCCATACTGATGCATTTAATAAAAATGCTTTTGTTAATTTGAAGCCACTCCCATTCTTTTATTATTCAGATACGGCATGTGAAAATGCTACTGGTGTGTCTACTAATTATGTCAGT-GAAGTAGATTATGTACCCCTCAAATCAAATGTGTGTATAACGCGTTGTAATTTGGGTGGTGCAGTTTGTAAGAAACATGCTGACGAGTACAGAAATTTTCTGGAAAGTTATAATACTATGGTGAGCGCAGGTTTCACCTTGTGGGTTGATAAAACCTTTGACGTGTTTAATTTATGGTCTACATTTGTAAA---------GCTACAATCTCTAGAGAATGTAGCTTACAATGTCTTAAAGTCAGGCCATTTTACAGCAGTTGCCGGTGAGTTACCGGTAGCTATTTTAAATGACCGACTCTATATAAAGGAGGACGGTGCTGATAAATTGTTGTTTACTAATAATACATGTTTGCCCACTAATGTAGCTTTTGAGCTATGGGCTAAACGTTCAGTGAACGTAGTACCAGAAGTTAAGTTATTACGTAACTTAGGTGTTACGTGTACATATAACTTAGTTATCTGGGATTATGAAAGTAATGCTCCACTAGTGCCAAATACTGTGGGCATTTGTACTTATACTGATTTAACAAAGTTAGATGAC--------------------CAGGTTGTGCTAGTTGATGGCAGACAGCTAGATGCCTATAGTAAGTTTTGTCAGTTGAAAAATGCCATTTACTTTTCACCTAGTAAACC------------TAAG---TGCGTGTGTACCAGAG------GACCAACTCACGCATCTATAAATGGT-GTTGTTGTA---------------------------------GAGGCCCCTGA---------TAGAGGTACTGCATTTTGGTATGCTATGAGAAAAGATGGTGCATTTGTGCAACCTA------------------------------------------------------------------------------------------------------CTGATGGCTATTTTACACAGTCCCGTACTGTGGACGATTTTCAGCCACGTACACAATTAGAAATAGATTTCCTTGATCTTGAGCAGTCATGTTTTCTTGATAAATATGACTTACATGATCTAGGTTTAGAACATATCGTGTATGGTCAATTTGATGGAACCA---TAGGCGGCTTGCATTTATTAATAGGTGCCGTACGCCGTAAGCGCACGGCGCATTTAGTTATGGAGACCGTGCT------AGGTACTGACACGGTCACATCTTATGCTGTTATAGACCAACCAACTGCTTCTAGTAAGCAAGTTTGTAGTGTTGTTGATATTATTTTAGATGACTTTATTGCGCTTATAAAAGCTCAA---------GATAGGTCAGTTGTTAGTAAGGTAGTTCAGTGCTGCTTGGATTTTAAAGTGTTTAGGTTTATGTTATGGTGTAAGGGTGGTAAGATTTCCACCTTTTATCCTCAATTGCAGGCTAAACA------------------------------AGATTGGAAACCTGGTTATAGTATGCCAGCGCTTTATAAGGTGCAAAATGCCGTGCTAGAACCATGTTTGTTACACAATTACGGTCAGGCGGCAAGATTGCCGTCCGGTACCTTAATGAATGTGGCTAAATACACTCAGTTGTGTCAGTACCTGAATACCTG---TTCATTAGCTGTTCCGGCTAAAATGCGTGTTATGCATTTTGGTGCAGGCAGTGATAAAGGTGTTTGTCCAGGTACTGCTGTGTTAAAACAATGGTTGCCAGCTGACGCTTACTTGGTAGATAATGATTTGTGTTATTGTGCATCTGATGCAGATAGTACGTATGTAGGTAGTTGTGAGACATTCTTTTCTGTTAATAAGTGGGATTTTATTTTTAGTGACATGTAT---GATGCACGCACTAAGAATACTTCTGGTGA---------TAATACGTCTAAAGAAGGATTTTTTACGTATTTAACAGGTTTTATAAGGTCAAAACTAGCTCTTGGAGGTAGTATTGCCATTAAGATTACAGAGCACTCTTGGAGTGCTGATCTGTATGCTATTATGGGCCACTTTAATTGGTGGACTTGTTTTTGTACATCTGTTAATAGCTCTTCGTCCGAAGCGTTTTTGATAGGTGTAAATTATATTGGTGTA---------GGTGCATTATTAGATGGGTGGCAAATGCATGCTAATTACGTCTTTTGGCGTAATAGCACTGTTATGCAATTGTCTAGTTATAGTCTGTATGATTTGCAGCGTTTCCCATTGCGCTTGAAAGGCACTCCTGTTATGAGTTTGAAGGAAGATCAATTG-AACGAACTTGTTTTAAACTTGATTAGAGCAGGTCGCCTAATAGTCCGCGATGCT-GTTGATATTGGTGTTAGGGGTGTCGCTTGCAG----CGGCGTCTAG--------------------------------
>MG762674_-_orf1ab_polyprotein_CDS Rousettus bat coronavirus HKU9 isolate Rousettus spp/Jinghong/2009, complete genome
CGAGTCAGGGGTACTAGTGGAGTAGCCCGTCTAGTACCCCTAGGCTCTGGTGTACAACCAGATATAGTTTTAAGGGCTTTTGATATTTGTAAC------ACAAAAGTTGCAGGTTTTGGCTTGCATTTAAAGAATAATTGTTGTAGGTATCAAGAACTGGATGCTGATGGTAACC------------------------AGCTTGATTCCTACTTTGTTGTTAAACGTCATACTGAGAGTAATTATTTGCTTGAGCAACGTTGTTATGAAAAGCTTAAGGAT------------------------TGTGACGTTGTTGCACGGCATGATTTCTTTAAGTTTAATATAGAAGGTGTTATGACACCCCATGTGTCTAGAGAACGCCTTACTAAGTACACTATGGCGGACTTAGTTTATAGTCTCCGTCATTTTGATAACAACAATTGTGACACTTTAAAGGAGATACTAGTGTTACGTGGTTGCTGTACTGTTGATTACTTCG------------------------------------------ACAGAAAGGACTGGTATGACCCTGTCGAGAATCCTGATATTATTAGAGTTTACCATAAATTAGGTGAAACTGTTAGAAAGGCAGTGCTATCAGCTGTTAAAATGGCAGATGCTATGGTTGAACAGGGCCTTATTGGTGTTCTAACCTTGGATAACCAAGATTTGAACGGCCAATGGTATGATTTTGGTGACTTTATAGAGGGGCCAGCAGGTGCAGGTGTGGCTGTTATGGACACTTATTATTCATTAGCCATGCCCATTTACACCATGACTAATATTTTGGCCGCTGAATGTCACGTATCTGGTGACTTATGTAATCTTAAGCGCGTATTG---GACATATTTAAGTATTACTATACTCAGTTTAAGTATTCTCTTTTCTCTAATTATTTTAAGTATTGGGACATGCAGTATCATCCCAATTGTGTTGCATGTGCTGATGATCGTTGCATTTTACATTGTGCAAATTTTAACATACTCTTCAGTATGGTGTTACCTAATACATCCTTTGGACCCTTGGTACAGAAAATTTACGTTGATGGTGTGCCATTTGTGGTCTCCACAGGTTATCATTATAGAGAATTGGGTGTTGTTATGAACCAAGATGTTCGTCAACATGCCCAGCGTTTGTCATTGCGTGAGCTACTCGTATATGCAGCAGATCCTGCTATGCATGTTGCGGCTAGTAACGCTTTGTCTGATAAACGTACTGTTTGTATGTCTGTGGCCGCTATGACTACGGGCGTAACTTTTCAGACCGTTAAACCAGGGCAGTTTAATGAAGATTTTTATAATTTTGCTATAAAGTGTGGTTTCTTCAAAGAGGGAAGTACCATATCTTTTAAGCATTTCTTTTATGCTCAAGATGGCAATGCTGCCATCTCGGATTATGATTATTATAGGTATAATTTACCTACTATGTGTGACATTAAGCAACTTCTATTTTCGTTAGAGGTTGTGGATAAGTATTTTGATTGCTACGATGGCGGCTGCTTGCAAGCAAGTCAAGTTGTTGTAGCTAATTATGATAAATCTGCAGGCTTCCCTTTTAATAAGTTTGGAAAGGCACGCTTGTATTATGAATCTCTTAGTTATGCTGACCAGGATGAGTTGTTTGCGTACACAAAACGTAATGTTCTGCCCACGATTACTCAGATGAATTTGAAATATGCCATTAGTGCTAAGAATAGAGCTCGCACTGTGGCTGGTGTTTCTATAGCATCTACTATGACTAATCGTCAATTTCATCAGAAGATGCTTAAGTCTATTGCTGCTGCACGTGGTGCCTCCGTAGTTATAGGCACCACTAAATTCTATGGGGGTTGGAACCGCATGCTTCGCACATTGTGCGAGGGTGTCGACAATCCTCATTTGATGGGTTGGGATTATCCCAAATGTGACAGGGCTATGCCTAACCTTTTGCGCATCTTTGCTAGCCTTATATTAGCTCGTAAGCATTCAACTTGTTGTAATGCGTCAGAGCGGTTTTATAGGCTGGCTAATGAATGTGCGCAGGTTTTGAGTGAAATGGTCCTCTGCGGAGGTGGGTTTTACGTAAAGCCTGGTGGTACTAGTAGTGGTGATTCCACTACTGCCTATGCTAACAGTGTTTTTAACATCTGTCAAGCAGTTAGTGCTAACCTTAATACATTCCTTTCTGTGGATGGTAATAAGATTTACACTACTTATGTACAAGAATTGCAGCGGCGGTTATACTTAGGTATATACCGTAGTAATACAGTTGACAATGATTTGGTTTTGGATTATTATAACTATTTGCGTAAGCACTTTAGTATGATGATCCTTAGTGATGACGGTGTTGTCTGTTATAATGCAGACTACGCTCAGAAGGGTTATGTAGCTGACATACAGGGCTTTAAAGAGCTGCTGTATTTCCAGAATAATGTTTTTATGTCTGAGTCTAAGTGTTGGGTGGAACCTGATATAACCAAGGGTCCCCATGAATTCTGTTCCCAGCACACTATGCTGGTCGAGATGAATGGTGAGAAAGTTTACTTACCTTACCCCGACCCGTCAAGGATACTGGGAGCAGGTTGTTTTGTAGATGATTTGCTTAAGACTGACGGTACTCTTATGATGGAGCGTTATGTTTCGTTAGCTATAGATGCTTACCCTCTAACTAAACATGCGGATCCGGAGTACCAAAATGTCTTTTGGTGTTATCTACAGTATATTAAGAAGTTACATGAAGAGTTAACAGGTCATCTTTTAGACACTTATAGTGTCATGCTGGCTAGTGATAATGCGTCCAAGTACTGGGAAGTCGACTTCTATGAAAATATGTATATGGAGTCGGCAACTTTGCAGAGTGTAGGCACATGTGTCGTGTGTAACTCACAAACATCACTAAGGTGTGGTGGGTGCATACGTAGGCCTTTCCTCTGTTGTAAGTGTTGTTACGACCATGTGATGTCTACTACGCACAAATTAGTGTTGTCAGTTACACCATATGTTTGTAACCACCCTAGCTGTGATATTGCAGATGTCACTCAATTATACTTGGGTGGCATGTCTTATTATTGTAAGGAACATAGACCACCTATATCATTCCCTCTTTGTGCGAATGGTCAGGTCTTTGGACTGTACAAGAATATATGTACTGGTAGTCCAGATGTGACGGACTTTAATAGTCTAGCCACATGTGATTGGAGTAACAGTAAAGATTATGTTTTGGCTAACACGGCTACTGAGCGTTTAAAATTATTTGCAGCTGAAACATTACGTGCCACTGAGGAAAATGCTAAGCAAGCATATGCCTCAGCCGTTGTTAAAGAAGTCCTTAGTGATAGGGAACTTGTCTTGTCATGGGAAACTGGTAAAACCCGTCCTCCCTTAAATAGAAATTACGTATTCACAGGTTTTCATATTACTAAGAATAGTAAAGTACAACTTGGTGAATACATTTTTGAGAAGGGTGACTATGG---AGACGTAGTCAACTTCCGTTCCAGTACTACGTATAAGTTGCAAGTGGGAGATTACTTTGTGCTTACATCTCATTCTGTACAGCCACTTAGCTCTCCTACGCTATTACCGCAAGAGCGTTACACTAAGCTAGTTGGTTTATACCCGGCTTTGAACGTGCCAGAGAGTTTTGTTAGTAACGTTGTGCATTACCAGCGTGTTGGTATGTCACGTTACACCACAGTGCAAGGCCCACCTGGTACGGGTAAGAGTCACTTGTCTATAGGACTAGCACTCTATTACCCGTCAGCTAAAATTGTGTACACTGCTTGCAGTCATGCAGCTGTGGATGCATTATGTGAGAAAGCCTATAAGAATTTGCCTATTAATAGGTGTAGTCGTATAGTGCCTGCTAAAGCGCGTGTTGAGTGTTTTTCAAAATTTAAAGTTAATGATGTTGGCGCTCAATACGTTTTCTCTACTATAAATGCACTGCCAGAAACTACTGCAGACATTTTAGTTGTGGATGAGGTTAGTATGTGTACCAACTATGACCTCAGTATGATTAATGCTAGGGTTCGCGCTAAACACATAGTATATGTTGGCGACCCTGCACAGTTACCAGCACCGAGGACCTTATTAACTAAGGGGACCTTAGCACCGGAACATTTTAATTCTGTGTGCAGGTTAATGGTAGCTGTAGGCCCAGATATCTTCTTGGCTACCTGTTATAGGTGCCCTAAGGAGATAGTAGATACAGTTAGTGCTTTGGTTTATGATAAGAAACTGAAAGCTAGTAAAACCACTACGGGTGAGTGTTATAAGTGTTACTACAAGGG---------TAGTGTTACACATGACTCATCTAGTGCTATTAATAAGCCACAATTGGGCTTAGTTAAGGAATTCTTAGTTAAGAATCCAAAGTGGCAAAGCGCTGTTTTTATATCTCCTTATAATAGTCAAAACTCTGTTGCACGCCGAATGCTCGGTCTTCAAACCCAAACTGTAGACTCATCTCAGGGTTCAGAGTTCGACTACGTTATTTATTGCCAGACTTCTGACACTGCTCATGCATTGAACGTTAATAGGTTCAATGTTGCTATTACTAGAGCGAAGAAAGGCATCCTTTGTGTAATGTCTGA---CTCATCATTGTATGAGTCACTAGAATTTACACCTTTAGATGTCAATGATTATGTAAAATCCA---------------------------------------------------------------AACTGCAATCTGA------------------------------------------------TGTGACGGTTGGGTTGTTTAAAGATTGTGCCAAAGCTGAGCC------TTTAGGACCAGCTTATGCACCTACTTTTGTTTCTGTAAATGACAAATTCAAATTGAATGAGTCACTTTGTGTACAT---TTTGACACAACAGAGTTA---CAAATTCCTTATAATAGACTCATTTCCAAGATGGGTTTTAAATTTGATCTTAATATACCTGGTTATA---------------GCAAGTTATTTATAACTCGCGAGCAGGCTATTAAGGAGGTGCGTGGTTGGATAGGATTCGATGTAGAGGGTGCACATGCATGTGGCCCTAACATTGGAACTAATCTTCCTTTACAAATTGGATTTTCCACTGGCGTGAATTTTGTTGTCACGCCTAGTGGTTATATAGATACTGAATCTGGTTCTAGATTGGCCAATGTGGTGTCAAAGCCACCACCAGGGGACCAATTTAAGCATTTGATACCTCTCATGCGTAAAGGTGAGCCATGGAGTGTGGTTCGCAAACGCATTGTAGAGATGCTTTGTGATACTCTAGACGGTGTCAGTGAAACTGTGACATTTGTAACGTGGGCGCATGGCTTCGAGCTCACTACCCTGCATTACTTTGCTAAAATTGGGCCAGAGCGTAAATGCTTTATGTGCCCAAAACGTGCAACCCTGTTTAGTAGTGTGTATGGAGCATATTCATGCTGGAGTCACCATAGAC---ACATAGGTGGTGCAGACTTTGTATATAACCCTTTTCTGGTGGATGTGCAGCAATGGGGTTATGTGGGTAATTTACAGGTAAACCATGATAATGTCTGCGAAGTTCACAGGGGTGCACATGTTGCTAGTTGTGATGCCATTATGACCAGATGTTTAGCGATTCACGACTGTTTCTGTAGTGAAGTTAATTGGGATGTGGACTACCCTATTATAGCCAATGAATTGGCTATAAATAAGGCTTGTCGTACGGTGCAGCGTGTCACTTTGAAGGCAGCTGTTAAAGCATTACATGTTAATACCATTTACGACATAGGCAATCCTAAGGCCATTAAGGTCTATGGTGTCAATGTTGATAATTGGCATTTTTATGACACTAAGCCCGTGGTGGATGGTG---------TTAAGCAGTTGCATTATGTGTATGATGCCTACAAGAACCAGTTCAGTGATGGACTGGC--TATGTTTTGGAATTG-CAATGTGGATTGTTATCCACCTAATGCTCTTGTTTGTAGATTTGACACACGTGTGTTGTCAAAATTGAATTTACCTGGGTGTAATGGTGGTTCTCTGTATGTGAACCAGCATGCATTCCATACTGATGCATTTAATAAAAATGCTTTTGTAAATTTAAAACCACTCCCATTTTTCTACTATTCGGATACAGCTTGTGAAAATGCTACTGGTGTGTCCACTAATTATGTCAGT-GAAGTCGATTATGTTCCACTTAAGTCCAACGTGTGTATAACACGTTGTAACTTAGGTGGTGCGGTTTGCAAAAAGCATGCTGACGAGTACAGGAATTTCCTAGAAAGTTATAATACAATGGTAAGCGCAGGTTTTACTCTTTGGGTAGATAAAACCTTTGACGTTTTTAATTTGTGGTCCACTTTTGTAAA---------GTTACAGTCTTTAGAAAATGTGGCGTACAATGTTTTAAAATCAGGACATTTCACCTCAGTTGTAGGTGAGTCTCCTGTTGCCATTGTAAATGATCGCCTCTATGCTAAAGAGGATGGTTGTGATAAATTGTTGTTTACTAACAACACTTGCTTACCCACAAATGTGGCTTTTGAGCTGTGGGCTAAGCGTTCAGTAAATGTAGTGCCTGAGGTTAAAATATTACGTAACCTTGGTGTCACTTGTACATATAACTTTGTTATATGGGATTATGAAAATAATGCACCTCTAGTACCTAATACTGTAGGTGTTTGTACTTACACTGACCTAGTAAAGTTGGACGAC--------------------CAGGTGGTTCTGGTTGATGGTAGACAATTAGATTCTTACAGCAAGTTTTGTCAGTTGAAGAATGCCGTGTATTTTTCACCCAGCAAGCC------------AAAG---TGTGCTTGTGCCAAAG------GACCCGCTCATGCATCTATTAATGGT-GTAGTAGTT---------------------------------GAGGCGCCCGA---------TAAAGGCACGGCCTTTTGGTATGCTGTTAGAAAGGACGGGGCATTTGTGCAACCTA------------------------------------------------------------------------------------------------------CTGATAGTTATTTTACACAGTCCCGTACTCTGGATGACTTTCAGCCGCGTAGTCAATTGGAAATTGACTTTTTAGATTTAGAGCAGTCGTGCTTTTTGGATAAGTATGATCTGCATGATTTAGGTCTTGAACATATTGCCTATGGACAATTTGACGGTACCA---TAGGTGGTCTGCACTTACTTATAGGTGCTGTGCGTCGAAGACGCACTGCTAATTTGGTTATGGAAACTGTGTT------AGGTACTGACACTGTTACATCTTATGCAGTCATAGACCAACCCACGGCTTCTAGCAAGCAGGTATGTAGTGTCTTTGACATGTTGTTAGATGACTTTATTGCACTTATTAGGGCGCAA---------GATAGGTCTGTTGTAAGTAAGGTAATACAATGTTGCCTAGATTTTAAGATGTTTAGATTTATGCTGTGGTGTAAGGATGGCAAAGTAGCCACCTTTTACCCTCAATTGCAAGCTAAACA------------------------------AGATTGGAAACCTGGTTATAGTATGCCAGCACTTTATAAGGTGCAAAATGCTGTACTAGAACCTTGTTTGTTACATAATTACGGTCAAGCTGCTAGGTTACCTTCTGGCACCTTGATGAATGTGGCTAAGTATACCCAATTATGTCAGTACCTTAACACCTG---TTCTTTGGCCGTACCGGCTAAAATGCGGGTGATTCATTTCGGTGCTGGTAGTGATAAGGGTGTTTGTCCAGGTACTGCTGTGTTGAAACAGTGGTTGCCAGCTGATGCTATACTTGTTGATAATGATTTAGACAAATGTGCCTCCGACGCCAATTATACCTTCGTGGGTAGTTGTGAATTATTTAATACGCAGTATAAATGGGATCTAGTCATTAGCGATATGTAT---GATGCTAGAACCAAGCAGTTGGAAGGTTG---------TAATTACTCTAAGGAGGGATTTTTTACATACTTAACCGGCTTTATTAAGAGCAAACTTGCCCTTGGCGGTAGTGTGGCTATAAAGTTAACAGAGCACTCTTGGAGTTCTGATCTTTATGCACTGATGGGTTATTTTAATTGGTGGACCTGTTTTTGCACTAGTGTCAATGCATCATCTTCTGAAACTTTCCTAATAGGGGTTAATTTCATGGGTTGT---------GGTGTGTTGTTAGATGGTGATCAGTTGCATGCTAATTACGTATTTTGGCGTAATAGTACGATGATGCAATTATCTTCATACAGTTTGTATGATGTGCTTAAATTTAGCTTGCGTACCAAGGGTACGCCAGTTATGAGTCTTAAAACAGAACAAGTG-AACGAACTTGTTTTAAATTTAGTGAAGTCAGGTCGTCTCTTGATTAGGGATGTT-TCTGATATTTCT------GCTGCTGTCGCAGG----TAAATGCTGA--------------------------------
>NC_030886_-_ORF1ab_gene Rousettus bat coronavirus isolate GCCDC1 356, complete genome
CGAGTCCGGGGTGCTAGTGGAGTAGCCCGCCTAGTACCCCAAGGCATAGGTGTTCAGCCTGATGTCGTTTTAAGGGCTTTTGACATATGCAAC------TCTAAAGTTGCAGGTTTTGGTCTACATTTAAAGAACAACTGTTGCAGGTACCAGGAGCTAGACTCTGAGGGTAACA------------------------AACTGGACTCCTATTTTGTGGTCAAGCGCCATACCGAGGAAAATTATGCACTAGAGCAGCGCTGCTATGATAAGCTTAAGGAT------------------------TGTGATGTGGTTGCACGTCATGATTTCTTTAAGTTTAAGGTGGAGGGTGTGATGACACCTCACATCTCACGGCAGCGTTTGACTAAATACACTATGGCTGACCTTGTGTACAGCCTTAGGCATTTTGACAACAACAACTGCGAGATACTCAAGGAGATCCTTGTTATGCGCGGTTGCTGTGATGAAGAGTTTTTCA------------------------------------------CCAAGAAGGACTGGTTTGACCCGGTAGAGACGCCGGAACTCATCTCAGTCTACCATAAGTTGGGAGAAACAGTGCGTAATGCCGTGCTATCTGCCAATAAAATGGCAGATGCTATGGTAAAAGCAGGACTAGTTGGTGTGTTAACACTTGACAACCAGGACCTGAATGGTAAGTGGTATGATTTTGGTGATTTCATAGAGGCACCTCCAGGTACGGGCGTGGCTGTTATGGACACCTATTATTCTTTGGCAATGCCTGTGTACACAATGACTAACATGTTGGCAGCTGAGTGTCATGTGGACGGAGACCTCACTAAACCTAAGAGGGTGTGG---GATCTCTGTGTATATGACTATACGCAGTTTAAGTACTCGTTGTTTCAGAAGTACTTTAAATACTGGGATATGCAGTACCATCCTAATTGTGTGGCTTGCCCGGATGATAGGTGTATACTGCATTGTGCTAATTTTAACATACTGTTCAGTATGGTGATACCAAACACGTCCTTTGGACCTTTAGTGCAAAAGGTGTATGTGGATGGTGTGCCATTTGTTGTTTCAACTGGTTACCATTATAGGGAATTGGGTGTGGTCATTAATCAGGACATTAAAGTCCACTCCCAACGTCTGTCCCTCAAGGACCTGTTAGTTTATGCAGCTGATCCTGCTATGCATATAGCCGCTAGTCATGCTTTGGCTGACAAACGGACTGTCTGCATGTCGGTTGCTGCTATGACAACAGGTGTAACATTTCAAACAGTTAAACCAGGGCAGTTTAACGAGGATTTTTACAAATTCGCCGTTAAATGCGGGTTCTTTAAGGAAGGTAGCTCAATTTCATTTAAGCACTTCTTCTATGCACAGGATGGCAATGCTGCCATATCTGACTATGATTATTATAGGTATAACCTGCCTACAATGTGTGACATAAAGCAGTTGCTTTTTAGTCTGGAAGTGGTAGACCGCTACTTTGACTGCTACGAGGGTGGTTGCCTTCAGGCTAGCCAGGTTGTGGTTGCTAACTATGATAAGTCTGCTGGCTTTCCTTTCAATAAGTTTGGAAAGGCCCGGCTTTACTATGAGTCTCTATCCTATGAAGACCAGGATGAGTTGTTTGCATACACTAAGCGCAATGTGCTACCCACTGTTACTCAGATGAATTTGAAGTATGCTATCAGTGCTAAGAACCGCGCGCGTACGGTTGCAGGTGTGTCTATAGCGTCAACTATGACCAATAGGCAATTCCATCAAAAGATTTTGAAGTCCATAGCTGCGGCGCGAGGTGCGTCTGTGGTTATAGGTACGACGAAATTCTATGGTGGCTGGAACCGTATGCTGCGTACTTTGTGTGATGGTGTAGAGAAACCGCATCTTATGGGTTGGGATTACCCTAAGTGCGATAGAGCTATGCCCAATTTGCTACGCATCTTTGCTAGCTTAATATTGGCACGTAAACATAGTACGTGTTGCAATACTTCTGAGCGGTTCTACCGTCTTGCTAATGAGTGTGCGCAAGTTCTTAGTGAAATTGTCCTCTGCGGTGGCGGGTTTTATGTTAAGCCTGGTGGAACTAGCAGTGGCGATTCTACTACAGCGTACGCTAATAGTGTGTTTAACATATGTCAAGCTGTGAGTGCCAACCTCAACACATTTTTGTCTAGGGATGGCAATAAGATATATAACTCTTATGTGCAGGGCTTACAGAGGCGCCTGTACTTGGGTATATATCGTACACACACAGTAGACATGGAATTGGTTACGGAGTATTACAACTATCTGCGGAAGCACTTTAGTATGATGATACTCTCAGATGATGGTGTCGTCTGTTATAATTCAGACTACGCGTCTAAAGGCTATGTTGCTGACATACAGGGCTTTAAAGAGTTGCTGTACTACCAGAACAATGTCTTTATGTCTGAGGCTAAGTGTTGGGTAGAACCTGATATTACTAAAGGACCCCATGAGTTTTGTTCGCAGCATACTATGCTTGTTGACATGCATGGGGAGCAAGTTTATTTGCCATACCCGGATCCATCTAGAATACTGGGTGCTGGTTGCTTTGTTGATGACCTGCTTAAAACTGATGGTACGCTTATGATGGAGCGCTATGTCTCATTGGCAATAGACGCTTATCCACTCACTAAGCACCACGATGCGGAGTATCAGAATGTATTTTGGTGTTATCTCCAGTACATTAAGAAACTCCATGAGGAATTGACAGGTCATCTGCTAGACACCTACAGTGTGATGTTAGCTAGTGAGAATGCAGCCAAGTATTGGGAGGTTGAATTCTATGAGAACATGTACACTGAGTCCGCAACGTTGCAGAGTGTAGGTACATGTGTTGTTTGCAGCTCACAAACGTCGTTACGATGCGGAGCATGCATACGCAGACCTTTTCTGTGCTGTAAGTGTTGTTACGATCACGTTGTGTCTACCACACACAAGCTAGTGTTGTCGGTCACACCGTACGTCTGTAACAACCCAACATGTGATGTAGCTGATGTCACTCAATTATACCTTGGTGGCATGTCCTACTATTGTAAGGACCACAAGCCGGTGATATCATTCCCACTGTGTGCGAATGGCCAGGTTTTTGGTCTGTATAAGAATATTTGTACTGGTAGCAACGACGTCATAGACTTTAATAGTCTAGCGACTTGCGACTGGTCCAATAGTAAGGATTATGTGCTTGCAAACACAGCATCTGAACGGCTGAAGTTGTTTGCAGCAGAAACATTACGTGCTACAGAAGAGAATGCAAAACAGGCATATGCTTCTGCCACAGTTAAAGAGGTTCTAAGTGAACGTGAACTTGTCCTTTCATGGGAAGTTGGCAAGACGCGACCACCGCTAAACCGTAATTATGTCTTCACTGGGTTTCACATTACTAAGAATAGTAAGATTCAGCTTGGTGAATACATTTTTGAAAAGGGTGACTATGG---TGACGTGGTTACGTACCGCGCTAGTACCACCTATAGATTACAAGTAGGAGACTACTTTGTGCTGACATCACATTCTGTGCAGGCATTGAGTTCACCAACGCTTTTACCGCAAGAACGGTATACAAAGTTGGTAGGACTGTATCCAGCATTAAATGTGCCTGAGGCTTTTGTTACTAATGTTGTGCACTACCAGCGTGTTGGTATGGCCCGGTATACAACTGTACAAGGACCACCCGGCACTGGTAAGAGCCATTTGTCTATAGGGTTGGCATTGTACTACCCATCTGCTAAAATAGTATACACAGCGTGTTCCCACGCAGCTGTAGATGCTTTGTGTGAAAAGGCACTTAAGCACTTGCCTATTAATAGGTGTAGTCGCATAGTACCAGCTAAAGCGCGCGTTGAGTGTTTCAACAGGTTCAAGGTGAACGATGTTGGCTCCCAATACGTGTTTTCTACTATAAATGCACTCCCAGAAACAACAGCTGATATTCTGGTTGTGGATGAGGTCAGCATGTGCACTAACTATGACTTGAGCATGATTAATGCACGTGTTCGCGCTAAGCACATTGTTTATGTTGGTGATCCAGCCCAGCTGCCTGCACCTCGTACACTGCTTACTAAGGGCACATTGGCACCTGAACATTTTAATTCAGTTTGCCGCATAATGGTTGCTGTAGGACCAGACATTTTCTTAGCCACTTGCTATCGGTGTCCTAAAGAGATAGTAGATACCGTTAGTGCACTGGTTTATGATAACAAGCTGAAGGCGAATAAAGGCTCTACAGGTGAGTGTTTTAAATGCTACTACCGTGG---------TAGCGTTACACACGATGCCTCTAGTGCCATAAATCGCCCACAGTTGAATTTAGTCAAAGAGTTTTTAACACAGAACCCTAAGTGGCAGGATGCTGTGTTTATTTCTCCATATAATAGCCAGAATGCAGTTGCTAGACGCATGCTGGGTTTGCAGACTCAAACTGTGGACTCTTCTCAGGGTTCAGAGTTTGACTACGTTATTTATTGTCAGACTTCAGATACTGCACATGCATTGAATGCAAACAGGTTTAATGTAGCAATAACGCGTGCTAAGAAGGGCATACTTTGTGTTATGTCTGA---CTCCACGTTGTATGATGCATTAGACTTTGTTCCCATGGATGTAACGCAGTTTATTAAGCCTA---------------------------------------------------------------AAACACAATCTGC------------------------------------------------TGCTGCTGTAGGCTTGTTTAAAGATTGTTCTAAATCTGAACA------AGTAGGTCCTGCATATGCACCTACCTTTGTGTCCGTTAATGATAAGTTCAAGCTCAATGAGTCTATGTGTGCACAT---TTCGACACCAATGAGGTG---CAAATGCCATACATTAGGCTCATCTCTGTTATGGGTTTTAGGTTTGACCTACATATACCAGGCTACT---------------CTAAGCTGTTCATCACGCGCGAGCAAGCAATACGCGAAGTGCGTGGTTGGATTGGCTTTGACGTTGAAGGCACTCATGCCTGTGGCCCTAATGTTGGTACAAACCTACCCTTGCAAATAGGGTTTTCAACAGGTGTTAACTTTGTTGTTACACCGGCAGGCTTTGTAGATACTGATTCTGGCTCAAGAATAGCACAGATTCCTTCTAAACCACCACCTGGTGATCAGTTTAAACACTTAATACCACTCTTGCGTAAGGGCGAACCTTGGTCCGTGATACGTAAGCGGATCGTAGAAATGCTCTGTGATACGCTGGATGGTGTTAGTGATACAGTTACATTTGTGACATGGGCACATGGTTTTGAGTTGACAACATTGCATTACTTTGTCAAAATTGGCAAGGAACGCAGTTGTTTCTCATGCAAGCGTCGCGCTACTCTGTACAGTAGTGTGTATGATGCTTATGCTTGCTGGACGCACCATAGGC---ACATCGGGGGCGCTGACTACGTGTATAACCCATTTTTAGTTGATGTGCAACAGTGGGGTTACGTGGGTAATCTGCAAACCAACCATGATGCAATTTGTGATGTACATAAGGGTGCTCATGTAGCGAGCTGCGATGCCATTATGACGCGCTGCTTGGCTATACATGACTGCTTTTGTAGAGAGGTTAATTGGGACATTGAGTACCCCATTATCTCTAATGAACTGGCTATTAATAAGTCATGTAGGGTAGTACAGCGCCTTGTGCTTAAAGCTGTAACACGTGCTATGCATGTGACTACCATTTATGATATAGGCAATCCTAAAGCTATAAGAGTTCCTGGCGTTGATGTAAAACGCTGGAAATTCTACGACTGCAAGCCTATTGCTAATGGTG---------TGGAAACCCTGCATTATTCTTATGCCATTCACAAAGATCAGTTTGCGGATGGTTTGAC--TATGTTCTGGAACTG-CAATGTGGATTGCTACCCAAATAATGCACTTGTGTGTAGGTTTGACACACGAGTCCTATCTAAATTGAATTTGGCTGGATGTAATGGTGGTTCACTTTATGTGAATCAGCATGCATTCCATACATCTGCATATAATAAGAGTGCCTTCGTAAATTTGAAGCCACTACCGTTCTTTTTCTATTCCGATACTCCTTGTGAGAATGCTATCGGTATGAGCACAGACTTTGTCTGT-GATGTTGATTATGTTCCACTTAAGTCGAACGTGTGTATAACACGTTGCAACTTAGGTGGTGCTGTTTGTAAGAAGCATGCTGATGAATATAGGCAGTTTTTAGAGTTCTACAACACAATGGTAAGCGCAGGCTTTACATTGTGGGTAGACAAGAAGTTTGATGTTTTCAATCTCTGGTCAACTTTTACTAA---------GTTGCAGTCTTTAGAGAACGTCGCTTATAATGTAGTAAAGAGCAGTCATTACACAGCAATACCTGGTGAACTACCAGTGGCTATTGTAAATGACAAGCTGTATGTGAAAGATGAAGGGTATGACAAGCTACTCTTTACTAACAAGACATGCCTACCAACTAACGTAGCATTTGAGTTGTGGGCGAAGCGATCAGTTAAAGTTGTTCCAGAATGTAAACTGCTGCGCCATTTAGGCGTAACATGCACTTATAAACAAGTTTTATGGGATTATGAAAACGAGGCACCAATAGTACCCTGTACTATTGGTGTCTGTAACTACACAGACCTGGCTAAAGAGGTTAGTACTGAAGTACAAGC-----ACAGACAGTACTTATAGATGGTAGAGACCAAGATGCGTATAGCAAATTCTGCCAGCTTAACAATGCTGTCTACTTTTCACCACAGAAACC------------TAAA---TGCGTTGCCATACAAG------GGCCACCTCATGCATCCATTAATGGA-GTTGTCATA---------------------------------GAGGCACCTGA---------AAAAGGCACTCAGTTTTGGTACGCAGTTAGGCGTAATGGTGAGTTTGTACAGTTAA------------------------------------------------------------------------------------------------------GTGATACGCTATTCACTCAATCCAGGACTTTAGATGACTTTGAACCACGTTCTGAAATGGAAACTGACTTCCTTAATCTAAGCCAACAAGACTTCCTTGTGAAGTATGACTTAGAGGGTTATGGCCTTGAGCACATAGCCTACGGGCAGTTTGAAAGTGTTA---TTGGAGGACTACACCTCTTGATAGGTGTGGTTCTACGTAAGAAAGTCTCTGACATACGGCTTGAAAGTGTCCT------TGGTAATGACACGGTCACGTCGTATGCAGTTGTTGATAAGCCTACAGCCGCTAATAAGCAAGTCTGTAGTGTGTTTGATGTACTACTTGATGACTTTGTCGCTCTGTTAAAAGAACAG---------GACCGCACAGTAGTATCAAAAGTAGTACAAGTTACATTAGACTTTAAAGTATACAGGTTCATGCTGTGGTGTAAAGATGGCCAAATTGCCACCTTTTACCCGCAACTGCAATCTAAACA------------------------------AGATTGGAAACCTGGTTATAGTATGCCTGCGCTTTATAAAGTGCAGAATGCAGTTTTAGAACCTTGTTTACTACATAATTATGGTCAACCTGCACGGTTACCATATGGCACTTTAATGAATGTGGCTAAGTATACACAACTTTGTCAATACCTTAACACGTG---TACGCTGTCTGTACCTGCTAAAATGCGTGTAATGCACTTTGGTGCTGGTAGCGATAAAGGTGTGTGTCCTGGAACATCTGTCCTAAAACAATGGTTACCAACCGATGCATTATTAGTTGATAACGATTTGGACCGTTGCGTATCTGATGCAAATTACACATTTGTAGGAAACTGTGAATTATTTAGCACTAACCATAAATGGGATCTGGTGATTAGTGATATGTAT---GATGCGAGAACTAAGCAAGTAAATGGTGA---------TAACATCTCTAAGGAGGGCTTTTTCACCTACTTGACAGGGTTTATTAAGAGTAAATTAGCACTTGGAGGCAGCATTGCTGTAAAAATTACAGAACACTCCTGGAATGCTGATTTATATGCTATGATGGGACACTTTGGATGGTGGACCTGTTTCTGCACCTCTGTAAATTCCTCGTCATCAGAGGCTTTTCTGATTGGTATTAACTACCTGGGTAGG---------GGCCAATTGCTTGATGGTGACCAGTTACATGCTAACTACGTCTTTTGGCGCAACAGCACCCTCATGCAGTTGTCATCATACAGTTTGTACGATTTACAGCGATTCTCACTCCGTGCTAAAGGCACCCCAGTGATGACGCTGAATGAATCACAGCTG-AACGAACTAGTACTCAATCTCCTCAAGGCAGGGAGGTTGTTAATCAGAGATGTT-TCGGACGTTGCTCTTAGCGGCGTTGTTTAA------------------------------------------------
>AF304460_-_replicase_polyprotein_1ab_CDS Human coronavirus 229E, complete genome
CGAGTCCGGGGCTCTAGTGCC---GCTCGACTAGAGCCCTGT---AATGGTACAGACATAGATTACTGTGTCCGTGCATTTGACGTTTACAAT------AAAGATGCGTCTTTTATCGGAAAAAATCTGAAGTCCAATTGTGTGCGCTTCAAGAATGTAGATAAGGA------------------------------------TGACGCGTTCTATATTGTTAAACGTTGCATTAAGTCAGTTATGGACCACGAGCAGTCCATGTATAACTTACTTAAAGGC------------------------TGTAATGCTGTTGCTAAGCATGATTTCTTTACTTGGCATGAGGGCAGAACCATTTATGGTAATGTTAGTAGACAGGATCTTACTAAATACACCATGATGGATTTGTGCTTCGCTCTGCGTAACTTTGATGAAAAAGACTGTGAAGTTTTTAAGGAGATATTGGTTCTTACTGGTTGTTGTAGTACTGATTACTTTG------------------------------------------AAATGAAGAATTGGTTTGACCCCATAGAAAATGAGGACATACACCGTGTGTATGCTGCTTTAGGTAAGGTAGTTGCAAATGCAATGCTTAAGTGTGTTGCTTTTTGCGACGAAATGGTGCTCAAAGGAGTTGTTGGTGTTTTGACCTTAGACAACCAAGATCTTAATGGGAATTTCTATGACTTCGGTGACTTTGTATTGTGTCCTCCTGGAATGGGAATACCCTACTGCACGTCATACTATTCTTATATGATGCCTGTTATGGGTATGACTAATTGTTTAGCTAGTGAGTGCTTTATGAAAAGTGACATCTTTGGTCAAGACTTCAAAACTTTTGATTTGTTGAAATATGATTTCACAGAACATAAGGAGGTTTTGTTTAACAAGTACTTTAAGTATTGGGGACAGGATTATCATCCTGATTGTGTTGATTGCCATGACGAGATGTGTATTTTGCATTGTTCAAATTTTAACACACTCTTCGCAACCACAATTCCAAACACGGCTTTTGGACCTCTATGCAGAAAAGTGTTTATTGATGGTGTACCCGTAGTTGCTACTGCTGGTTACCACTTTAAACAATTAGGACTTGTGTGGAACAAAGATGTTAACACTCATTCTACCAGACTTACTATTACTGAACTCTTACAGTTTGTGACAGATCCAACGCTTATAGTTGCGTCATCGCCTGCCTTGGTGGATAAACGCACTGTTTGTTTTTCTGTCGCTGCTTTGAGTACAGGATTAACATCCCAAACAGTAAAACCTGGCCATTTTAATAAGGAGTTTTATGACTTCTTACGTTCTCAGGGGTTTTTCGATGAGGGTTCAGAATTAACATTGAAGCATTTCTTTTTTACACAAAAGGGTGATGCTGCAATTAAAGATTTTGATTATTATCGTTACAACAGACCTACTATGCTGGATATTGGACAAGCTCGCGTAGCATATCAAGTGGCAGCTCGCTATTTTGACTGTTACGAGGGTGGCTGTATTACATCTAGAGAGGTTGTTGTTACAAACCTTAATAAAAGCGCTGGTTGGCCCCTTAATAAGTTTGGTAAAGCTGGTTTATATTATGAGTCTATTAGTTATGAGGAACAAGATGCTATTTTTTCATTAACAAAGCGTAATATTCTCCCTACTATGACTCAGTTAAATCTTAAATACGCCATATCTGGTAAGGAACGCGCACGTACAGTGGGTGGCGTCTCTTTATTAGCTACTATGACTACAAGACAGTTTCATCAGAAATGTCTGAAATCCATAGTAGCTACCAGAAATGCCACCGTTGTTATCGGCACTACCAAGTTTTATGGCGGGTGGGATAATATGTTAAAGAACCTGATGGCCGATGTTGATGATCCTAAATTGATGGGATGGGACTATCCTAAGTGTGATAGAGCTATGCCCTCAATGATTCGTATGTTGTCGGCTATGATCTTAGGTTCTAAGCATGTCACATGTTGTACGGCTAGTGATAAATTTTATAGACTTAGTAATGAGCTTGCTCAAGTTTTGACCGAGGTTGTTTATTCAAATGGTGGGTTTTATTTTAAACCTGGTGGTACAACTTCTGGTGATGCAACTACAGCCTACGCCAATTCTGTCTTTAATATATTTCAGGCTGTAAGTTCTAACATTAATTGCGTTTTGAGCGTTAACTCGTCAAATTGCAATAATTTTAATGTTAAGAAGTTACAGAGACAACTTTATGATAATTGCTATAGAAATAGTAATGTTGATGAATCTTTTGTGGATGACTTTTATGGTTATTTGCAAAAGCATTTTTCTATGATGATTCTTTCTGATGATAGTGTTGTGTGCTATAATAAAACTTATGCTGGACTTGGTTACATTGCTGATATTAGTGCTTTTAAAGCCACTTTGTATTATCAGAATGGTGTGTTTATGAGTACAGCTAAGTGTTGGACTGAGGAAGATCTTTCTATAGGACCTCATGAATTTTGCTCACAGCACACTATGCAGATTGTAGATGAAAATGGTAAGTATTATCTACCATATCCAGATCCTAGCCGTATTATTTCTGCTGGTGTTTTTGTGGATGACATCACTAAGACTGATGCTGTCATTCTTTTGGAACGCTATGTTTCTCTGGCTATAGATGCCTACCCATTGTCTAAGCATCCTAAACCTGAGTACAGGAAGGTGTTTTACGCATTGTTAGACTGGGTCAAACATCTCAACAAGACTCTTAACGAAGGTGTTTTGGAGTCTTTTTCTGTTACACTTTTAGATGAACATGAGTCTAAGTTTTGGGATGAAAGCTTTTATGCTAGTATGTATGAGAAGTCTACAGTATTACAAGCTGCTGGTCTTTGTGTAGTATGTGGTTCTCAAACAGTTCTAAGATGCGGTGATTGTTTACGCAGACCGATGTTGTGCACTAAGTGCGCCTATGATCATGTGTTTGGCACTGATCATAAGTTCATTTTAGCTATTACACCATATGTGTGTAACACATCTGGCTGCAATGTAAATGACGTTACAAAACTGTATCTTGGAGGTTTGAATTATTACTGTGTAGACCACAAACCACATCTTTCATTCCCACTGTGTTCAGCTGGTAATGTCTTTGGTTTGTACAAAAGTTCTGCTTTGGGTTCCATGGACATTGATGTCTTTAACAAACTTTCTACCTCTGATTGGTCTGACATTCGCGACTACAAGCTTGCTAATGATGCAAAAGAGTCACTAAGGTTGTTTGCAGCTGAAACGGTCAAGGCTAAAGAGGAAAGTGTTAAGTCATCATACGCTTATGCTACCCTAAAGGAGATTGTAGGTCCTAAGGAACTTTTGCTCTTATGGGAAAGTGGAAAAGCCAAACCACCGTTAAACCGTAATTCTGTTTTTACATGCTTCCAAATTACAAAAGACTCCAAGTTTCAAGTTGGTGAGTTTGTGTTTGAGAAAGTAGATTACGGTTCTGATACGGTTACTTACAAATCCACTGCTACTACTAAGTTAGTACCAGGTATGTTGTTTATTTTGACTTCTCATAATGTTGCTCCACTTAGAGCGCCAACAATGGCAAACCAGGAGAAATATTCTACCATTTACAAGTTGCACCCATCATTTAATGTTAGTGATGCTTATGCAAATCTTGTACCTTATTACCAACTTATTGGCAAACAGCGTATAACCACAATACAGGGTCCTCCTGGTAGTGGAAAATCGCATTGTTCTATTGGTATTGGTGTGTATTACCCTGGAGCGAGGATCGTGTTCACCGCTTGTTCTCACGCTGCTGTTGATTCGCTCTGTGCAAAAGCTGTCACAGCCTATAGTGTTGATAAGTGTACACGTATTATTCCTGCACGTGCCAGAGTTGAGTGTTATAGTGGTTTTAAACCTAACAATAATAGTGCACAATACGTGTTTAGTACTGTTAATGCGTTACCTGAAGTTAATGCAGACATTGTTGTCGTGGATGAGGTGTCTATGTGCACTAACTATGACTTGTCTGTGATTAACCAGCGTATATCATATAAACACATTGTATATGTTGGTGATCCTCAACAGCTTCCAGCTCCTAGAGTTCTTATCTCTAAAGGTGTTATGGAACCAATTGACTATAATGTTGTGACACAACGTATGTGTGCTATAGGACCCGATGTCTTTTTACACAAGTGTTACAGATGTCCTGCTGAAATAGTTAACACTGTTTCAGAGCTTGTTTATGAAAACAAGTTTGTACCTGTCAAAGAAGCTAGTAAGCAGTGCTTCAAAATCTTTGAACGCGG---------TAGTGTTCAGGTAGACAATGGCTCCAGTATAAATAGGCGTCAACTTGATGTTGTTAAGCGATTTATACATAAAAACTCCACATGGAGCAAGGCTGTGTTTATCTCACCTTACAATAGTCAAAATTATGTAGCTGCCAGGCTTTTAGGCTTACAAACTCAGACAGTGGATTCTGCTCAAGGTAGTGAATATGACTATGTTATATTCGCACAGACATCAGATACTGCTCATGCCTGTAATGCCAATCGTTTTAACGTTGCCATTACTAGAGCAAAGAAAGGTATTTTCTGTATTATGTCTGA---CAGAACTTTGTTTGATGCACTTAAGTTCTT------TGAAATCACTATGACA------------------------------------------------------------------------GATTTACAGTCTGA------------------------------------------------AAGTAGTTGTGGTTTGTTTAAGGATTGTGCACGTAACCCTAT---TGATTTACCACCAAGTCATGCCACTACTTATTTGTCATTGTCTGATAGATTTAAGACTAGTGGTGACTTGGCTGTTCAA---ATAGGTAACAACAATG------TTTGTACCTATGAACATGTGATTTCATATATGGGTTTCAGGTTTGATGTTAGCATGCCTGGTAGTC---------------ATAGTTTGTTCTGTACTAGAGACTTTGCCATGCGTCATGTCAGAGGTTGGTTAGGAATGGATGTGGAAGGTGCACATGTCACAGGTGACAATGTTGGCACTAATGTACCTCTACAAGTTGGTTTTTCCAATGGTGTTGATTTTGTAGCTCAACCTGAAGGTTGTGTTCTAACAAACACTGGCAGTGTTGTAAAACCTGTTCGTGCTCGTGCACCACCTGGAGAACAATTCACTCACATTGTACCTCTGTTACGCAAGGGACAACCTTGGAGTGTGTTGAGAAAACGTATTGTTCAAATGATAGCAGATTTTCTTGCTGGCTCATCTGATGTACTGGTGTTTGTACTTTGGGCTGGCGGTTTAGAGTTGACCACTATGCGTTATTTTGTTAAGATTGGAGCTGTTAAACATTGCCAA---TGTGGTACTGTTGCAACATGCTACAATTCTGTTAGTAATGACTATTGTTGCTTTAAACATGCAT------------TGGGCTGTGACTATGTTTATAATCCATATGTCATAGATATTCAACAATGGGGTTATGTTGGTTCACTCTCCACTAATCACCATGCAATTTGTAATGTTCATAGAAATGAGCATGTTGCTTCTGGTGATGCTATTATGACTAGATGTTTGGCTGTGTATGACTGCTTTGTTAAGAATGTGGATTGGTCAATTACCTACCCTATGATAGCTAATGAAAATGCCATAAACAAGGGCGGTCGCACTGTGCAGAGTCATATTATGCGTGCTGCTATTAAATTGTACAACCCTAAAGCAATCCATGACATTGGTAATCCTAAGGGTATTCGTTGTGCTGTAACTGATGCC---AAGTGGTATTGTTATGACAAGAACCCTATTAATTCTAATG---------TGAAAACATTGGAGTATGATTACATGACACATGGCCAAA------TGGATGGCTTGTG--TTTGTTTTGGAATTG-TAATGTGGATATGTACCCTGAATTCTCAATTGTTTGCAGGTTTGACACACGTACACGATCTACATTGAACCTTGAAGGTGTAAATGGTGGGTCATTGTATGTCAATAATCATGCATTTCACACTCCTGCTTATGATAAACGTGCTATGGCTAAATTGAAACCAGCACCGTTTTTCTACTATGACGACGGTTCATGTGAGGTTGTTCACGAT----------------------CAAGTTAACTATGTTCCTTTGAGAGCCACTAATTGCATTACCAAGTGTAATATTGGTGGTGCTGTATGTTCTAAGCACGCTAATCTCTATAGAGCATATGTTGAGTCATATAACATTTTTACTCAAGCTGGTTTTAATATTTGGGTTCCTACCACGTTTGATTGTTATAATTTGTGGCAGACATTCACAGAGGTCAA---TTTACAAGGTTTAGAGAACATTGCTTTTAACGTTGTTAATAAAGGTTCATTTGTTGGTGCTGATGGTGAATTACCAGTAGCCATTAGTGGTGATAAAGTGTTCGTACGTGATGGTAACACTGATAATTTAGTCTTTGTTAACAAAACATCACTGCCTACAAACATAGCATTTGAACTTTTTGCTAAGAGGAAGGTTGGTTTAACACCACCTCTCAGTATTCTCAAAAACCTTGGTGTTGTCGCCACATATAAGTTTGTCTTGTGGGATTATGAAGCTGAGCGTCCCTTGACAAGCTTTACTAAGTCTGTTTGTGGTTATACAGACTTTGCAGAGGATGTTTGT--------ACTTGT------------------TACGATAATAGTATACAAGGTTCATACGAACGTTTTACTCTGTCAACTAATGCTGTGTTATTCTCTGCTACTGCTGTGAAAACAGGTGGTAAGAGTTTGCCGGCTATTAAA---------TTGAATTTTGGAATGCTTAATGGT-AATGCAATTGCTACT------------------------GTCAAATCAGAAGATGGTAACATAAAAAATATTAACTGGTTTGTTTACGTACGCAAAGATGGCAAACCTGTTGATCATT------------------------------------------------------------------------------------------------------ATGATGGTTTTTATACCCAAGGTCGTAATTTACAAGACTTTTTGCCTCGCAGCACAATGGAAGAAGACTTTTTGAACATGGATATAGGCGTGTTTATTCAAAAGTATGGTCTAGAGGATTTCAACTTCGAGCACGTTGTGTATGGTGATGTTTCAAAAACTACTCTAGGCGGTTTACACTTGTTGATTTCACAAGTACGTCTGAGTAAAATGGGCATCTTAAAGGCAGAGGAGTTTGTGGCAGCATCTGACATAACACTCAAATGTTGTACTGTGACTTATCTTAATGATCCTAGTTCTAAGACTGTTTGTACTTACATGGATTTGTTGTTGGATGATTTTGTTTCTGTATTGAAGTCTTTG---------GATTTGACTGTTGTATCCAAGGTTCATGAGGTCATAATTGACAACAAACCATGGAGATGGATGCTATGGTGTAAAGATAATGCCGTTGCTACATTCTATCCTCAGTTGCAGAGTGCA---------------------------------GAATGGAAATGCGGGTATTCTATGCCTGGTATTTATAAGACACAACGTATGTGCTTAGAACCATGTAATTTGTATAATTATGGTGCAGGTTTGAAGTTGCCCAGTGGCATTATGTTCAATGTTGTTAAATACACTCAATTGTGTCAATATTTTAACAGTAC---CACGTTATGTGTTCCTCATAATATGAGAGTGTTACACTTGGGTGCTGGCTCTGATTATGGTGTTGCACCAGGAACTGCTGTTCTTAAAAGGTGGTTGCCGCACGACGCAATTGTTGTTGACAACGATGTTGTTGACTATGTGAGTGACGCTGATTTTAGTGTTACTGGTGATTGTGCAACCGTTTATTTGGAAGACAAGTTTGACTTGTTAATCTCTGATATGTAC---GATGGTAGGACAAAGGCAATTGATGGTGA---------AAATGTTTCGAAAGAAGGATTTTTCACTTACATCAATGGTTTCATTTGTGAAAAACTTGCCATCGGAGGTTCGATTGCTATTAAAGTAACAGAGTATAGCTGGAATAAGAAATTGTATGAACTTGTACAAAGATTTTCTTTTTGGACTATGTTTTGCACTTCTGTTAATACGTCATCATCAGAAGCCTTTGTTGTCGGAATTAACTATCTTGGTGATTTCGCACAAGGACCTTTTATAGATGGTAACATAATACACGCAAATTATGTATTTTGGCGTAACTCCACTGTTATGAGTTTGTCCTACAACTCTGTTTTAGACCTGAGTAAATTTAATTGCAAACACAAAGCGACTGTTGTTGTGCAATTAAAGGATAGTGATATT-AATGAAATGGTGCTTAGTCTTGTTAGGAGTGGTAAGTTGCTTGTAAGGGGTAAT-GGCAAGTGTTTGAGTTTTAGTAATCATTTAGT----CTCAACTAAATAA-----------------------------
>KU291448_-_ORF1AB_CDS Human coronavirus 229E isolate HCoV-229E/BN1/GER/2015, complete genome
[truncated: 383,922 more chars]
